# Supplementary material for: Bivalent chromatin accommodates survivin and BRG1/SWI complex to activate DNA damage response in CD4+ cells
Source: Cell Commun Signal. 2024 Sep 11;22:440. doi: 10.1186/s12964-024-01814-4 (PMC11389452; doi:10.1186/s12964-024-01814-4)
Supplement: Supplementary file 2 — Additional file 2: Supporting Table T1. Pathway enrichment (GO: BP). [file 12964_2024_1814_MOESM2_ESM.xlsx]

## Sheet: Table T1 BvCR_CD4+ GO
Pathway	group	Dominant_H3	category	Enrichment FDR	neglog10_FDR	nGenes	Pathway Genes	Fold Enrichment
Cellular response to DNA damage stimulus	BvCR+S	H3K4me3	NA	8.75177e-08	7.0579	109	1005	1.85755
Chromosome organization	BvCR+S	H3K4me3	NA	8.75177e-08	7.0579	116	1092	1.81935
Neg. reg. of transcription by RNA polymerase II	BvCR+S	H3K4me3	NA	2.37637e-07	6.62409	103	957	1.84334
Cell cycle proc.	BvCR+S	H3K4me3	NA	1.2137e-06	5.91589	141	1496	1.61424
RNA splicing	BvCR+S	H3K4me3	NA	1.2137e-06	5.91589	64	513	2.1367
MRNA metabolic proc.	BvCR+S	H3K4me3	NA	2.44951e-06	5.61092	104	1020	1.74628
DNA metabolic proc.	BvCR+S	H3K4me3	NA	8.32811e-05	4.07945	100	1056	1.62187
Neg. reg. of transcription by RNA polymerase II	BvCR	H3K4me3	NA	0.000986597	3.00586	60	957	1.89551
T cell differentiation	BvCR	H3K4me3	NA	0.0011265	2.94827	26	281	2.7974
DNA metabolic proc.	BvCR	H3K4me3	NA	0.00322018	2.49212	62	1056	1.77507
RNA splicing	BvCR	H3K4me3	NA	0.00337662	2.47152	36	513	2.12164
Cellular response to DNA damage stimulus	BvCR	H3K4me3	NA	0.00395909	2.4024	58	1005	1.74481
Lymphocyte differentiation	BvCR	H3K4me3	NA	0.0177688	1.75034	28	406	2.08506
Pos. reg. of transcription by RNA polymerase II	BvCR+S	H3K4me3	NA	1.83329e-08	7.73677	133	1264	1.80213
RNA processing	BvCR+S	H3K4me3	NA	1.83329e-08	7.73677	122	1126	1.85568
Neg. reg. of RNA metabolic proc.	BvCR+S	H3K4me3	NA	1.84985e-08	7.73286	148	1469	1.72552
Neg. reg. of nucleic acid-templated transcription	BvCR+S	H3K4me3	NA	2.37637e-07	6.62409	134	1355	1.69374
Neg. reg. of RNA biosynthetic proc.	BvCR+S	H3K4me3	NA	2.37637e-07	6.62409	134	1357	1.69124
Neg. reg. of transcription, DNA-templated	BvCR+S	H3K4me3	NA	2.37637e-07	6.62409	134	1353	1.69624
MRNA processing	BvCR+S	H3K4me3	NA	8.32846e-07	6.07944	72	599	2.05867
MRNA splicing, via spliceosome	BvCR+S	H3K4me3	NA	2.46075e-06	5.60893	53	400	2.26932
Reg. of cellular response to stress	BvCR+S	H3K4me3	NA	2.46075e-06	5.60893	86	794	1.85506
RNA splicing, via transesterification reactions with bulged adenosine as nucleop	BvCR+S	H3K4me3	NA	2.46075e-06	5.60893	53	400	2.26932
RNA splicing, via transesterification reactions	BvCR+S	H3K4me3	NA	2.83623e-06	5.54726	53	403	2.25243
Cell division	BvCR+S	H3K4me3	NA	5.02025e-06	5.29927	74	659	1.92321
Cell cycle phase transition	BvCR+S	H3K4me3	NA	6.08679e-06	5.21561	79	725	1.86625
Mitotic cell cycle proc.	BvCR+S	H3K4me3	NA	3.88794e-05	4.41028	99	1021	1.6607
Mitotic cell cycle phase transition	BvCR+S	H3K4me3	NA	5.57286e-05	4.25392	67	615	1.86587
Reg. of cell cycle proc.	BvCR+S	H3K4me3	NA	6.67493e-05	4.17555	88	889	1.69536
Reg. of DNA metabolic proc.	BvCR+S	H3K4me3	NA	7.49175e-05	4.12542	49	403	2.08244
Mitotic cell cycle	BvCR+S	H3K4me3	NA	8.42181e-05	4.07459	108	1166	1.58637
Neg. reg. of intracellular signal transduction	BvCR+S	H3K4me3	NA	9.06006e-05	4.04287	60	540	1.903
Pos. reg. of transcription by RNA polymerase II	BvCR	H3K4me3	NA	0.000126854	3.8967	78	1264	1.86567
RNA processing	BvCR	H3K4me3	NA	0.000126854	3.8967	71	1126	1.90637
Reg. of cell cycle	BvCR+S	H3K4me3	NA	0.000143548	3.843	110	1209	1.55829
Chordate embryonic development	BvCR+S	H3K4me3	NA	0.000178108	3.74932	67	641	1.79018
Reg. of response to DNA damage stimulus	BvCR+S	H3K4me3	NA	0.000199013	3.70112	34	248	2.34805
Reg. of mRNA splicing, via spliceosome	BvCR+S	H3K4me3	NA	0.000231354	3.63572	20	108	3.17166
DNA repair	BvCR	H3K4me3	NA	0.00337662	2.47152	42	639	1.98717
MRNA processing	BvCR	H3K4me3	NA	0.00337662	2.47152	40	599	2.01893
Neg. reg. of nucleic acid-templated transcription	BvCR	H3K4me3	NA	0.00337662	2.47152	74	1355	1.65112
Neg. reg. of RNA biosynthetic proc.	BvCR	H3K4me3	NA	0.00337662	2.47152	74	1357	1.64869
Neg. reg. of transcription, DNA-templated	BvCR	H3K4me3	NA	0.00337662	2.47152	74	1353	1.65356
Viral proc.	BvCR	H3K4me3	NA	0.00337662	2.47152	65	1158	1.69704
Establishment of protein localization to organelle	BvCR	H3K4me3	NA	0.00410727	2.38645	38	566	2.02981
Peptidyl-amino acid modification	BvCR	H3K4me3	NA	0.00724744	2.13982	72	1368	1.59123
Peptidyl-threonine phosphorylation	BvCR	H3K4me3	NA	0.00773914	2.11131	14	126	3.35927
Translation	BvCR	H3K4me3	NA	0.0135923	1.86671	47	808	1.75863
Peptidyl-threonine modification	BvCR	H3K4me3	NA	0.0145852	1.83609	14	135	3.13532
Peptide biosynthetic proc.	BvCR	H3K4me3	NA	0.0153405	1.81416	48	839	1.72968
Viral genome replication	BvCR	H3K4me3	NA	0.0166518	1.77854	14	138	3.06716
Reg. of translation	BvCR	H3K4me3	NA	0.0177688	1.75034	31	470	1.99412
Peptide metabolic proc.	BvCR	H3K4me3	NA	0.0178397	1.74861	55	1018	1.63344
Protein import	BvCR	H3K4me3	NA	0.0178397	1.74861	19	230	2.49754
Reg. of transferase activity	BvCR	H3K4me3	NA	0.0178397	1.74861	52	948	1.65837
Reg. of carbohydrate metabolic proc.	BvCR	H3K4me3	NA	0.0198011	1.70331	18	215	2.53117
Protein import into nucleus	BvCR	H3K4me3	NA	0.0204863	1.68854	15	162	2.79939
CD4-positive, alpha-beta T cell activation	BvCR	H3K4me3	NA	0.0207935	1.68207	13	129	3.04678
Viral life cycle	BvCR	H3K4me3	NA	0.0207935	1.68207	29	438	2.00176
RNA splicing, via transesterification reactions with bulged adenosine as nucleop	BvCR	H3K4me3	NA	0.0214428	1.66872	27	400	2.04076
Chromosome organization	BvCR+S	H3K27me3	NA	0.000720839	3.14216	71	1092	1.80092
Neg. reg. of transcription by RNA polymerase II	BvCR	H3K27me3	NA	0.00655354	2.18352	44	957	2.03119
DNA metabolic proc.	BvCR+S	H3K27me3	NA	0.00800653	2.09656	63	1056	1.65248
Neg. reg. of transcription by RNA polymerase II	BvCR+S	H3K27me3	NA	0.00800653	2.09656	58	957	1.67871
Leukocyte differentiation	BvCR+S	H3K27me3	NA	0.00929896	2.03157	41	615	1.84658
T cell differentiation	BvCR	H3K27me3	NA	0.0128091	1.89248	18	281	2.82993
MRNA metabolic proc.	BvCR	H3K27me3	NA	0.0215051	1.66746	42	1020	1.81911
Leukocyte differentiation	BvCR	H3K27me3	NA	0.0417025	1.37984	28	615	2.01137
Ribonucleoprotein complex biogenesis	BvCR+S	H3K27me3	NA	0.000671792	3.17277	44	535	2.27802
RNA processing	BvCR+S	H3K27me3	NA	0.000720839	3.14216	73	1126	1.79574
Post-Golgi vesicle-mediated transport	BvCR+S	H3K27me3	NA	0.00111789	2.9516	19	154	3.41737
Ribonucleoprotein complex assembly	BvCR+S	H3K27me3	NA	0.00111789	2.9516	24	229	2.90292
Ribonucleoprotein complex subunit organization	BvCR+S	H3K27me3	NA	0.00157143	2.80371	24	236	2.81681
Cellular protein-containing complex assembly	BvCR+S	H3K27me3	NA	0.00247559	2.60632	78	1318	1.63922
Histone modification	BvCR+S	H3K27me3	NA	0.00247559	2.60632	38	497	2.11781
Neuron differentiation	BvCR+S	H3K27me3	NA	0.00247559	2.60632	85	1473	1.59836
Pos. reg. of cell differentiation	BvCR+S	H3K27me3	NA	0.00247559	2.60632	58	897	1.79099
Neg. reg. of RNA metabolic proc.	BvCR	H3K27me3	NA	0.00655354	2.18352	60	1469	1.80442
Cell morphogenesis	BvCR+S	H3K27me3	NA	0.00800653	2.09656	64	1085	1.63384
Chromatin organization	BvCR+S	H3K27me3	NA	0.00800653	2.09656	41	601	1.88959
Golgi vesicle transport	BvCR+S	H3K27me3	NA	0.00800653	2.09656	33	442	2.068
Neuron projection development	BvCR+S	H3K27me3	NA	0.00800653	2.09656	63	1045	1.66987
Pos. reg. of cell projection organization	BvCR+S	H3K27me3	NA	0.00800653	2.09656	29	365	2.20072
Reg. of RNA splicing	BvCR+S	H3K27me3	NA	0.00800653	2.09656	17	159	2.96149
Viral gene expression	BvCR+S	H3K27me3	NA	0.00800653	2.09656	24	278	2.39125
Neg. reg. of RNA metabolic proc.	BvCR+S	H3K27me3	NA	0.00832176	2.07978	81	1469	1.52729
Neuron development	BvCR+S	H3K27me3	NA	0.00848224	2.07149	69	1203	1.5887
Axonogenesis	BvCR+S	H3K27me3	NA	0.00878	2.05651	35	490	1.97848
Vesicle-mediated transport to the plasma membrane	BvCR+S	H3K27me3	NA	0.00907548	2.04213	16	151	2.93496
B cell activation	BvCR+S	H3K27me3	NA	0.00929896	2.03157	23	271	2.35081
Cell morphogenesis involved in neuron differentiation	BvCR+S	H3K27me3	NA	0.00929896	2.03157	41	620	1.83169
MRNA processing	BvCR+S	H3K27me3	NA	0.00929896	2.03157	40	599	1.84966
Reg. of cell projection organization	BvCR+S	H3K27me3	NA	0.00929896	2.03157	43	661	1.80188
Reg. of mRNA splicing, via spliceosome	BvCR+S	H3K27me3	NA	0.00929896	2.03157	13	108	3.3341
Reg. of phosphorylation	BvCR+S	H3K27me3	NA	0.00929896	2.03157	75	1355	1.53314
Hemopoiesis	BvCR	H3K27me3	NA	0.010325	1.98611	45	1031	1.92825
Histone modification	BvCR	H3K27me3	NA	0.010325	1.98611	27	497	2.40003
Neg. reg. of nucleic acid-templated transcription	BvCR	H3K27me3	NA	0.010325	1.98611	54	1355	1.76061
Neg. reg. of RNA biosynthetic proc.	BvCR	H3K27me3	NA	0.010325	1.98611	54	1357	1.75802
Neg. reg. of transcription, DNA-templated	BvCR	H3K27me3	NA	0.010325	1.98611	54	1353	1.76321
Hematopoietic or lymphoid organ development	BvCR	H3K27me3	NA	0.0111859	1.95133	45	1069	1.8597
Lymphocyte differentiation	BvCR	H3K27me3	NA	0.0115085	1.93898	23	406	2.50271
Mononuclear cell differentiation	BvCR	H3K27me3	NA	0.0128091	1.89248	25	469	2.35492
Immune system development	BvCR	H3K27me3	NA	0.0239769	1.62021	45	1129	1.76087
Reg. of DNA replication	BvCR	H3K27me3	NA	0.0291525	1.53532	10	113	3.90958
Reg. of GTPase activity	BvCR	H3K27me3	NA	0.0291525	1.53532	26	536	2.14298
Pos. reg. of GTPase activity	BvCR	H3K27me3	NA	0.0365266	1.43739	23	457	2.22342
Pos. reg. of hydrolase activity	BvCR	H3K27me3	NA	0.0419964	1.37679	35	841	1.83857
Chromosome organization	BvCR+S	H3K27ac	NA	0.000624056	3.20478	60	1092	1.98499
DNA metabolic proc.	BvCR+S	H3K27ac	NA	0.00324266	2.4891	55	1056	1.8816
Cellular response to DNA damage stimulus	BvCR+S	H3K27ac	NA	0.0084577	2.07275	51	1005	1.8333
Neg. reg. of transcription by RNA polymerase II	BvCR+S	H3K27ac	NA	0.0124671	1.90424	48	957	1.812
Reg. of DNA metabolic proc.	BvCR+S	H3K27ac	NA	0.00092896	3.032	30	403	2.68934
Neg. reg. of signal transduction	BvCR+S	H3K27ac	NA	0.00496807	2.30381	67	1411	1.71545
Pos. reg. of DNA metabolic proc.	BvCR+S	H3K27ac	NA	0.0084577	2.07275	18	213	3.05297
Neg. reg. of intracellular signal transduction	BvCR+S	H3K27ac	NA	0.0124671	1.90424	32	540	2.14085
Chromatin organization	BvCR+S	H3K27ac	NA	0.0130246	1.88524	34	601	2.04378
Reg. of response to DNA damage stimulus	BvCR+S	H3K27ac	NA	0.0130246	1.88524	19	248	2.76778
Peptidyl-amino acid modification	BvCR+S	H3K27ac	NA	0.0147018	1.83263	62	1368	1.63732
Response to ionizing radiation	BvCR+S	H3K27ac	NA	0.0147018	1.83263	14	154	3.28425
DNA repair	BvCR+S	H3K27ac	NA	0.0148847	1.82726	35	639	1.97878
RNA processing	BvCR+S	H3K27ac	NA	0.0151968	1.81825	53	1126	1.70046
DNA damage response, signal transduction by p53 class mediator	BvCR+S	H3K27ac	NA	0.0159882	1.7962	12	121	3.58282
Neg. reg. of intrinsic apoptotic signaling pathway	BvCR+S	H3K27ac	NA	0.0163292	1.78703	11	105	3.78471
Reg. of binding	BvCR+S	H3K27ac	NA	0.0163292	1.78703	24	377	2.29985
Macromolecule methylation	BvCR+S	H3K27ac	NA	0.0165626	1.78087	22	334	2.37961
Small GTPase mediated signal transduction	BvCR+S	H3K27ac	NA	0.0165626	1.78087	31	553	2.02519
Response to radiation	BvCR+S	H3K27ac	NA	0.0185408	1.73187	28	483	2.09431
Pos. reg. of response to DNA damage stimulus	BvCR+S	H3K27ac	NA	0.0190707	1.71963	11	110	3.61268
Reg. of GTPase activity	BvCR+S	H3K27ac	NA	0.0190707	1.71963	30	536	2.02202
Cellular macromolecule catabolic proc.	BvCR+S	H3K27ac	NA	0.0203694	1.69102	60	1368	1.58451
Phospholipid biosynthetic proc.	BvCR+S	H3K27ac	NA	0.0203694	1.69102	22	347	2.29046
Reg. of intrinsic apoptotic signaling pathway	BvCR+S	H3K27ac	NA	0.0203694	1.69102	14	169	2.99275
Vesicle-mediated transport to the plasma membrane	BvCR+S	H3K27ac	NA	0.0203694	1.69102	13	151	3.11025
Protein alkylation	BvCR+S	H3K27ac	NA	0.0206044	1.68604	15	195	2.77898
Protein methylation	BvCR+S	H3K27ac	NA	0.0206044	1.68604	15	195	2.77898
Reg. of catabolic proc.	BvCR+S	H3K27ac	NA	0.0206044	1.68604	53	1181	1.62127
Reg. of cell growth	BvCR+S	H3K27ac	NA	0.0206044	1.68604	26	446	2.10605
Chromosome organization	NA	NA	CD4+	9.49849e-20	19.0223	287	1092	1.73609
DNA metabolic proc.	NA	NA	CD4+	1.56856e-16	15.8045	269	1056	1.68268
Cellular response to DNA damage stimulus	NA	NA	CD4+	1.23907e-14	13.9069	252	1005	1.65633
MRNA metabolic proc.	NA	NA	CD4+	6.54325e-14	13.1842	252	1020	1.63198
Neg. reg. of transcription by RNA polymerase II	NA	NA	CD4+	9.29157e-14	13.0319	239	957	1.64968
RNA splicing	NA	NA	CD4+	4.0932e-13	12.3879	147	513	1.89284
Cell cycle proc.	NA	NA	CD4+	1.889e-10	9.72377	324	1496	1.43063
RNA processing	NA	NA	CD4+	8.21487e-23	22.0854	304	1126	1.7834
MRNA processing	NA	NA	CD4+	1.23907e-14	13.9069	170	599	1.87472
Neg. reg. of RNA metabolic proc.	NA	NA	CD4+	2.38847e-13	12.6219	334	1469	1.50189
DNA repair	NA	NA	CD4+	9.22682e-13	12.0349	172	639	1.77804
Viral proc.	NA	NA	CD4+	9.86652e-13	12.0058	273	1158	1.55728
Histone modification	NA	NA	CD4+	2.76601e-12	11.5581	141	497	1.87403
Neg. reg. of transcription, DNA-templated	NA	NA	CD4+	5.33705e-12	11.2727	306	1353	1.49395
RNA splicing, via transesterification reactions	NA	NA	CD4+	5.33705e-12	11.2727	120	403	1.96693
Neg. reg. of nucleic acid-templated transcription	NA	NA	CD4+	5.69554e-12	11.2445	306	1355	1.49175
MRNA splicing, via spliceosome	NA	NA	CD4+	5.77873e-12	11.2382	119	400	1.96517
Neg. reg. of RNA biosynthetic proc.	NA	NA	CD4+	5.77873e-12	11.2382	306	1357	1.48955
RNA splicing, via transesterification reactions with bulged adenosine as nucleop	NA	NA	CD4+	5.77873e-12	11.2382	119	400	1.96517
Pos. reg. of transcription by RNA polymerase II	NA	NA	CD4+	8.67776e-12	11.0616	288	1264	1.50508
Peptidyl-amino acid modification	NA	NA	CD4+	7.11994e-11	10.1475	303	1368	1.46309
Cellular macromolecule catabolic proc.	NA	NA	CD4+	1.12649e-10	9.94827	302	1368	1.45826
Reg. of DNA metabolic proc.	NA	NA	CD4+	1.28697e-09	8.89043	113	403	1.8522
Immune system development	NA	NA	CD4+	2.48496e-09	8.60468	252	1129	1.47442
Ribonucleoprotein complex biogenesis	NA	NA	CD4+	2.48496e-09	8.60468	139	535	1.71623
Reg. of catabolic proc.	NA	NA	CD4+	3.04006e-09	8.51712	261	1181	1.45984
Cell division	NA	NA	CD4+	3.12076e-09	8.50574	163	659	1.63386
Chromatin organization	NA	NA	CD4+	9.00534e-09	8.0455	150	601	1.64866
NcRNA metabolic proc.	NA	NA	CD4+	1.2742e-08	7.89476	150	604	1.64047
Mitotic cell cycle proc.	NA	NA	CD4+	2.94094e-08	7.53151	227	1021	1.46863
