# Supplementary material for: Bivalent chromatin accommodates survivin and BRG1/SWI complex to activate DNA damage response in CD4+ cells
Source: Cell Commun Signal. 2024 Sep 11;22:440. doi: 10.1186/s12964-024-01814-4 (PMC11389452; doi:10.1186/s12964-024-01814-4)
Supplement: Supplementary file 3 — Additional file 3: Supporting Table T2. DDR network analysis of the genes connected to BvCR. [file 12964_2024_1814_MOESM3_ESM.xlsx]

## Sheet: Table T2 DDR network BvCR
displayLabel	protein	BvCR_ProtCoding	aeCeena8_pval	asmSize	coabundance	codependency	coexpression	fractionNovel	LabelSize	name	newAPMSfraction	novelProteinCnt	novelProteins	opencell_fraction	opencell_truth	percKnown	physical	proteins	robustness
ATM/ATR	ATR	yes	1	3	0	0	0	0	0	796	0	0		0	0	1	1	ATRIP,ATM,ATR,	0.373602
ATR	ATR	yes	1	3	0	0	0	0	0	779	0	0		0	0	1	0.666667	ATR,TOPBP1,HUS1,	0.398653
Chromatin regulators	ARID1A	yes	1.1683e-22	19	0.467836	0	0.0877193	0.263158	2	879	0.204678	5	SMARCD2,DPF2,SS18,BCL7C,PHF10	0.509934	1	0.736842	0.923977	SMARCA2,SMARCD1,SMARCD2,ACTL6A,ARID1B,SMARCA5,SMARCC1,SMARCE1,PBRM1,SMARCA4,DPF2,ARID1A,ARID2,SMARCB1,SMARCC2,BRD7,SS18,BCL7C,PHF10,	0.80563
DDRAM	ARID1A	yes		605	0	0	0	0.515702	3	894	0.00220568	312	ABCD3,PSMA3,SSBP1,ILVBL,PSMB5,CHTF18,CYC1,ABCE1,RPL13A,DDX50,EBNA1BP2,AHCY,ATAD3A,ATIC,BAG5,CCT3,CCT4,CCT6A,CCT7,CCT8,CDKN2AIPNL,CETN3,CLUH,CTPS1,DDX41,DHX36,DNAJC7,DRG1,ELAVL1,ERAP1,FARSB,GGCT,HNRNPD,HNRNPDL,LENG1,LEO1,LSG1,LTV1,MATR3,MKI67,MRPL11,MTMR14,MYO9B,NELFA,NKRF,NUP188,OGT,ORC6,OSBPL8,POLA2,PPM1G,RBBP7,RBM14,RBM28,RPL5,RRP1B,RRP9,SAFB,SENP5,SNRNP40,TPX2,VBP1,WDR12,XPO5,XRN2,ZC3H15,ABCF2…	0.00380384	0	0.484298	0	ABCD3,PSMA3,SEM1,DDB2,SSBP1,ILVBL,PSMB5,CHTF18,CYC1,ABCE1,RPL13A,DDX50,EBNA1BP2,AHCY,APEX1,APEX2,APTX,ATAD3A,ATIC,ATRX,BAG5,CCT3,CCT4,CCT6A,CCT7,CCT8,CDC25A,CDKN2AIP,CDKN2AIPNL,CETN2,CETN3,CHAF1A,CHEK1,CHEK2,CLUH,COPS3,COPS4,COPS6,COPS7B,CTPS1,DCLRE1A,DCLRE1B,DDB1,DDX41,DHX36,DHX9,DNA2,DNAJC7,DNTT,DRG1,DUT,ELAVL1,ERAP1,FAM175A,FARSB,FIGNL1,GEN1,GGCT,GPS1,HERC2,HFM1,HMGB2,HNRNPD,HNRNPDL,LENG1,LEO1…	0.84975
DDRAM	USP7	yes		605	0	0	0	0.515702	3	894	0.00220568	312	ABCD3,PSMA3,SSBP1,ILVBL,PSMB5,CHTF18,CYC1,ABCE1,RPL13A,DDX50,EBNA1BP2,AHCY,ATAD3A,ATIC,BAG5,CCT3,CCT4,CCT6A,CCT7,CCT8,CDKN2AIPNL,CETN3,CLUH,CTPS1,DDX41,DHX36,DNAJC7,DRG1,ELAVL1,ERAP1,FARSB,GGCT,HNRNPD,HNRNPDL,LENG1,LEO1,LSG1,LTV1,MATR3,MKI67,MRPL11,MTMR14,MYO9B,NELFA,NKRF,NUP188,OGT,ORC6,OSBPL8,POLA2,PPM1G,RBBP7,RBM14,RBM28,RPL5,RRP1B,RRP9,SAFB,SENP5,SNRNP40,TPX2,VBP1,WDR12,XPO5,XRN2,ZC3H15,ABCF2…	0.00380384	0	0.484298	0	ABCD3,PSMA3,SEM1,DDB2,SSBP1,ILVBL,PSMB5,CHTF18,CYC1,ABCE1,RPL13A,DDX50,EBNA1BP2,AHCY,APEX1,APEX2,APTX,ATAD3A,ATIC,ATRX,BAG5,CCT3,CCT4,CCT6A,CCT7,CCT8,CDC25A,CDKN2AIP,CDKN2AIPNL,CETN2,CETN3,CHAF1A,CHEK1,CHEK2,CLUH,COPS3,COPS4,COPS6,COPS7B,CTPS1,DCLRE1A,DCLRE1B,DDB1,DDX41,DHX36,DHX9,DNA2,DNAJC7,DNTT,DRG1,DUT,ELAVL1,ERAP1,FAM175A,FARSB,FIGNL1,GEN1,GGCT,GPS1,HERC2,HFM1,HMGB2,HNRNPD,HNRNPDL,LENG1,LEO1…	0.84975
DDRAM	ANKFY1	yes		605	0	0	0	0.515702	3	894	0.00220568	312	ABCD3,PSMA3,SSBP1,ILVBL,PSMB5,CHTF18,CYC1,ABCE1,RPL13A,DDX50,EBNA1BP2,AHCY,ATAD3A,ATIC,BAG5,CCT3,CCT4,CCT6A,CCT7,CCT8,CDKN2AIPNL,CETN3,CLUH,CTPS1,DDX41,DHX36,DNAJC7,DRG1,ELAVL1,ERAP1,FARSB,GGCT,HNRNPD,HNRNPDL,LENG1,LEO1,LSG1,LTV1,MATR3,MKI67,MRPL11,MTMR14,MYO9B,NELFA,NKRF,NUP188,OGT,ORC6,OSBPL8,POLA2,PPM1G,RBBP7,RBM14,RBM28,RPL5,RRP1B,RRP9,SAFB,SENP5,SNRNP40,TPX2,VBP1,WDR12,XPO5,XRN2,ZC3H15,ABCF2…	0.00380384	0	0.484298	0	ABCD3,PSMA3,SEM1,DDB2,SSBP1,ILVBL,PSMB5,CHTF18,CYC1,ABCE1,RPL13A,DDX50,EBNA1BP2,AHCY,APEX1,APEX2,APTX,ATAD3A,ATIC,ATRX,BAG5,CCT3,CCT4,CCT6A,CCT7,CCT8,CDC25A,CDKN2AIP,CDKN2AIPNL,CETN2,CETN3,CHAF1A,CHEK1,CHEK2,CLUH,COPS3,COPS4,COPS6,COPS7B,CTPS1,DCLRE1A,DCLRE1B,DDB1,DDX41,DHX36,DHX9,DNA2,DNAJC7,DNTT,DRG1,DUT,ELAVL1,ERAP1,FAM175A,FARSB,FIGNL1,GEN1,GGCT,GPS1,HERC2,HFM1,HMGB2,HNRNPD,HNRNPDL,LENG1,LEO1…	0.84975
DDRAM	ATR	yes		605	0	0	0	0.515702	3	894	0.00220568	312	ABCD3,PSMA3,SSBP1,ILVBL,PSMB5,CHTF18,CYC1,ABCE1,RPL13A,DDX50,EBNA1BP2,AHCY,ATAD3A,ATIC,BAG5,CCT3,CCT4,CCT6A,CCT7,CCT8,CDKN2AIPNL,CETN3,CLUH,CTPS1,DDX41,DHX36,DNAJC7,DRG1,ELAVL1,ERAP1,FARSB,GGCT,HNRNPD,HNRNPDL,LENG1,LEO1,LSG1,LTV1,MATR3,MKI67,MRPL11,MTMR14,MYO9B,NELFA,NKRF,NUP188,OGT,ORC6,OSBPL8,POLA2,PPM1G,RBBP7,RBM14,RBM28,RPL5,RRP1B,RRP9,SAFB,SENP5,SNRNP40,TPX2,VBP1,WDR12,XPO5,XRN2,ZC3H15,ABCF2…	0.00380384	0	0.484298	0	ABCD3,PSMA3,SEM1,DDB2,SSBP1,ILVBL,PSMB5,CHTF18,CYC1,ABCE1,RPL13A,DDX50,EBNA1BP2,AHCY,APEX1,APEX2,APTX,ATAD3A,ATIC,ATRX,BAG5,CCT3,CCT4,CCT6A,CCT7,CCT8,CDC25A,CDKN2AIP,CDKN2AIPNL,CETN2,CETN3,CHAF1A,CHEK1,CHEK2,CLUH,COPS3,COPS4,COPS6,COPS7B,CTPS1,DCLRE1A,DCLRE1B,DDB1,DDX41,DHX36,DHX9,DNA2,DNAJC7,DNTT,DRG1,DUT,ELAVL1,ERAP1,FAM175A,FARSB,FIGNL1,GEN1,GGCT,GPS1,HERC2,HFM1,HMGB2,HNRNPD,HNRNPDL,LENG1,LEO1…	0.84975
DDRAM	HNRNPDL	yes		605	0	0	0	0.515702	3	894	0.00220568	312	ABCD3,PSMA3,SSBP1,ILVBL,PSMB5,CHTF18,CYC1,ABCE1,RPL13A,DDX50,EBNA1BP2,AHCY,ATAD3A,ATIC,BAG5,CCT3,CCT4,CCT6A,CCT7,CCT8,CDKN2AIPNL,CETN3,CLUH,CTPS1,DDX41,DHX36,DNAJC7,DRG1,ELAVL1,ERAP1,FARSB,GGCT,HNRNPD,HNRNPDL,LENG1,LEO1,LSG1,LTV1,MATR3,MKI67,MRPL11,MTMR14,MYO9B,NELFA,NKRF,NUP188,OGT,ORC6,OSBPL8,POLA2,PPM1G,RBBP7,RBM14,RBM28,RPL5,RRP1B,RRP9,SAFB,SENP5,SNRNP40,TPX2,VBP1,WDR12,XPO5,XRN2,ZC3H15,ABCF2…	0.00380384	0	0.484298	0	ABCD3,PSMA3,SEM1,DDB2,SSBP1,ILVBL,PSMB5,CHTF18,CYC1,ABCE1,RPL13A,DDX50,EBNA1BP2,AHCY,APEX1,APEX2,APTX,ATAD3A,ATIC,ATRX,BAG5,CCT3,CCT4,CCT6A,CCT7,CCT8,CDC25A,CDKN2AIP,CDKN2AIPNL,CETN2,CETN3,CHAF1A,CHEK1,CHEK2,CLUH,COPS3,COPS4,COPS6,COPS7B,CTPS1,DCLRE1A,DCLRE1B,DDB1,DDX41,DHX36,DHX9,DNA2,DNAJC7,DNTT,DRG1,DUT,ELAVL1,ERAP1,FAM175A,FARSB,FIGNL1,GEN1,GGCT,GPS1,HERC2,HFM1,HMGB2,HNRNPD,HNRNPDL,LENG1,LEO1…	0.84975
DDRAM	AMD1	yes		605	0	0	0	0.515702	3	894	0.00220568	312	ABCD3,PSMA3,SSBP1,ILVBL,PSMB5,CHTF18,CYC1,ABCE1,RPL13A,DDX50,EBNA1BP2,AHCY,ATAD3A,ATIC,BAG5,CCT3,CCT4,CCT6A,CCT7,CCT8,CDKN2AIPNL,CETN3,CLUH,CTPS1,DDX41,DHX36,DNAJC7,DRG1,ELAVL1,ERAP1,FARSB,GGCT,HNRNPD,HNRNPDL,LENG1,LEO1,LSG1,LTV1,MATR3,MKI67,MRPL11,MTMR14,MYO9B,NELFA,NKRF,NUP188,OGT,ORC6,OSBPL8,POLA2,PPM1G,RBBP7,RBM14,RBM28,RPL5,RRP1B,RRP9,SAFB,SENP5,SNRNP40,TPX2,VBP1,WDR12,XPO5,XRN2,ZC3H15,ABCF2…	0.00380384	0	0.484298	0	ABCD3,PSMA3,SEM1,DDB2,SSBP1,ILVBL,PSMB5,CHTF18,CYC1,ABCE1,RPL13A,DDX50,EBNA1BP2,AHCY,APEX1,APEX2,APTX,ATAD3A,ATIC,ATRX,BAG5,CCT3,CCT4,CCT6A,CCT7,CCT8,CDC25A,CDKN2AIP,CDKN2AIPNL,CETN2,CETN3,CHAF1A,CHEK1,CHEK2,CLUH,COPS3,COPS4,COPS6,COPS7B,CTPS1,DCLRE1A,DCLRE1B,DDB1,DDX41,DHX36,DHX9,DNA2,DNAJC7,DNTT,DRG1,DUT,ELAVL1,ERAP1,FAM175A,FARSB,FIGNL1,GEN1,GGCT,GPS1,HERC2,HFM1,HMGB2,HNRNPD,HNRNPDL,LENG1,LEO1…	0.84975
DDRAM	SHPRH	yes		605	0	0	0	0.515702	3	894	0.00220568	312	ABCD3,PSMA3,SSBP1,ILVBL,PSMB5,CHTF18,CYC1,ABCE1,RPL13A,DDX50,EBNA1BP2,AHCY,ATAD3A,ATIC,BAG5,CCT3,CCT4,CCT6A,CCT7,CCT8,CDKN2AIPNL,CETN3,CLUH,CTPS1,DDX41,DHX36,DNAJC7,DRG1,ELAVL1,ERAP1,FARSB,GGCT,HNRNPD,HNRNPDL,LENG1,LEO1,LSG1,LTV1,MATR3,MKI67,MRPL11,MTMR14,MYO9B,NELFA,NKRF,NUP188,OGT,ORC6,OSBPL8,POLA2,PPM1G,RBBP7,RBM14,RBM28,RPL5,RRP1B,RRP9,SAFB,SENP5,SNRNP40,TPX2,VBP1,WDR12,XPO5,XRN2,ZC3H15,ABCF2…	0.00380384	0	0.484298	0	ABCD3,PSMA3,SEM1,DDB2,SSBP1,ILVBL,PSMB5,CHTF18,CYC1,ABCE1,RPL13A,DDX50,EBNA1BP2,AHCY,APEX1,APEX2,APTX,ATAD3A,ATIC,ATRX,BAG5,CCT3,CCT4,CCT6A,CCT7,CCT8,CDC25A,CDKN2AIP,CDKN2AIPNL,CETN2,CETN3,CHAF1A,CHEK1,CHEK2,CLUH,COPS3,COPS4,COPS6,COPS7B,CTPS1,DCLRE1A,DCLRE1B,DDB1,DDX41,DHX36,DHX9,DNA2,DNAJC7,DNTT,DRG1,DUT,ELAVL1,ERAP1,FAM175A,FARSB,FIGNL1,GEN1,GGCT,GPS1,HERC2,HFM1,HMGB2,HNRNPD,HNRNPDL,LENG1,LEO1…	0.84975
DNA repair superassembly	ARID1A	yes	1	320	0.0218456	0.0384796	0.0356975	0.225	3	893	0.00305643	71	CHTF18,ABCE1,DDX50,AHCY,ATAD3A,ATIC,BAG5,CCT3,CCT4,CCT6A,CCT7,CCT8,CDKN2AIPNL,CETN3,CLUH,CTPS1,DDX41,DHX36,DNAJC7,DRG1,ELAVL1,ERAP1,FARSB,GGCT,HNRNPD,HNRNPDL,LENG1,LEO1,LSG1,LTV1,MATR3,MKI67,MRPL11,MTMR14,MYO9B,NELFA,NKRF,NUP188,OGT,ORC6,OSBPL8,POLA2,PPM1G,RBBP7,RBM14,RBM28,RPL5,RRP1B,RRP9,SAFB,SENP5,SNRNP40,TPX2,VBP1,WDR12,XPO5,XRN2,ZC3H15,DSCC1,CAD,DHX30,AHCTF1,NOP2,GNL3,CHTF8,DPF2,C1ORF112,CDC…	0.00686752	0	0.775	0.0226489	DDB2,CHTF18,ABCE1,DDX50,AHCY,APEX1,APEX2,APTX,ATAD3A,ATIC,ATRX,BAG5,CCT3,CCT4,CCT6A,CCT7,CCT8,CDC25A,CDKN2AIP,CDKN2AIPNL,CETN2,CETN3,CHAF1A,CHEK1,CHEK2,CLUH,COPS3,COPS4,COPS6,COPS7B,CTPS1,DCLRE1A,DCLRE1B,DDB1,DDX41,DHX36,DHX9,DNA2,DNAJC7,DNTT,DRG1,DUT,ELAVL1,ERAP1,FAM175A,FARSB,FIGNL1,GEN1,GGCT,GPS1,HERC2,HFM1,HMGB2,HNRNPD,HNRNPDL,LENG1,LEO1,LSG1,LTV1,MATR3,MBD4,MCM7,MGMT,MKI67,MMS19,MMS22L,MPG,M…	0.793123
DNA repair superassembly	USP7	yes	1	320	0.0218456	0.0384796	0.0356975	0.225	3	893	0.00305643	71	CHTF18,ABCE1,DDX50,AHCY,ATAD3A,ATIC,BAG5,CCT3,CCT4,CCT6A,CCT7,CCT8,CDKN2AIPNL,CETN3,CLUH,CTPS1,DDX41,DHX36,DNAJC7,DRG1,ELAVL1,ERAP1,FARSB,GGCT,HNRNPD,HNRNPDL,LENG1,LEO1,LSG1,LTV1,MATR3,MKI67,MRPL11,MTMR14,MYO9B,NELFA,NKRF,NUP188,OGT,ORC6,OSBPL8,POLA2,PPM1G,RBBP7,RBM14,RBM28,RPL5,RRP1B,RRP9,SAFB,SENP5,SNRNP40,TPX2,VBP1,WDR12,XPO5,XRN2,ZC3H15,DSCC1,CAD,DHX30,AHCTF1,NOP2,GNL3,CHTF8,DPF2,C1ORF112,CDC…	0.00686752	0	0.775	0.0226489	DDB2,CHTF18,ABCE1,DDX50,AHCY,APEX1,APEX2,APTX,ATAD3A,ATIC,ATRX,BAG5,CCT3,CCT4,CCT6A,CCT7,CCT8,CDC25A,CDKN2AIP,CDKN2AIPNL,CETN2,CETN3,CHAF1A,CHEK1,CHEK2,CLUH,COPS3,COPS4,COPS6,COPS7B,CTPS1,DCLRE1A,DCLRE1B,DDB1,DDX41,DHX36,DHX9,DNA2,DNAJC7,DNTT,DRG1,DUT,ELAVL1,ERAP1,FAM175A,FARSB,FIGNL1,GEN1,GGCT,GPS1,HERC2,HFM1,HMGB2,HNRNPD,HNRNPDL,LENG1,LEO1,LSG1,LTV1,MATR3,MBD4,MCM7,MGMT,MKI67,MMS19,MMS22L,MPG,M…	0.793123
DNA repair superassembly	ATR	yes	1	320	0.0218456	0.0384796	0.0356975	0.225	3	893	0.00305643	71	CHTF18,ABCE1,DDX50,AHCY,ATAD3A,ATIC,BAG5,CCT3,CCT4,CCT6A,CCT7,CCT8,CDKN2AIPNL,CETN3,CLUH,CTPS1,DDX41,DHX36,DNAJC7,DRG1,ELAVL1,ERAP1,FARSB,GGCT,HNRNPD,HNRNPDL,LENG1,LEO1,LSG1,LTV1,MATR3,MKI67,MRPL11,MTMR14,MYO9B,NELFA,NKRF,NUP188,OGT,ORC6,OSBPL8,POLA2,PPM1G,RBBP7,RBM14,RBM28,RPL5,RRP1B,RRP9,SAFB,SENP5,SNRNP40,TPX2,VBP1,WDR12,XPO5,XRN2,ZC3H15,DSCC1,CAD,DHX30,AHCTF1,NOP2,GNL3,CHTF8,DPF2,C1ORF112,CDC…	0.00686752	0	0.775	0.0226489	DDB2,CHTF18,ABCE1,DDX50,AHCY,APEX1,APEX2,APTX,ATAD3A,ATIC,ATRX,BAG5,CCT3,CCT4,CCT6A,CCT7,CCT8,CDC25A,CDKN2AIP,CDKN2AIPNL,CETN2,CETN3,CHAF1A,CHEK1,CHEK2,CLUH,COPS3,COPS4,COPS6,COPS7B,CTPS1,DCLRE1A,DCLRE1B,DDB1,DDX41,DHX36,DHX9,DNA2,DNAJC7,DNTT,DRG1,DUT,ELAVL1,ERAP1,FAM175A,FARSB,FIGNL1,GEN1,GGCT,GPS1,HERC2,HFM1,HMGB2,HNRNPD,HNRNPDL,LENG1,LEO1,LSG1,LTV1,MATR3,MBD4,MCM7,MGMT,MKI67,MMS19,MMS22L,MPG,M…	0.793123
DNA repair superassembly	HNRNPDL	yes	1	320	0.0218456	0.0384796	0.0356975	0.225	3	893	0.00305643	71	CHTF18,ABCE1,DDX50,AHCY,ATAD3A,ATIC,BAG5,CCT3,CCT4,CCT6A,CCT7,CCT8,CDKN2AIPNL,CETN3,CLUH,CTPS1,DDX41,DHX36,DNAJC7,DRG1,ELAVL1,ERAP1,FARSB,GGCT,HNRNPD,HNRNPDL,LENG1,LEO1,LSG1,LTV1,MATR3,MKI67,MRPL11,MTMR14,MYO9B,NELFA,NKRF,NUP188,OGT,ORC6,OSBPL8,POLA2,PPM1G,RBBP7,RBM14,RBM28,RPL5,RRP1B,RRP9,SAFB,SENP5,SNRNP40,TPX2,VBP1,WDR12,XPO5,XRN2,ZC3H15,DSCC1,CAD,DHX30,AHCTF1,NOP2,GNL3,CHTF8,DPF2,C1ORF112,CDC…	0.00686752	0	0.775	0.0226489	DDB2,CHTF18,ABCE1,DDX50,AHCY,APEX1,APEX2,APTX,ATAD3A,ATIC,ATRX,BAG5,CCT3,CCT4,CCT6A,CCT7,CCT8,CDC25A,CDKN2AIP,CDKN2AIPNL,CETN2,CETN3,CHAF1A,CHEK1,CHEK2,CLUH,COPS3,COPS4,COPS6,COPS7B,CTPS1,DCLRE1A,DCLRE1B,DDB1,DDX41,DHX36,DHX9,DNA2,DNAJC7,DNTT,DRG1,DUT,ELAVL1,ERAP1,FAM175A,FARSB,FIGNL1,GEN1,GGCT,GPS1,HERC2,HFM1,HMGB2,HNRNPD,HNRNPDL,LENG1,LEO1,LSG1,LTV1,MATR3,MBD4,MCM7,MGMT,MKI67,MMS19,MMS22L,MPG,M…	0.793123
DNA repair superassembly	SHPRH	yes	1	320	0.0218456	0.0384796	0.0356975	0.225	3	893	0.00305643	71	CHTF18,ABCE1,DDX50,AHCY,ATAD3A,ATIC,BAG5,CCT3,CCT4,CCT6A,CCT7,CCT8,CDKN2AIPNL,CETN3,CLUH,CTPS1,DDX41,DHX36,DNAJC7,DRG1,ELAVL1,ERAP1,FARSB,GGCT,HNRNPD,HNRNPDL,LENG1,LEO1,LSG1,LTV1,MATR3,MKI67,MRPL11,MTMR14,MYO9B,NELFA,NKRF,NUP188,OGT,ORC6,OSBPL8,POLA2,PPM1G,RBBP7,RBM14,RBM28,RPL5,RRP1B,RRP9,SAFB,SENP5,SNRNP40,TPX2,VBP1,WDR12,XPO5,XRN2,ZC3H15,DSCC1,CAD,DHX30,AHCTF1,NOP2,GNL3,CHTF8,DPF2,C1ORF112,CDC…	0.00686752	0	0.775	0.0226489	DDB2,CHTF18,ABCE1,DDX50,AHCY,APEX1,APEX2,APTX,ATAD3A,ATIC,ATRX,BAG5,CCT3,CCT4,CCT6A,CCT7,CCT8,CDC25A,CDKN2AIP,CDKN2AIPNL,CETN2,CETN3,CHAF1A,CHEK1,CHEK2,CLUH,COPS3,COPS4,COPS6,COPS7B,CTPS1,DCLRE1A,DCLRE1B,DDB1,DDX41,DHX36,DHX9,DNA2,DNAJC7,DNTT,DRG1,DUT,ELAVL1,ERAP1,FAM175A,FARSB,FIGNL1,GEN1,GGCT,GPS1,HERC2,HFM1,HMGB2,HNRNPD,HNRNPDL,LENG1,LEO1,LSG1,LTV1,MATR3,MBD4,MCM7,MGMT,MKI67,MMS19,MMS22L,MPG,M…	0.793123
DNA replication	HNRNPDL	yes	1	55	0.247138	0.023569	0.149495	0.236364	3	889	0.0208754	13	CHTF18,DDX50,CTPS1,HNRNPDL,MKI67,POLA2,RBM14,TPX2,DSCC1,CAD,DHX30,SLC25A11,CHTF8	0.066	0	0.763636	0.129293	CHTF18,DDX50,APEX2,CTPS1,HNRNPDL,MCM7,MKI67,POLA2,RBM14,TOP2A,TPX2,DSCC1,CAD,DHX30,RFC3,RFC5,SLC25A11,BRCA1,CDK2,CHTF8,MCM8,MCM9,MSH6,RAD17,RPA1,SMARCA5,SMARCAD1,POLD4,RPA4,PMS2,POLE,POLE2,LIG1,POLK,MAD2L2,FANCI,MSH2,RFC1,ATAD5,RNASEH2A,RPA2,HUS1,FEN1,PCNA,MLH1,POLD2,POLD3,RAD9A,RAD1,PMS1,MSH3,POLD1,RFC2,RFC4,RPA3,	0.485199
NBAF complex	ARID1A	yes	9.7103e-34	12	0.636364	0	0.0757576	0.0833333	0	871	0.378788	1	DPF2	1	1	0.916667	1	SMARCD1,ACTL6A,ARID1B,SMARCC1,SMARCE1,PBRM1,SMARCA4,DPF2,ARID1A,ARID2,SMARCB1,SMARCC2,	0.740139
Nucleotide excision repair (NER)	USP7	yes	0.998281	21	0.161905	0.490476	0	0	3	880	0.0047619	0		0.0814815	0	1	0.271429	USP7,XPA,POLK,RFWD3,ERCC8,CCNH,MNAT1,CDK7,ERCC5,ERCC4,ERCC1,GTF2H1,ERCC2,GTF2H4,GTF2H5,ERCC3,GTF2H2,GTF2H3,UVSSA,ERCC6,XAB2,	0.604299
Post replication repair	SHPRH	yes	1	8	0	0	0	0	3	856	0	0		0	0	1	0.5	RNF8,RNF168,PCNA,HLTF,UBE2N,UBE2V2,RAD18,SHPRH,	0.500813
Ribosome	HNRNPDL	yes	0.999962	36	0.346032	0	0.0634921	0.916667	3	886	0.052381	33	CHTF18,CYC1,ABCE1,RPL13A,DDX50,EBNA1BP2,CTPS1,HNRNPDL,LTV1,MRPL11,RBM14,RBM28,RPL5,RRP1B,RRP9,WDR12,ABCF2,DDX21,FARSA,DSCC1,CAD,DHX30,AHCTF1,NOP2,GNL3,RSL1D1,CHTF8,PWP1,RRS1,ATP5A1,RPL19,PFDN6,NIP7	0.0839416	0	0.0833333	0.292063	DDB2,CHTF18,CYC1,ABCE1,RPL13A,DDX50,EBNA1BP2,CTPS1,HNRNPDL,LTV1,MRPL11,RBM14,RBM28,RPL5,RRP1B,RRP9,WDR12,ABCF2,DDX21,MYBBP1A,FARSA,DSCC1,CAD,DHX30,AHCTF1,RFC5,NOP2,GNL3,RSL1D1,CHTF8,PWP1,RRS1,ATP5A1,RPL19,PFDN6,NIP7,	0.520206
SMARCA/CD ARID1A	ARID1A	yes	0.00439193	3	0	0	0	0.333333	0	801	0.666667	1	SMARCD3	1	1	0.666667	1	SMARCA4,ARID1A,SMARCD3,	0.680314
Stress response	ARID1A	yes	1	276	0.0282213	0	0	0.695652	3	892	0.00711462	192	ABCD3,PSMA3,SSBP1,ILVBL,PSMB5,CHTF18,CYC1,ABCE1,RPL13A,DDX50,EBNA1BP2,AHCY,ATAD3A,ATIC,BAG5,CCT3,CCT4,CCT6A,CCT7,CCT8,CDKN2AIPNL,CETN3,CLUH,CTPS1,DDX41,DNAJC7,DRG1,ELAVL1,ERAP1,FARSB,GGCT,HNRNPD,HNRNPDL,LENG1,LEO1,LSG1,LTV1,MATR3,MKI67,MRPL11,NELFA,NKRF,NUP188,OGT,PPM1G,RBBP7,RBM14,RPL5,RRP1B,RRP9,SAFB,SENP5,TPX2,VBP1,WDR12,XPO5,ZC3H15,ABCF2,DDX21,FARSA,DSCC1,CAD,DHX30,AHCTF1,NOP2,GNL3,RSL1D1,SLC…	0.0111618	0	0.304348	0.0247431	ABCD3,PSMA3,DDB2,SSBP1,ILVBL,PSMB5,CHTF18,CYC1,ABCE1,RPL13A,DDX50,EBNA1BP2,AHCY,ATAD3A,ATIC,BAG5,CCT3,CCT4,CCT6A,CCT7,CCT8,CDKN2AIP,CDKN2AIPNL,CETN2,CETN3,CHEK2,CLUH,COPS3,COPS4,COPS6,COPS7B,CTPS1,DDB1,DDX41,DHX9,DNAJC7,DRG1,ELAVL1,ERAP1,FARSB,GGCT,GPS1,HNRNPD,HNRNPDL,LENG1,LEO1,LSG1,LTV1,MATR3,MCM7,MKI67,MMS19,MPG,MRPL11,NELFA,NKRF,NUP188,OGT,PARP3,PPM1G,RBBP7,RBBP8,RBM14,RPL5,RRP1B,RRP9,RUVBL1,…	0.512991
Stress response	USP7	yes	1	276	0.0282213	0	0	0.695652	3	892	0.00711462	192	ABCD3,PSMA3,SSBP1,ILVBL,PSMB5,CHTF18,CYC1,ABCE1,RPL13A,DDX50,EBNA1BP2,AHCY,ATAD3A,ATIC,BAG5,CCT3,CCT4,CCT6A,CCT7,CCT8,CDKN2AIPNL,CETN3,CLUH,CTPS1,DDX41,DNAJC7,DRG1,ELAVL1,ERAP1,FARSB,GGCT,HNRNPD,HNRNPDL,LENG1,LEO1,LSG1,LTV1,MATR3,MKI67,MRPL11,NELFA,NKRF,NUP188,OGT,PPM1G,RBBP7,RBM14,RPL5,RRP1B,RRP9,SAFB,SENP5,TPX2,VBP1,WDR12,XPO5,ZC3H15,ABCF2,DDX21,FARSA,DSCC1,CAD,DHX30,AHCTF1,NOP2,GNL3,RSL1D1,SLC…	0.0111618	0	0.304348	0.0247431	ABCD3,PSMA3,DDB2,SSBP1,ILVBL,PSMB5,CHTF18,CYC1,ABCE1,RPL13A,DDX50,EBNA1BP2,AHCY,ATAD3A,ATIC,BAG5,CCT3,CCT4,CCT6A,CCT7,CCT8,CDKN2AIP,CDKN2AIPNL,CETN2,CETN3,CHEK2,CLUH,COPS3,COPS4,COPS6,COPS7B,CTPS1,DDB1,DDX41,DHX9,DNAJC7,DRG1,ELAVL1,ERAP1,FARSB,GGCT,GPS1,HNRNPD,HNRNPDL,LENG1,LEO1,LSG1,LTV1,MATR3,MCM7,MKI67,MMS19,MPG,MRPL11,NELFA,NKRF,NUP188,OGT,PARP3,PPM1G,RBBP7,RBBP8,RBM14,RPL5,RRP1B,RRP9,RUVBL1,…	0.512991
Stress response	ANKFY1	yes	1	276	0.0282213	0	0	0.695652	3	892	0.00711462	192	ABCD3,PSMA3,SSBP1,ILVBL,PSMB5,CHTF18,CYC1,ABCE1,RPL13A,DDX50,EBNA1BP2,AHCY,ATAD3A,ATIC,BAG5,CCT3,CCT4,CCT6A,CCT7,CCT8,CDKN2AIPNL,CETN3,CLUH,CTPS1,DDX41,DNAJC7,DRG1,ELAVL1,ERAP1,FARSB,GGCT,HNRNPD,HNRNPDL,LENG1,LEO1,LSG1,LTV1,MATR3,MKI67,MRPL11,NELFA,NKRF,NUP188,OGT,PPM1G,RBBP7,RBM14,RPL5,RRP1B,RRP9,SAFB,SENP5,TPX2,VBP1,WDR12,XPO5,ZC3H15,ABCF2,DDX21,FARSA,DSCC1,CAD,DHX30,AHCTF1,NOP2,GNL3,RSL1D1,SLC…	0.0111618	0	0.304348	0.0247431	ABCD3,PSMA3,DDB2,SSBP1,ILVBL,PSMB5,CHTF18,CYC1,ABCE1,RPL13A,DDX50,EBNA1BP2,AHCY,ATAD3A,ATIC,BAG5,CCT3,CCT4,CCT6A,CCT7,CCT8,CDKN2AIP,CDKN2AIPNL,CETN2,CETN3,CHEK2,CLUH,COPS3,COPS4,COPS6,COPS7B,CTPS1,DDB1,DDX41,DHX9,DNAJC7,DRG1,ELAVL1,ERAP1,FARSB,GGCT,GPS1,HNRNPD,HNRNPDL,LENG1,LEO1,LSG1,LTV1,MATR3,MCM7,MKI67,MMS19,MPG,MRPL11,NELFA,NKRF,NUP188,OGT,PARP3,PPM1G,RBBP7,RBBP8,RBM14,RPL5,RRP1B,RRP9,RUVBL1,…	0.512991
Stress response	HNRNPDL	yes	1	276	0.0282213	0	0	0.695652	3	892	0.00711462	192	ABCD3,PSMA3,SSBP1,ILVBL,PSMB5,CHTF18,CYC1,ABCE1,RPL13A,DDX50,EBNA1BP2,AHCY,ATAD3A,ATIC,BAG5,CCT3,CCT4,CCT6A,CCT7,CCT8,CDKN2AIPNL,CETN3,CLUH,CTPS1,DDX41,DNAJC7,DRG1,ELAVL1,ERAP1,FARSB,GGCT,HNRNPD,HNRNPDL,LENG1,LEO1,LSG1,LTV1,MATR3,MKI67,MRPL11,NELFA,NKRF,NUP188,OGT,PPM1G,RBBP7,RBM14,RPL5,RRP1B,RRP9,SAFB,SENP5,TPX2,VBP1,WDR12,XPO5,ZC3H15,ABCF2,DDX21,FARSA,DSCC1,CAD,DHX30,AHCTF1,NOP2,GNL3,RSL1D1,SLC…	0.0111618	0	0.304348	0.0247431	ABCD3,PSMA3,DDB2,SSBP1,ILVBL,PSMB5,CHTF18,CYC1,ABCE1,RPL13A,DDX50,EBNA1BP2,AHCY,ATAD3A,ATIC,BAG5,CCT3,CCT4,CCT6A,CCT7,CCT8,CDKN2AIP,CDKN2AIPNL,CETN2,CETN3,CHEK2,CLUH,COPS3,COPS4,COPS6,COPS7B,CTPS1,DDB1,DDX41,DHX9,DNAJC7,DRG1,ELAVL1,ERAP1,FARSB,GGCT,GPS1,HNRNPD,HNRNPDL,LENG1,LEO1,LSG1,LTV1,MATR3,MCM7,MKI67,MMS19,MPG,MRPL11,NELFA,NKRF,NUP188,OGT,PARP3,PPM1G,RBBP7,RBBP8,RBM14,RPL5,RRP1B,RRP9,RUVBL1,…	0.512991
Stress response	AMD1	yes	1	276	0.0282213	0	0	0.695652	3	892	0.00711462	192	ABCD3,PSMA3,SSBP1,ILVBL,PSMB5,CHTF18,CYC1,ABCE1,RPL13A,DDX50,EBNA1BP2,AHCY,ATAD3A,ATIC,BAG5,CCT3,CCT4,CCT6A,CCT7,CCT8,CDKN2AIPNL,CETN3,CLUH,CTPS1,DDX41,DNAJC7,DRG1,ELAVL1,ERAP1,FARSB,GGCT,HNRNPD,HNRNPDL,LENG1,LEO1,LSG1,LTV1,MATR3,MKI67,MRPL11,NELFA,NKRF,NUP188,OGT,PPM1G,RBBP7,RBM14,RPL5,RRP1B,RRP9,SAFB,SENP5,TPX2,VBP1,WDR12,XPO5,ZC3H15,ABCF2,DDX21,FARSA,DSCC1,CAD,DHX30,AHCTF1,NOP2,GNL3,RSL1D1,SLC…	0.0111618	0	0.304348	0.0247431	ABCD3,PSMA3,DDB2,SSBP1,ILVBL,PSMB5,CHTF18,CYC1,ABCE1,RPL13A,DDX50,EBNA1BP2,AHCY,ATAD3A,ATIC,BAG5,CCT3,CCT4,CCT6A,CCT7,CCT8,CDKN2AIP,CDKN2AIPNL,CETN2,CETN3,CHEK2,CLUH,COPS3,COPS4,COPS6,COPS7B,CTPS1,DDB1,DDX41,DHX9,DNAJC7,DRG1,ELAVL1,ERAP1,FARSB,GGCT,GPS1,HNRNPD,HNRNPDL,LENG1,LEO1,LSG1,LTV1,MATR3,MCM7,MKI67,MMS19,MPG,MRPL11,NELFA,NKRF,NUP188,OGT,PARP3,PPM1G,RBBP7,RBBP8,RBM14,RPL5,RRP1B,RRP9,RUVBL1,…	0.512991
SWI/SNF-I	ARID1A	yes	0.00111518	6	0.733333	0	0	0.166667	0	845	0.2	1	DPF2	0.533333	1	0.833333	1	SMARCE1,DPF2,ARID1A,ARID2,SMARCC2,BRD7,	0.521529
SWI/SNF-II	ARID1A	yes	0.256248	4	0	0	0.666667	0	0	822	0.166667	0		0.333333	0	1	1	SMARCA5,PBRM1,SMARCA4,ARID1A,	0.390932
DDRAM	RPL5	yes		605	0	0	0	0.515702	3	894	0.00220568	312	ABCD3,PSMA3,SSBP1,ILVBL,PSMB5,CHTF18,CYC1,ABCE1,RPL13A,DDX50,EBNA1BP2,AHCY,ATAD3A,ATIC,BAG5,CCT3,CCT4,CCT6A,CCT7,CCT8,CDKN2AIPNL,CETN3,CLUH,CTPS1,DDX41,DHX36,DNAJC7,DRG1,ELAVL1,ERAP1,FARSB,GGCT,HNRNPD,HNRNPDL,LENG1,LEO1,LSG1,LTV1,MATR3,MKI67,MRPL11,MTMR14,MYO9B,NELFA,NKRF,NUP188,OGT,ORC6,OSBPL8,POLA2,PPM1G,RBBP7,RBM14,RBM28,RPL5,RRP1B,RRP9,SAFB,SENP5,SNRNP40,TPX2,VBP1,WDR12,XPO5,XRN2,ZC3H15,ABCF2…	0.00380384	0	0.484298	0	ABCD3,PSMA3,SEM1,DDB2,SSBP1,ILVBL,PSMB5,CHTF18,CYC1,ABCE1,RPL13A,DDX50,EBNA1BP2,AHCY,APEX1,APEX2,APTX,ATAD3A,ATIC,ATRX,BAG5,CCT3,CCT4,CCT6A,CCT7,CCT8,CDC25A,CDKN2AIP,CDKN2AIPNL,CETN2,CETN3,CHAF1A,CHEK1,CHEK2,CLUH,COPS3,COPS4,COPS6,COPS7B,CTPS1,DCLRE1A,DCLRE1B,DDB1,DDX41,DHX36,DHX9,DNA2,DNAJC7,DNTT,DRG1,DUT,ELAVL1,ERAP1,FAM175A,FARSB,FIGNL1,GEN1,GGCT,GPS1,HERC2,HFM1,HMGB2,HNRNPD,HNRNPDL,LENG1,LEO1…	0.84975
DNA repair superassembly	RPL5	yes	1	320	0.0218456	0.0384796	0.0356975	0.225	3	893	0.00305643	71	CHTF18,ABCE1,DDX50,AHCY,ATAD3A,ATIC,BAG5,CCT3,CCT4,CCT6A,CCT7,CCT8,CDKN2AIPNL,CETN3,CLUH,CTPS1,DDX41,DHX36,DNAJC7,DRG1,ELAVL1,ERAP1,FARSB,GGCT,HNRNPD,HNRNPDL,LENG1,LEO1,LSG1,LTV1,MATR3,MKI67,MRPL11,MTMR14,MYO9B,NELFA,NKRF,NUP188,OGT,ORC6,OSBPL8,POLA2,PPM1G,RBBP7,RBM14,RBM28,RPL5,RRP1B,RRP9,SAFB,SENP5,SNRNP40,TPX2,VBP1,WDR12,XPO5,XRN2,ZC3H15,DSCC1,CAD,DHX30,AHCTF1,NOP2,GNL3,CHTF8,DPF2,C1ORF112,CDC…	0.00686752	0	0.775	0.0226489	DDB2,CHTF18,ABCE1,DDX50,AHCY,APEX1,APEX2,APTX,ATAD3A,ATIC,ATRX,BAG5,CCT3,CCT4,CCT6A,CCT7,CCT8,CDC25A,CDKN2AIP,CDKN2AIPNL,CETN2,CETN3,CHAF1A,CHEK1,CHEK2,CLUH,COPS3,COPS4,COPS6,COPS7B,CTPS1,DCLRE1A,DCLRE1B,DDB1,DDX41,DHX36,DHX9,DNA2,DNAJC7,DNTT,DRG1,DUT,ELAVL1,ERAP1,FAM175A,FARSB,FIGNL1,GEN1,GGCT,GPS1,HERC2,HFM1,HMGB2,HNRNPD,HNRNPDL,LENG1,LEO1,LSG1,LTV1,MATR3,MBD4,MCM7,MGMT,MKI67,MMS19,MMS22L,MPG,M…	0.793123
Nucleolar RNA proc	RPL5	yes	0.938512	16	0.7	0	0.258333	0.9375	1	877	0	15	RPL13A,DDX50,EBNA1BP2,MRPL11,RBM28,RPL5,WDR12,DDX21,AHCTF1,NOP2,GNL3,RSL1D1,PWP1,RRS1,NIP7	0.111111	0	0.0625	0.808333	RPL13A,DDX50,EBNA1BP2,MRPL11,RBM28,RPL5,WDR12,DDX21,MYBBP1A,AHCTF1,NOP2,GNL3,RSL1D1,PWP1,RRS1,NIP7,	0.483796
Ribosome	RPL5	yes	0.999962	36	0.346032	0	0.0634921	0.916667	3	886	0.052381	33	CHTF18,CYC1,ABCE1,RPL13A,DDX50,EBNA1BP2,CTPS1,HNRNPDL,LTV1,MRPL11,RBM14,RBM28,RPL5,RRP1B,RRP9,WDR12,ABCF2,DDX21,FARSA,DSCC1,CAD,DHX30,AHCTF1,NOP2,GNL3,RSL1D1,CHTF8,PWP1,RRS1,ATP5A1,RPL19,PFDN6,NIP7	0.0839416	0	0.0833333	0.292063	DDB2,CHTF18,CYC1,ABCE1,RPL13A,DDX50,EBNA1BP2,CTPS1,HNRNPDL,LTV1,MRPL11,RBM14,RBM28,RPL5,RRP1B,RRP9,WDR12,ABCF2,DDX21,MYBBP1A,FARSA,DSCC1,CAD,DHX30,AHCTF1,RFC5,NOP2,GNL3,RSL1D1,CHTF8,PWP1,RRS1,ATP5A1,RPL19,PFDN6,NIP7,	0.520206
Stress response	RPL5	yes	1	276	0.0282213	0	0	0.695652	3	892	0.00711462	192	ABCD3,PSMA3,SSBP1,ILVBL,PSMB5,CHTF18,CYC1,ABCE1,RPL13A,DDX50,EBNA1BP2,AHCY,ATAD3A,ATIC,BAG5,CCT3,CCT4,CCT6A,CCT7,CCT8,CDKN2AIPNL,CETN3,CLUH,CTPS1,DDX41,DNAJC7,DRG1,ELAVL1,ERAP1,FARSB,GGCT,HNRNPD,HNRNPDL,LENG1,LEO1,LSG1,LTV1,MATR3,MKI67,MRPL11,NELFA,NKRF,NUP188,OGT,PPM1G,RBBP7,RBM14,RPL5,RRP1B,RRP9,SAFB,SENP5,TPX2,VBP1,WDR12,XPO5,ZC3H15,ABCF2,DDX21,FARSA,DSCC1,CAD,DHX30,AHCTF1,NOP2,GNL3,RSL1D1,SLC…	0.0111618	0	0.304348	0.0247431	ABCD3,PSMA3,DDB2,SSBP1,ILVBL,PSMB5,CHTF18,CYC1,ABCE1,RPL13A,DDX50,EBNA1BP2,AHCY,ATAD3A,ATIC,BAG5,CCT3,CCT4,CCT6A,CCT7,CCT8,CDKN2AIP,CDKN2AIPNL,CETN2,CETN3,CHEK2,CLUH,COPS3,COPS4,COPS6,COPS7B,CTPS1,DDB1,DDX41,DHX9,DNAJC7,DRG1,ELAVL1,ERAP1,FARSB,GGCT,GPS1,HNRNPD,HNRNPDL,LENG1,LEO1,LSG1,LTV1,MATR3,MCM7,MKI67,MMS19,MPG,MRPL11,NELFA,NKRF,NUP188,OGT,PARP3,PPM1G,RBBP7,RBBP8,RBM14,RPL5,RRP1B,RRP9,RUVBL1,…	0.512991
BAF-SS18	SS18	yes	0.0116219	6	0.266667	0	0	0.166667	0	850	0.333333	1	SS18	0.461538	1	0.833333	1	SMARCA2,SMARCA4,ARID2,SMARCB1,SMARCC2,SS18,	0.407253
Chromatin regulators	SS18	yes	1.1683e-22	19	0.467836	0	0.0877193	0.263158	2	879	0.204678	5	SMARCD2,DPF2,SS18,BCL7C,PHF10	0.509934	1	0.736842	0.923977	SMARCA2,SMARCD1,SMARCD2,ACTL6A,ARID1B,SMARCA5,SMARCC1,SMARCE1,PBRM1,SMARCA4,DPF2,ARID1A,ARID2,SMARCB1,SMARCC2,BRD7,SS18,BCL7C,PHF10,	0.80563
Cohesin	STAG1	yes	0.41524	3	0	0	0	0	0	781	0	0		0.333333	0	1	1	PDS5B,PDS5A,STAG1,	0.931517
DDRAM	PWP1	yes		605	0	0	0	0.515702	3	894	0.00220568	312	ABCD3,PSMA3,SSBP1,ILVBL,PSMB5,CHTF18,CYC1,ABCE1,RPL13A,DDX50,EBNA1BP2,AHCY,ATAD3A,ATIC,BAG5,CCT3,CCT4,CCT6A,CCT7,CCT8,CDKN2AIPNL,CETN3,CLUH,CTPS1,DDX41,DHX36,DNAJC7,DRG1,ELAVL1,ERAP1,FARSB,GGCT,HNRNPD,HNRNPDL,LENG1,LEO1,LSG1,LTV1,MATR3,MKI67,MRPL11,MTMR14,MYO9B,NELFA,NKRF,NUP188,OGT,ORC6,OSBPL8,POLA2,PPM1G,RBBP7,RBM14,RBM28,RPL5,RRP1B,RRP9,SAFB,SENP5,SNRNP40,TPX2,VBP1,WDR12,XPO5,XRN2,ZC3H15,ABCF2…	0.00380384	0	0.484298	0	ABCD3,PSMA3,SEM1,DDB2,SSBP1,ILVBL,PSMB5,CHTF18,CYC1,ABCE1,RPL13A,DDX50,EBNA1BP2,AHCY,APEX1,APEX2,APTX,ATAD3A,ATIC,ATRX,BAG5,CCT3,CCT4,CCT6A,CCT7,CCT8,CDC25A,CDKN2AIP,CDKN2AIPNL,CETN2,CETN3,CHAF1A,CHEK1,CHEK2,CLUH,COPS3,COPS4,COPS6,COPS7B,CTPS1,DCLRE1A,DCLRE1B,DDB1,DDX41,DHX36,DHX9,DNA2,DNAJC7,DNTT,DRG1,DUT,ELAVL1,ERAP1,FAM175A,FARSB,FIGNL1,GEN1,GGCT,GPS1,HERC2,HFM1,HMGB2,HNRNPD,HNRNPDL,LENG1,LEO1…	0.84975
DDRAM	ERCC4	yes		605	0	0	0	0.515702	3	894	0.00220568	312	ABCD3,PSMA3,SSBP1,ILVBL,PSMB5,CHTF18,CYC1,ABCE1,RPL13A,DDX50,EBNA1BP2,AHCY,ATAD3A,ATIC,BAG5,CCT3,CCT4,CCT6A,CCT7,CCT8,CDKN2AIPNL,CETN3,CLUH,CTPS1,DDX41,DHX36,DNAJC7,DRG1,ELAVL1,ERAP1,FARSB,GGCT,HNRNPD,HNRNPDL,LENG1,LEO1,LSG1,LTV1,MATR3,MKI67,MRPL11,MTMR14,MYO9B,NELFA,NKRF,NUP188,OGT,ORC6,OSBPL8,POLA2,PPM1G,RBBP7,RBM14,RBM28,RPL5,RRP1B,RRP9,SAFB,SENP5,SNRNP40,TPX2,VBP1,WDR12,XPO5,XRN2,ZC3H15,ABCF2…	0.00380384	0	0.484298	0	ABCD3,PSMA3,SEM1,DDB2,SSBP1,ILVBL,PSMB5,CHTF18,CYC1,ABCE1,RPL13A,DDX50,EBNA1BP2,AHCY,APEX1,APEX2,APTX,ATAD3A,ATIC,ATRX,BAG5,CCT3,CCT4,CCT6A,CCT7,CCT8,CDC25A,CDKN2AIP,CDKN2AIPNL,CETN2,CETN3,CHAF1A,CHEK1,CHEK2,CLUH,COPS3,COPS4,COPS6,COPS7B,CTPS1,DCLRE1A,DCLRE1B,DDB1,DDX41,DHX36,DHX9,DNA2,DNAJC7,DNTT,DRG1,DUT,ELAVL1,ERAP1,FAM175A,FARSB,FIGNL1,GEN1,GGCT,GPS1,HERC2,HFM1,HMGB2,HNRNPD,HNRNPDL,LENG1,LEO1…	0.84975
DDRAM	SS18	yes		605	0	0	0	0.515702	3	894	0.00220568	312	ABCD3,PSMA3,SSBP1,ILVBL,PSMB5,CHTF18,CYC1,ABCE1,RPL13A,DDX50,EBNA1BP2,AHCY,ATAD3A,ATIC,BAG5,CCT3,CCT4,CCT6A,CCT7,CCT8,CDKN2AIPNL,CETN3,CLUH,CTPS1,DDX41,DHX36,DNAJC7,DRG1,ELAVL1,ERAP1,FARSB,GGCT,HNRNPD,HNRNPDL,LENG1,LEO1,LSG1,LTV1,MATR3,MKI67,MRPL11,MTMR14,MYO9B,NELFA,NKRF,NUP188,OGT,ORC6,OSBPL8,POLA2,PPM1G,RBBP7,RBM14,RBM28,RPL5,RRP1B,RRP9,SAFB,SENP5,SNRNP40,TPX2,VBP1,WDR12,XPO5,XRN2,ZC3H15,ABCF2…	0.00380384	0	0.484298	0	ABCD3,PSMA3,SEM1,DDB2,SSBP1,ILVBL,PSMB5,CHTF18,CYC1,ABCE1,RPL13A,DDX50,EBNA1BP2,AHCY,APEX1,APEX2,APTX,ATAD3A,ATIC,ATRX,BAG5,CCT3,CCT4,CCT6A,CCT7,CCT8,CDC25A,CDKN2AIP,CDKN2AIPNL,CETN2,CETN3,CHAF1A,CHEK1,CHEK2,CLUH,COPS3,COPS4,COPS6,COPS7B,CTPS1,DCLRE1A,DCLRE1B,DDB1,DDX41,DHX36,DHX9,DNA2,DNAJC7,DNTT,DRG1,DUT,ELAVL1,ERAP1,FAM175A,FARSB,FIGNL1,GEN1,GGCT,GPS1,HERC2,HFM1,HMGB2,HNRNPD,HNRNPDL,LENG1,LEO1…	0.84975
DDRAM	STAG1	yes		605	0	0	0	0.515702	3	894	0.00220568	312	ABCD3,PSMA3,SSBP1,ILVBL,PSMB5,CHTF18,CYC1,ABCE1,RPL13A,DDX50,EBNA1BP2,AHCY,ATAD3A,ATIC,BAG5,CCT3,CCT4,CCT6A,CCT7,CCT8,CDKN2AIPNL,CETN3,CLUH,CTPS1,DDX41,DHX36,DNAJC7,DRG1,ELAVL1,ERAP1,FARSB,GGCT,HNRNPD,HNRNPDL,LENG1,LEO1,LSG1,LTV1,MATR3,MKI67,MRPL11,MTMR14,MYO9B,NELFA,NKRF,NUP188,OGT,ORC6,OSBPL8,POLA2,PPM1G,RBBP7,RBM14,RBM28,RPL5,RRP1B,RRP9,SAFB,SENP5,SNRNP40,TPX2,VBP1,WDR12,XPO5,XRN2,ZC3H15,ABCF2…	0.00380384	0	0.484298	0	ABCD3,PSMA3,SEM1,DDB2,SSBP1,ILVBL,PSMB5,CHTF18,CYC1,ABCE1,RPL13A,DDX50,EBNA1BP2,AHCY,APEX1,APEX2,APTX,ATAD3A,ATIC,ATRX,BAG5,CCT3,CCT4,CCT6A,CCT7,CCT8,CDC25A,CDKN2AIP,CDKN2AIPNL,CETN2,CETN3,CHAF1A,CHEK1,CHEK2,CLUH,COPS3,COPS4,COPS6,COPS7B,CTPS1,DCLRE1A,DCLRE1B,DDB1,DDX41,DHX36,DHX9,DNA2,DNAJC7,DNTT,DRG1,DUT,ELAVL1,ERAP1,FAM175A,FARSB,FIGNL1,GEN1,GGCT,GPS1,HERC2,HFM1,HMGB2,HNRNPD,HNRNPDL,LENG1,LEO1…	0.84975
DDRAM	CETN3	yes		605	0	0	0	0.515702	3	894	0.00220568	312	ABCD3,PSMA3,SSBP1,ILVBL,PSMB5,CHTF18,CYC1,ABCE1,RPL13A,DDX50,EBNA1BP2,AHCY,ATAD3A,ATIC,BAG5,CCT3,CCT4,CCT6A,CCT7,CCT8,CDKN2AIPNL,CETN3,CLUH,CTPS1,DDX41,DHX36,DNAJC7,DRG1,ELAVL1,ERAP1,FARSB,GGCT,HNRNPD,HNRNPDL,LENG1,LEO1,LSG1,LTV1,MATR3,MKI67,MRPL11,MTMR14,MYO9B,NELFA,NKRF,NUP188,OGT,ORC6,OSBPL8,POLA2,PPM1G,RBBP7,RBM14,RBM28,RPL5,RRP1B,RRP9,SAFB,SENP5,SNRNP40,TPX2,VBP1,WDR12,XPO5,XRN2,ZC3H15,ABCF2…	0.00380384	0	0.484298	0	ABCD3,PSMA3,SEM1,DDB2,SSBP1,ILVBL,PSMB5,CHTF18,CYC1,ABCE1,RPL13A,DDX50,EBNA1BP2,AHCY,APEX1,APEX2,APTX,ATAD3A,ATIC,ATRX,BAG5,CCT3,CCT4,CCT6A,CCT7,CCT8,CDC25A,CDKN2AIP,CDKN2AIPNL,CETN2,CETN3,CHAF1A,CHEK1,CHEK2,CLUH,COPS3,COPS4,COPS6,COPS7B,CTPS1,DCLRE1A,DCLRE1B,DDB1,DDX41,DHX36,DHX9,DNA2,DNAJC7,DNTT,DRG1,DUT,ELAVL1,ERAP1,FAM175A,FARSB,FIGNL1,GEN1,GGCT,GPS1,HERC2,HFM1,HMGB2,HNRNPD,HNRNPDL,LENG1,LEO1…	0.84975
DDRAM	SLC25A13	yes		605	0	0	0	0.515702	3	894	0.00220568	312	ABCD3,PSMA3,SSBP1,ILVBL,PSMB5,CHTF18,CYC1,ABCE1,RPL13A,DDX50,EBNA1BP2,AHCY,ATAD3A,ATIC,BAG5,CCT3,CCT4,CCT6A,CCT7,CCT8,CDKN2AIPNL,CETN3,CLUH,CTPS1,DDX41,DHX36,DNAJC7,DRG1,ELAVL1,ERAP1,FARSB,GGCT,HNRNPD,HNRNPDL,LENG1,LEO1,LSG1,LTV1,MATR3,MKI67,MRPL11,MTMR14,MYO9B,NELFA,NKRF,NUP188,OGT,ORC6,OSBPL8,POLA2,PPM1G,RBBP7,RBM14,RBM28,RPL5,RRP1B,RRP9,SAFB,SENP5,SNRNP40,TPX2,VBP1,WDR12,XPO5,XRN2,ZC3H15,ABCF2…	0.00380384	0	0.484298	0	ABCD3,PSMA3,SEM1,DDB2,SSBP1,ILVBL,PSMB5,CHTF18,CYC1,ABCE1,RPL13A,DDX50,EBNA1BP2,AHCY,APEX1,APEX2,APTX,ATAD3A,ATIC,ATRX,BAG5,CCT3,CCT4,CCT6A,CCT7,CCT8,CDC25A,CDKN2AIP,CDKN2AIPNL,CETN2,CETN3,CHAF1A,CHEK1,CHEK2,CLUH,COPS3,COPS4,COPS6,COPS7B,CTPS1,DCLRE1A,DCLRE1B,DDB1,DDX41,DHX36,DHX9,DNA2,DNAJC7,DNTT,DRG1,DUT,ELAVL1,ERAP1,FAM175A,FARSB,FIGNL1,GEN1,GGCT,GPS1,HERC2,HFM1,HMGB2,HNRNPD,HNRNPDL,LENG1,LEO1…	0.84975
DDRAM	ATRX	yes		605	0	0	0	0.515702	3	894	0.00220568	312	ABCD3,PSMA3,SSBP1,ILVBL,PSMB5,CHTF18,CYC1,ABCE1,RPL13A,DDX50,EBNA1BP2,AHCY,ATAD3A,ATIC,BAG5,CCT3,CCT4,CCT6A,CCT7,CCT8,CDKN2AIPNL,CETN3,CLUH,CTPS1,DDX41,DHX36,DNAJC7,DRG1,ELAVL1,ERAP1,FARSB,GGCT,HNRNPD,HNRNPDL,LENG1,LEO1,LSG1,LTV1,MATR3,MKI67,MRPL11,MTMR14,MYO9B,NELFA,NKRF,NUP188,OGT,ORC6,OSBPL8,POLA2,PPM1G,RBBP7,RBM14,RBM28,RPL5,RRP1B,RRP9,SAFB,SENP5,SNRNP40,TPX2,VBP1,WDR12,XPO5,XRN2,ZC3H15,ABCF2…	0.00380384	0	0.484298	0	ABCD3,PSMA3,SEM1,DDB2,SSBP1,ILVBL,PSMB5,CHTF18,CYC1,ABCE1,RPL13A,DDX50,EBNA1BP2,AHCY,APEX1,APEX2,APTX,ATAD3A,ATIC,ATRX,BAG5,CCT3,CCT4,CCT6A,CCT7,CCT8,CDC25A,CDKN2AIP,CDKN2AIPNL,CETN2,CETN3,CHAF1A,CHEK1,CHEK2,CLUH,COPS3,COPS4,COPS6,COPS7B,CTPS1,DCLRE1A,DCLRE1B,DDB1,DDX41,DHX36,DHX9,DNA2,DNAJC7,DNTT,DRG1,DUT,ELAVL1,ERAP1,FAM175A,FARSB,FIGNL1,GEN1,GGCT,GPS1,HERC2,HFM1,HMGB2,HNRNPD,HNRNPDL,LENG1,LEO1…	0.84975
DNA repair superassembly	ERCC4	yes	1	320	0.0218456	0.0384796	0.0356975	0.225	3	893	0.00305643	71	CHTF18,ABCE1,DDX50,AHCY,ATAD3A,ATIC,BAG5,CCT3,CCT4,CCT6A,CCT7,CCT8,CDKN2AIPNL,CETN3,CLUH,CTPS1,DDX41,DHX36,DNAJC7,DRG1,ELAVL1,ERAP1,FARSB,GGCT,HNRNPD,HNRNPDL,LENG1,LEO1,LSG1,LTV1,MATR3,MKI67,MRPL11,MTMR14,MYO9B,NELFA,NKRF,NUP188,OGT,ORC6,OSBPL8,POLA2,PPM1G,RBBP7,RBM14,RBM28,RPL5,RRP1B,RRP9,SAFB,SENP5,SNRNP40,TPX2,VBP1,WDR12,XPO5,XRN2,ZC3H15,DSCC1,CAD,DHX30,AHCTF1,NOP2,GNL3,CHTF8,DPF2,C1ORF112,CDC…	0.00686752	0	0.775	0.0226489	DDB2,CHTF18,ABCE1,DDX50,AHCY,APEX1,APEX2,APTX,ATAD3A,ATIC,ATRX,BAG5,CCT3,CCT4,CCT6A,CCT7,CCT8,CDC25A,CDKN2AIP,CDKN2AIPNL,CETN2,CETN3,CHAF1A,CHEK1,CHEK2,CLUH,COPS3,COPS4,COPS6,COPS7B,CTPS1,DCLRE1A,DCLRE1B,DDB1,DDX41,DHX36,DHX9,DNA2,DNAJC7,DNTT,DRG1,DUT,ELAVL1,ERAP1,FAM175A,FARSB,FIGNL1,GEN1,GGCT,GPS1,HERC2,HFM1,HMGB2,HNRNPD,HNRNPDL,LENG1,LEO1,LSG1,LTV1,MATR3,MBD4,MCM7,MGMT,MKI67,MMS19,MMS22L,MPG,M…	0.793123
DNA repair superassembly	STAG1	yes	1	320	0.0218456	0.0384796	0.0356975	0.225	3	893	0.00305643	71	CHTF18,ABCE1,DDX50,AHCY,ATAD3A,ATIC,BAG5,CCT3,CCT4,CCT6A,CCT7,CCT8,CDKN2AIPNL,CETN3,CLUH,CTPS1,DDX41,DHX36,DNAJC7,DRG1,ELAVL1,ERAP1,FARSB,GGCT,HNRNPD,HNRNPDL,LENG1,LEO1,LSG1,LTV1,MATR3,MKI67,MRPL11,MTMR14,MYO9B,NELFA,NKRF,NUP188,OGT,ORC6,OSBPL8,POLA2,PPM1G,RBBP7,RBM14,RBM28,RPL5,RRP1B,RRP9,SAFB,SENP5,SNRNP40,TPX2,VBP1,WDR12,XPO5,XRN2,ZC3H15,DSCC1,CAD,DHX30,AHCTF1,NOP2,GNL3,CHTF8,DPF2,C1ORF112,CDC…	0.00686752	0	0.775	0.0226489	DDB2,CHTF18,ABCE1,DDX50,AHCY,APEX1,APEX2,APTX,ATAD3A,ATIC,ATRX,BAG5,CCT3,CCT4,CCT6A,CCT7,CCT8,CDC25A,CDKN2AIP,CDKN2AIPNL,CETN2,CETN3,CHAF1A,CHEK1,CHEK2,CLUH,COPS3,COPS4,COPS6,COPS7B,CTPS1,DCLRE1A,DCLRE1B,DDB1,DDX41,DHX36,DHX9,DNA2,DNAJC7,DNTT,DRG1,DUT,ELAVL1,ERAP1,FAM175A,FARSB,FIGNL1,GEN1,GGCT,GPS1,HERC2,HFM1,HMGB2,HNRNPD,HNRNPDL,LENG1,LEO1,LSG1,LTV1,MATR3,MBD4,MCM7,MGMT,MKI67,MMS19,MMS22L,MPG,M…	0.793123
DNA repair superassembly	CETN3	yes	1	320	0.0218456	0.0384796	0.0356975	0.225	3	893	0.00305643	71	CHTF18,ABCE1,DDX50,AHCY,ATAD3A,ATIC,BAG5,CCT3,CCT4,CCT6A,CCT7,CCT8,CDKN2AIPNL,CETN3,CLUH,CTPS1,DDX41,DHX36,DNAJC7,DRG1,ELAVL1,ERAP1,FARSB,GGCT,HNRNPD,HNRNPDL,LENG1,LEO1,LSG1,LTV1,MATR3,MKI67,MRPL11,MTMR14,MYO9B,NELFA,NKRF,NUP188,OGT,ORC6,OSBPL8,POLA2,PPM1G,RBBP7,RBM14,RBM28,RPL5,RRP1B,RRP9,SAFB,SENP5,SNRNP40,TPX2,VBP1,WDR12,XPO5,XRN2,ZC3H15,DSCC1,CAD,DHX30,AHCTF1,NOP2,GNL3,CHTF8,DPF2,C1ORF112,CDC…	0.00686752	0	0.775	0.0226489	DDB2,CHTF18,ABCE1,DDX50,AHCY,APEX1,APEX2,APTX,ATAD3A,ATIC,ATRX,BAG5,CCT3,CCT4,CCT6A,CCT7,CCT8,CDC25A,CDKN2AIP,CDKN2AIPNL,CETN2,CETN3,CHAF1A,CHEK1,CHEK2,CLUH,COPS3,COPS4,COPS6,COPS7B,CTPS1,DCLRE1A,DCLRE1B,DDB1,DDX41,DHX36,DHX9,DNA2,DNAJC7,DNTT,DRG1,DUT,ELAVL1,ERAP1,FAM175A,FARSB,FIGNL1,GEN1,GGCT,GPS1,HERC2,HFM1,HMGB2,HNRNPD,HNRNPDL,LENG1,LEO1,LSG1,LTV1,MATR3,MBD4,MCM7,MGMT,MKI67,MMS19,MMS22L,MPG,M…	0.793123
DNA repair superassembly	ATRX	yes	1	320	0.0218456	0.0384796	0.0356975	0.225	3	893	0.00305643	71	CHTF18,ABCE1,DDX50,AHCY,ATAD3A,ATIC,BAG5,CCT3,CCT4,CCT6A,CCT7,CCT8,CDKN2AIPNL,CETN3,CLUH,CTPS1,DDX41,DHX36,DNAJC7,DRG1,ELAVL1,ERAP1,FARSB,GGCT,HNRNPD,HNRNPDL,LENG1,LEO1,LSG1,LTV1,MATR3,MKI67,MRPL11,MTMR14,MYO9B,NELFA,NKRF,NUP188,OGT,ORC6,OSBPL8,POLA2,PPM1G,RBBP7,RBM14,RBM28,RPL5,RRP1B,RRP9,SAFB,SENP5,SNRNP40,TPX2,VBP1,WDR12,XPO5,XRN2,ZC3H15,DSCC1,CAD,DHX30,AHCTF1,NOP2,GNL3,CHTF8,DPF2,C1ORF112,CDC…	0.00686752	0	0.775	0.0226489	DDB2,CHTF18,ABCE1,DDX50,AHCY,APEX1,APEX2,APTX,ATAD3A,ATIC,ATRX,BAG5,CCT3,CCT4,CCT6A,CCT7,CCT8,CDC25A,CDKN2AIP,CDKN2AIPNL,CETN2,CETN3,CHAF1A,CHEK1,CHEK2,CLUH,COPS3,COPS4,COPS6,COPS7B,CTPS1,DCLRE1A,DCLRE1B,DDB1,DDX41,DHX36,DHX9,DNA2,DNAJC7,DNTT,DRG1,DUT,ELAVL1,ERAP1,FAM175A,FARSB,FIGNL1,GEN1,GGCT,GPS1,HERC2,HFM1,HMGB2,HNRNPD,HNRNPDL,LENG1,LEO1,LSG1,LTV1,MATR3,MBD4,MCM7,MGMT,MKI67,MMS19,MMS22L,MPG,M…	0.793123
GBAF subcomplex	SS18	yes	0.0716744	3	0	0	0	0.666667	0	771	0.333333	2	SS18,GLTSCR1	0.666667	0	0.333333	1	SMARCD1,SS18,GLTSCR1,	0.76624
NER ICL repair	ERCC4	yes	1	4	0	0.833333	0	0	2	812	0.166667	0		0	0	1	0.333333	XPA,RFWD3,ERCC4,ERCC1,	0.662853
Nucleolar RNA proc	PWP1	yes	0.938512	16	0.7	0	0.258333	0.9375	1	877	0	15	RPL13A,DDX50,EBNA1BP2,MRPL11,RBM28,RPL5,WDR12,DDX21,AHCTF1,NOP2,GNL3,RSL1D1,PWP1,RRS1,NIP7	0.111111	0	0.0625	0.808333	RPL13A,DDX50,EBNA1BP2,MRPL11,RBM28,RPL5,WDR12,DDX21,MYBBP1A,AHCTF1,NOP2,GNL3,RSL1D1,PWP1,RRS1,NIP7,	0.483796
Nucleotide excision repair (NER)	ERCC4	yes	0.998281	21	0.161905	0.490476	0	0	3	880	0.0047619	0		0.0814815	0	1	0.271429	USP7,XPA,POLK,RFWD3,ERCC8,CCNH,MNAT1,CDK7,ERCC5,ERCC4,ERCC1,GTF2H1,ERCC2,GTF2H4,GTF2H5,ERCC3,GTF2H2,GTF2H3,UVSSA,ERCC6,XAB2,	0.604299
Ribosome	PWP1	yes	0.999962	36	0.346032	0	0.0634921	0.916667	3	886	0.052381	33	CHTF18,CYC1,ABCE1,RPL13A,DDX50,EBNA1BP2,CTPS1,HNRNPDL,LTV1,MRPL11,RBM14,RBM28,RPL5,RRP1B,RRP9,WDR12,ABCF2,DDX21,FARSA,DSCC1,CAD,DHX30,AHCTF1,NOP2,GNL3,RSL1D1,CHTF8,PWP1,RRS1,ATP5A1,RPL19,PFDN6,NIP7	0.0839416	0	0.0833333	0.292063	DDB2,CHTF18,CYC1,ABCE1,RPL13A,DDX50,EBNA1BP2,CTPS1,HNRNPDL,LTV1,MRPL11,RBM14,RBM28,RPL5,RRP1B,RRP9,WDR12,ABCF2,DDX21,MYBBP1A,FARSA,DSCC1,CAD,DHX30,AHCTF1,RFC5,NOP2,GNL3,RSL1D1,CHTF8,PWP1,RRS1,ATP5A1,RPL19,PFDN6,NIP7,	0.520206
Stress response	PWP1	yes	1	276	0.0282213	0	0	0.695652	3	892	0.00711462	192	ABCD3,PSMA3,SSBP1,ILVBL,PSMB5,CHTF18,CYC1,ABCE1,RPL13A,DDX50,EBNA1BP2,AHCY,ATAD3A,ATIC,BAG5,CCT3,CCT4,CCT6A,CCT7,CCT8,CDKN2AIPNL,CETN3,CLUH,CTPS1,DDX41,DNAJC7,DRG1,ELAVL1,ERAP1,FARSB,GGCT,HNRNPD,HNRNPDL,LENG1,LEO1,LSG1,LTV1,MATR3,MKI67,MRPL11,NELFA,NKRF,NUP188,OGT,PPM1G,RBBP7,RBM14,RPL5,RRP1B,RRP9,SAFB,SENP5,TPX2,VBP1,WDR12,XPO5,ZC3H15,ABCF2,DDX21,FARSA,DSCC1,CAD,DHX30,AHCTF1,NOP2,GNL3,RSL1D1,SLC…	0.0111618	0	0.304348	0.0247431	ABCD3,PSMA3,DDB2,SSBP1,ILVBL,PSMB5,CHTF18,CYC1,ABCE1,RPL13A,DDX50,EBNA1BP2,AHCY,ATAD3A,ATIC,BAG5,CCT3,CCT4,CCT6A,CCT7,CCT8,CDKN2AIP,CDKN2AIPNL,CETN2,CETN3,CHEK2,CLUH,COPS3,COPS4,COPS6,COPS7B,CTPS1,DDB1,DDX41,DHX9,DNAJC7,DRG1,ELAVL1,ERAP1,FARSB,GGCT,GPS1,HNRNPD,HNRNPDL,LENG1,LEO1,LSG1,LTV1,MATR3,MCM7,MKI67,MMS19,MPG,MRPL11,NELFA,NKRF,NUP188,OGT,PARP3,PPM1G,RBBP7,RBBP8,RBM14,RPL5,RRP1B,RRP9,RUVBL1,…	0.512991
Stress response	SS18	yes	1	276	0.0282213	0	0	0.695652	3	892	0.00711462	192	ABCD3,PSMA3,SSBP1,ILVBL,PSMB5,CHTF18,CYC1,ABCE1,RPL13A,DDX50,EBNA1BP2,AHCY,ATAD3A,ATIC,BAG5,CCT3,CCT4,CCT6A,CCT7,CCT8,CDKN2AIPNL,CETN3,CLUH,CTPS1,DDX41,DNAJC7,DRG1,ELAVL1,ERAP1,FARSB,GGCT,HNRNPD,HNRNPDL,LENG1,LEO1,LSG1,LTV1,MATR3,MKI67,MRPL11,NELFA,NKRF,NUP188,OGT,PPM1G,RBBP7,RBM14,RPL5,RRP1B,RRP9,SAFB,SENP5,TPX2,VBP1,WDR12,XPO5,ZC3H15,ABCF2,DDX21,FARSA,DSCC1,CAD,DHX30,AHCTF1,NOP2,GNL3,RSL1D1,SLC…	0.0111618	0	0.304348	0.0247431	ABCD3,PSMA3,DDB2,SSBP1,ILVBL,PSMB5,CHTF18,CYC1,ABCE1,RPL13A,DDX50,EBNA1BP2,AHCY,ATAD3A,ATIC,BAG5,CCT3,CCT4,CCT6A,CCT7,CCT8,CDKN2AIP,CDKN2AIPNL,CETN2,CETN3,CHEK2,CLUH,COPS3,COPS4,COPS6,COPS7B,CTPS1,DDB1,DDX41,DHX9,DNAJC7,DRG1,ELAVL1,ERAP1,FARSB,GGCT,GPS1,HNRNPD,HNRNPDL,LENG1,LEO1,LSG1,LTV1,MATR3,MCM7,MKI67,MMS19,MPG,MRPL11,NELFA,NKRF,NUP188,OGT,PARP3,PPM1G,RBBP7,RBBP8,RBM14,RPL5,RRP1B,RRP9,RUVBL1,…	0.512991
Stress response	CETN3	yes	1	276	0.0282213	0	0	0.695652	3	892	0.00711462	192	ABCD3,PSMA3,SSBP1,ILVBL,PSMB5,CHTF18,CYC1,ABCE1,RPL13A,DDX50,EBNA1BP2,AHCY,ATAD3A,ATIC,BAG5,CCT3,CCT4,CCT6A,CCT7,CCT8,CDKN2AIPNL,CETN3,CLUH,CTPS1,DDX41,DNAJC7,DRG1,ELAVL1,ERAP1,FARSB,GGCT,HNRNPD,HNRNPDL,LENG1,LEO1,LSG1,LTV1,MATR3,MKI67,MRPL11,NELFA,NKRF,NUP188,OGT,PPM1G,RBBP7,RBM14,RPL5,RRP1B,RRP9,SAFB,SENP5,TPX2,VBP1,WDR12,XPO5,ZC3H15,ABCF2,DDX21,FARSA,DSCC1,CAD,DHX30,AHCTF1,NOP2,GNL3,RSL1D1,SLC…	0.0111618	0	0.304348	0.0247431	ABCD3,PSMA3,DDB2,SSBP1,ILVBL,PSMB5,CHTF18,CYC1,ABCE1,RPL13A,DDX50,EBNA1BP2,AHCY,ATAD3A,ATIC,BAG5,CCT3,CCT4,CCT6A,CCT7,CCT8,CDKN2AIP,CDKN2AIPNL,CETN2,CETN3,CHEK2,CLUH,COPS3,COPS4,COPS6,COPS7B,CTPS1,DDB1,DDX41,DHX9,DNAJC7,DRG1,ELAVL1,ERAP1,FARSB,GGCT,GPS1,HNRNPD,HNRNPDL,LENG1,LEO1,LSG1,LTV1,MATR3,MCM7,MKI67,MMS19,MPG,MRPL11,NELFA,NKRF,NUP188,OGT,PARP3,PPM1G,RBBP7,RBBP8,RBM14,RPL5,RRP1B,RRP9,RUVBL1,…	0.512991
Stress response	SLC25A13	yes	1	276	0.0282213	0	0	0.695652	3	892	0.00711462	192	ABCD3,PSMA3,SSBP1,ILVBL,PSMB5,CHTF18,CYC1,ABCE1,RPL13A,DDX50,EBNA1BP2,AHCY,ATAD3A,ATIC,BAG5,CCT3,CCT4,CCT6A,CCT7,CCT8,CDKN2AIPNL,CETN3,CLUH,CTPS1,DDX41,DNAJC7,DRG1,ELAVL1,ERAP1,FARSB,GGCT,HNRNPD,HNRNPDL,LENG1,LEO1,LSG1,LTV1,MATR3,MKI67,MRPL11,NELFA,NKRF,NUP188,OGT,PPM1G,RBBP7,RBM14,RPL5,RRP1B,RRP9,SAFB,SENP5,TPX2,VBP1,WDR12,XPO5,ZC3H15,ABCF2,DDX21,FARSA,DSCC1,CAD,DHX30,AHCTF1,NOP2,GNL3,RSL1D1,SLC…	0.0111618	0	0.304348	0.0247431	ABCD3,PSMA3,DDB2,SSBP1,ILVBL,PSMB5,CHTF18,CYC1,ABCE1,RPL13A,DDX50,EBNA1BP2,AHCY,ATAD3A,ATIC,BAG5,CCT3,CCT4,CCT6A,CCT7,CCT8,CDKN2AIP,CDKN2AIPNL,CETN2,CETN3,CHEK2,CLUH,COPS3,COPS4,COPS6,COPS7B,CTPS1,DDB1,DDX41,DHX9,DNAJC7,DRG1,ELAVL1,ERAP1,FARSB,GGCT,GPS1,HNRNPD,HNRNPDL,LENG1,LEO1,LSG1,LTV1,MATR3,MCM7,MKI67,MMS19,MPG,MRPL11,NELFA,NKRF,NUP188,OGT,PARP3,PPM1G,RBBP7,RBBP8,RBM14,RPL5,RRP1B,RRP9,RUVBL1,…	0.512991
Telomere protection	ERCC4	yes	1	4	0	0.333333	0	0	0	806	0.333333	0		0	0	1	0.5	POLK,SLX4,ERCC4,ERCC1,	0.678531
Alt RFCs	RFC3	yes	1	7	0.761905	0	0.571429	0.142857	0	855	0	1	DSCC1	0	0	0.857143	0.952381	DSCC1,RFC3,RFC5,RFC1,ATAD5,RFC2,RFC4,	0.839708
Asm821	MPRIP	yes	1	4	0.5	0	0	0.75	0	821	0.5	3	SPECC1,MPRIP,RAI14	0	0	0.25	1	CHEK2,SPECC1,MPRIP,RAI14,	0.736167
BRCA subcomplex	PALB2	yes	1	8	0	0.857143	0	0	1	858	0.142857	0		0	0	1	0.535714	BRCA1,BRCA2,PALB2,RAD51B,RAD51C,RAD51D,RAD51,BARD1,	0.464348
Cajal body	DDB2	yes	8.35434e-12	14	0.604396	0	0.10989	0.928571	0	874	0.142857	13	CCT3,CCT4,CCT6A,CCT7,CCT8,VBP1,PFDN6,NTMT1,PFDN1,CCT2,TCP1,PFDN2,CCT5	0.513889	1	0.0714286	0.56044	DDB2,CCT3,CCT4,CCT6A,CCT7,CCT8,VBP1,PFDN6,NTMT1,PFDN1,CCT2,TCP1,PFDN2,CCT5,	0.629298
DCX-I	DDB2	yes	0.0338379	4	0	0	0	0	0	831	0.5	0		0.6	0	1	1	DDB2,DDB1,CUL4A,CUL4B,	0.798285
DCX-II	DDB2	yes	1	3	0	0	0	0	0	785	0.666667	0		0	0	1	1	DDB2,CUL4A,RBX1,	0.417046
DDB complex 2	DDB2	yes	0.59109	4	0.5	0	0	0.75	0	818	0.5	3	CCT3,PFDN2,CCT5	0.2	0	0.25	0.666667	DDB2,CCT3,PFDN2,CCT5,	0.310908
DDRAM	DDB2	yes		605	0	0	0	0.515702	3	894	0.00220568	312	ABCD3,PSMA3,SSBP1,ILVBL,PSMB5,CHTF18,CYC1,ABCE1,RPL13A,DDX50,EBNA1BP2,AHCY,ATAD3A,ATIC,BAG5,CCT3,CCT4,CCT6A,CCT7,CCT8,CDKN2AIPNL,CETN3,CLUH,CTPS1,DDX41,DHX36,DNAJC7,DRG1,ELAVL1,ERAP1,FARSB,GGCT,HNRNPD,HNRNPDL,LENG1,LEO1,LSG1,LTV1,MATR3,MKI67,MRPL11,MTMR14,MYO9B,NELFA,NKRF,NUP188,OGT,ORC6,OSBPL8,POLA2,PPM1G,RBBP7,RBM14,RBM28,RPL5,RRP1B,RRP9,SAFB,SENP5,SNRNP40,TPX2,VBP1,WDR12,XPO5,XRN2,ZC3H15,ABCF2…	0.00380384	0	0.484298	0	ABCD3,PSMA3,SEM1,DDB2,SSBP1,ILVBL,PSMB5,CHTF18,CYC1,ABCE1,RPL13A,DDX50,EBNA1BP2,AHCY,APEX1,APEX2,APTX,ATAD3A,ATIC,ATRX,BAG5,CCT3,CCT4,CCT6A,CCT7,CCT8,CDC25A,CDKN2AIP,CDKN2AIPNL,CETN2,CETN3,CHAF1A,CHEK1,CHEK2,CLUH,COPS3,COPS4,COPS6,COPS7B,CTPS1,DCLRE1A,DCLRE1B,DDB1,DDX41,DHX36,DHX9,DNA2,DNAJC7,DNTT,DRG1,DUT,ELAVL1,ERAP1,FAM175A,FARSB,FIGNL1,GEN1,GGCT,GPS1,HERC2,HFM1,HMGB2,HNRNPD,HNRNPDL,LENG1,LEO1…	0.84975
DDRAM	RFC3	yes		605	0	0	0	0.515702	3	894	0.00220568	312	ABCD3,PSMA3,SSBP1,ILVBL,PSMB5,CHTF18,CYC1,ABCE1,RPL13A,DDX50,EBNA1BP2,AHCY,ATAD3A,ATIC,BAG5,CCT3,CCT4,CCT6A,CCT7,CCT8,CDKN2AIPNL,CETN3,CLUH,CTPS1,DDX41,DHX36,DNAJC7,DRG1,ELAVL1,ERAP1,FARSB,GGCT,HNRNPD,HNRNPDL,LENG1,LEO1,LSG1,LTV1,MATR3,MKI67,MRPL11,MTMR14,MYO9B,NELFA,NKRF,NUP188,OGT,ORC6,OSBPL8,POLA2,PPM1G,RBBP7,RBM14,RBM28,RPL5,RRP1B,RRP9,SAFB,SENP5,SNRNP40,TPX2,VBP1,WDR12,XPO5,XRN2,ZC3H15,ABCF2…	0.00380384	0	0.484298	0	ABCD3,PSMA3,SEM1,DDB2,SSBP1,ILVBL,PSMB5,CHTF18,CYC1,ABCE1,RPL13A,DDX50,EBNA1BP2,AHCY,APEX1,APEX2,APTX,ATAD3A,ATIC,ATRX,BAG5,CCT3,CCT4,CCT6A,CCT7,CCT8,CDC25A,CDKN2AIP,CDKN2AIPNL,CETN2,CETN3,CHAF1A,CHEK1,CHEK2,CLUH,COPS3,COPS4,COPS6,COPS7B,CTPS1,DCLRE1A,DCLRE1B,DDB1,DDX41,DHX36,DHX9,DNA2,DNAJC7,DNTT,DRG1,DUT,ELAVL1,ERAP1,FAM175A,FARSB,FIGNL1,GEN1,GGCT,GPS1,HERC2,HFM1,HMGB2,HNRNPD,HNRNPDL,LENG1,LEO1…	0.84975
DDRAM	PALB2	yes		605	0	0	0	0.515702	3	894	0.00220568	312	ABCD3,PSMA3,SSBP1,ILVBL,PSMB5,CHTF18,CYC1,ABCE1,RPL13A,DDX50,EBNA1BP2,AHCY,ATAD3A,ATIC,BAG5,CCT3,CCT4,CCT6A,CCT7,CCT8,CDKN2AIPNL,CETN3,CLUH,CTPS1,DDX41,DHX36,DNAJC7,DRG1,ELAVL1,ERAP1,FARSB,GGCT,HNRNPD,HNRNPDL,LENG1,LEO1,LSG1,LTV1,MATR3,MKI67,MRPL11,MTMR14,MYO9B,NELFA,NKRF,NUP188,OGT,ORC6,OSBPL8,POLA2,PPM1G,RBBP7,RBM14,RBM28,RPL5,RRP1B,RRP9,SAFB,SENP5,SNRNP40,TPX2,VBP1,WDR12,XPO5,XRN2,ZC3H15,ABCF2…	0.00380384	0	0.484298	0	ABCD3,PSMA3,SEM1,DDB2,SSBP1,ILVBL,PSMB5,CHTF18,CYC1,ABCE1,RPL13A,DDX50,EBNA1BP2,AHCY,APEX1,APEX2,APTX,ATAD3A,ATIC,ATRX,BAG5,CCT3,CCT4,CCT6A,CCT7,CCT8,CDC25A,CDKN2AIP,CDKN2AIPNL,CETN2,CETN3,CHAF1A,CHEK1,CHEK2,CLUH,COPS3,COPS4,COPS6,COPS7B,CTPS1,DCLRE1A,DCLRE1B,DDB1,DDX41,DHX36,DHX9,DNA2,DNAJC7,DNTT,DRG1,DUT,ELAVL1,ERAP1,FAM175A,FARSB,FIGNL1,GEN1,GGCT,GPS1,HERC2,HFM1,HMGB2,HNRNPD,HNRNPDL,LENG1,LEO1…	0.84975
DDRAM	MPRIP	yes		605	0	0	0	0.515702	3	894	0.00220568	312	ABCD3,PSMA3,SSBP1,ILVBL,PSMB5,CHTF18,CYC1,ABCE1,RPL13A,DDX50,EBNA1BP2,AHCY,ATAD3A,ATIC,BAG5,CCT3,CCT4,CCT6A,CCT7,CCT8,CDKN2AIPNL,CETN3,CLUH,CTPS1,DDX41,DHX36,DNAJC7,DRG1,ELAVL1,ERAP1,FARSB,GGCT,HNRNPD,HNRNPDL,LENG1,LEO1,LSG1,LTV1,MATR3,MKI67,MRPL11,MTMR14,MYO9B,NELFA,NKRF,NUP188,OGT,ORC6,OSBPL8,POLA2,PPM1G,RBBP7,RBM14,RBM28,RPL5,RRP1B,RRP9,SAFB,SENP5,SNRNP40,TPX2,VBP1,WDR12,XPO5,XRN2,ZC3H15,ABCF2…	0.00380384	0	0.484298	0	ABCD3,PSMA3,SEM1,DDB2,SSBP1,ILVBL,PSMB5,CHTF18,CYC1,ABCE1,RPL13A,DDX50,EBNA1BP2,AHCY,APEX1,APEX2,APTX,ATAD3A,ATIC,ATRX,BAG5,CCT3,CCT4,CCT6A,CCT7,CCT8,CDC25A,CDKN2AIP,CDKN2AIPNL,CETN2,CETN3,CHAF1A,CHEK1,CHEK2,CLUH,COPS3,COPS4,COPS6,COPS7B,CTPS1,DCLRE1A,DCLRE1B,DDB1,DDX41,DHX36,DHX9,DNA2,DNAJC7,DNTT,DRG1,DUT,ELAVL1,ERAP1,FAM175A,FARSB,FIGNL1,GEN1,GGCT,GPS1,HERC2,HFM1,HMGB2,HNRNPD,HNRNPDL,LENG1,LEO1…	0.84975
DDRAM	BRIP1	yes		605	0	0	0	0.515702	3	894	0.00220568	312	ABCD3,PSMA3,SSBP1,ILVBL,PSMB5,CHTF18,CYC1,ABCE1,RPL13A,DDX50,EBNA1BP2,AHCY,ATAD3A,ATIC,BAG5,CCT3,CCT4,CCT6A,CCT7,CCT8,CDKN2AIPNL,CETN3,CLUH,CTPS1,DDX41,DHX36,DNAJC7,DRG1,ELAVL1,ERAP1,FARSB,GGCT,HNRNPD,HNRNPDL,LENG1,LEO1,LSG1,LTV1,MATR3,MKI67,MRPL11,MTMR14,MYO9B,NELFA,NKRF,NUP188,OGT,ORC6,OSBPL8,POLA2,PPM1G,RBBP7,RBM14,RBM28,RPL5,RRP1B,RRP9,SAFB,SENP5,SNRNP40,TPX2,VBP1,WDR12,XPO5,XRN2,ZC3H15,ABCF2…	0.00380384	0	0.484298	0	ABCD3,PSMA3,SEM1,DDB2,SSBP1,ILVBL,PSMB5,CHTF18,CYC1,ABCE1,RPL13A,DDX50,EBNA1BP2,AHCY,APEX1,APEX2,APTX,ATAD3A,ATIC,ATRX,BAG5,CCT3,CCT4,CCT6A,CCT7,CCT8,CDC25A,CDKN2AIP,CDKN2AIPNL,CETN2,CETN3,CHAF1A,CHEK1,CHEK2,CLUH,COPS3,COPS4,COPS6,COPS7B,CTPS1,DCLRE1A,DCLRE1B,DDB1,DDX41,DHX36,DHX9,DNA2,DNAJC7,DNTT,DRG1,DUT,ELAVL1,ERAP1,FAM175A,FARSB,FIGNL1,GEN1,GGCT,GPS1,HERC2,HFM1,HMGB2,HNRNPD,HNRNPDL,LENG1,LEO1…	0.84975
DDRAM	RNASEH2A	yes		605	0	0	0	0.515702	3	894	0.00220568	312	ABCD3,PSMA3,SSBP1,ILVBL,PSMB5,CHTF18,CYC1,ABCE1,RPL13A,DDX50,EBNA1BP2,AHCY,ATAD3A,ATIC,BAG5,CCT3,CCT4,CCT6A,CCT7,CCT8,CDKN2AIPNL,CETN3,CLUH,CTPS1,DDX41,DHX36,DNAJC7,DRG1,ELAVL1,ERAP1,FARSB,GGCT,HNRNPD,HNRNPDL,LENG1,LEO1,LSG1,LTV1,MATR3,MKI67,MRPL11,MTMR14,MYO9B,NELFA,NKRF,NUP188,OGT,ORC6,OSBPL8,POLA2,PPM1G,RBBP7,RBM14,RBM28,RPL5,RRP1B,RRP9,SAFB,SENP5,SNRNP40,TPX2,VBP1,WDR12,XPO5,XRN2,ZC3H15,ABCF2…	0.00380384	0	0.484298	0	ABCD3,PSMA3,SEM1,DDB2,SSBP1,ILVBL,PSMB5,CHTF18,CYC1,ABCE1,RPL13A,DDX50,EBNA1BP2,AHCY,APEX1,APEX2,APTX,ATAD3A,ATIC,ATRX,BAG5,CCT3,CCT4,CCT6A,CCT7,CCT8,CDC25A,CDKN2AIP,CDKN2AIPNL,CETN2,CETN3,CHAF1A,CHEK1,CHEK2,CLUH,COPS3,COPS4,COPS6,COPS7B,CTPS1,DCLRE1A,DCLRE1B,DDB1,DDX41,DHX36,DHX9,DNA2,DNAJC7,DNTT,DRG1,DUT,ELAVL1,ERAP1,FAM175A,FARSB,FIGNL1,GEN1,GGCT,GPS1,HERC2,HFM1,HMGB2,HNRNPD,HNRNPDL,LENG1,LEO1…	0.84975
DDRAM	PNKP	yes		605	0	0	0	0.515702	3	894	0.00220568	312	ABCD3,PSMA3,SSBP1,ILVBL,PSMB5,CHTF18,CYC1,ABCE1,RPL13A,DDX50,EBNA1BP2,AHCY,ATAD3A,ATIC,BAG5,CCT3,CCT4,CCT6A,CCT7,CCT8,CDKN2AIPNL,CETN3,CLUH,CTPS1,DDX41,DHX36,DNAJC7,DRG1,ELAVL1,ERAP1,FARSB,GGCT,HNRNPD,HNRNPDL,LENG1,LEO1,LSG1,LTV1,MATR3,MKI67,MRPL11,MTMR14,MYO9B,NELFA,NKRF,NUP188,OGT,ORC6,OSBPL8,POLA2,PPM1G,RBBP7,RBM14,RBM28,RPL5,RRP1B,RRP9,SAFB,SENP5,SNRNP40,TPX2,VBP1,WDR12,XPO5,XRN2,ZC3H15,ABCF2…	0.00380384	0	0.484298	0	ABCD3,PSMA3,SEM1,DDB2,SSBP1,ILVBL,PSMB5,CHTF18,CYC1,ABCE1,RPL13A,DDX50,EBNA1BP2,AHCY,APEX1,APEX2,APTX,ATAD3A,ATIC,ATRX,BAG5,CCT3,CCT4,CCT6A,CCT7,CCT8,CDC25A,CDKN2AIP,CDKN2AIPNL,CETN2,CETN3,CHAF1A,CHEK1,CHEK2,CLUH,COPS3,COPS4,COPS6,COPS7B,CTPS1,DCLRE1A,DCLRE1B,DDB1,DDX41,DHX36,DHX9,DNA2,DNAJC7,DNTT,DRG1,DUT,ELAVL1,ERAP1,FAM175A,FARSB,FIGNL1,GEN1,GGCT,GPS1,HERC2,HFM1,HMGB2,HNRNPD,HNRNPDL,LENG1,LEO1…	0.84975
DDRAM	HSPD1	yes		605	0	0	0	0.515702	3	894	0.00220568	312	ABCD3,PSMA3,SSBP1,ILVBL,PSMB5,CHTF18,CYC1,ABCE1,RPL13A,DDX50,EBNA1BP2,AHCY,ATAD3A,ATIC,BAG5,CCT3,CCT4,CCT6A,CCT7,CCT8,CDKN2AIPNL,CETN3,CLUH,CTPS1,DDX41,DHX36,DNAJC7,DRG1,ELAVL1,ERAP1,FARSB,GGCT,HNRNPD,HNRNPDL,LENG1,LEO1,LSG1,LTV1,MATR3,MKI67,MRPL11,MTMR14,MYO9B,NELFA,NKRF,NUP188,OGT,ORC6,OSBPL8,POLA2,PPM1G,RBBP7,RBM14,RBM28,RPL5,RRP1B,RRP9,SAFB,SENP5,SNRNP40,TPX2,VBP1,WDR12,XPO5,XRN2,ZC3H15,ABCF2…	0.00380384	0	0.484298	0	ABCD3,PSMA3,SEM1,DDB2,SSBP1,ILVBL,PSMB5,CHTF18,CYC1,ABCE1,RPL13A,DDX50,EBNA1BP2,AHCY,APEX1,APEX2,APTX,ATAD3A,ATIC,ATRX,BAG5,CCT3,CCT4,CCT6A,CCT7,CCT8,CDC25A,CDKN2AIP,CDKN2AIPNL,CETN2,CETN3,CHAF1A,CHEK1,CHEK2,CLUH,COPS3,COPS4,COPS6,COPS7B,CTPS1,DCLRE1A,DCLRE1B,DDB1,DDX41,DHX36,DHX9,DNA2,DNAJC7,DNTT,DRG1,DUT,ELAVL1,ERAP1,FAM175A,FARSB,FIGNL1,GEN1,GGCT,GPS1,HERC2,HFM1,HMGB2,HNRNPD,HNRNPDL,LENG1,LEO1…	0.84975
DDRAM	CDKN1A	yes		605	0	0	0	0.515702	3	894	0.00220568	312	ABCD3,PSMA3,SSBP1,ILVBL,PSMB5,CHTF18,CYC1,ABCE1,RPL13A,DDX50,EBNA1BP2,AHCY,ATAD3A,ATIC,BAG5,CCT3,CCT4,CCT6A,CCT7,CCT8,CDKN2AIPNL,CETN3,CLUH,CTPS1,DDX41,DHX36,DNAJC7,DRG1,ELAVL1,ERAP1,FARSB,GGCT,HNRNPD,HNRNPDL,LENG1,LEO1,LSG1,LTV1,MATR3,MKI67,MRPL11,MTMR14,MYO9B,NELFA,NKRF,NUP188,OGT,ORC6,OSBPL8,POLA2,PPM1G,RBBP7,RBM14,RBM28,RPL5,RRP1B,RRP9,SAFB,SENP5,SNRNP40,TPX2,VBP1,WDR12,XPO5,XRN2,ZC3H15,ABCF2…	0.00380384	0	0.484298	0	ABCD3,PSMA3,SEM1,DDB2,SSBP1,ILVBL,PSMB5,CHTF18,CYC1,ABCE1,RPL13A,DDX50,EBNA1BP2,AHCY,APEX1,APEX2,APTX,ATAD3A,ATIC,ATRX,BAG5,CCT3,CCT4,CCT6A,CCT7,CCT8,CDC25A,CDKN2AIP,CDKN2AIPNL,CETN2,CETN3,CHAF1A,CHEK1,CHEK2,CLUH,COPS3,COPS4,COPS6,COPS7B,CTPS1,DCLRE1A,DCLRE1B,DDB1,DDX41,DHX36,DHX9,DNA2,DNAJC7,DNTT,DRG1,DUT,ELAVL1,ERAP1,FAM175A,FARSB,FIGNL1,GEN1,GGCT,GPS1,HERC2,HFM1,HMGB2,HNRNPD,HNRNPDL,LENG1,LEO1…	0.84975
DNA repair superassembly	DDB2	yes	1	320	0.0218456	0.0384796	0.0356975	0.225	3	893	0.00305643	71	CHTF18,ABCE1,DDX50,AHCY,ATAD3A,ATIC,BAG5,CCT3,CCT4,CCT6A,CCT7,CCT8,CDKN2AIPNL,CETN3,CLUH,CTPS1,DDX41,DHX36,DNAJC7,DRG1,ELAVL1,ERAP1,FARSB,GGCT,HNRNPD,HNRNPDL,LENG1,LEO1,LSG1,LTV1,MATR3,MKI67,MRPL11,MTMR14,MYO9B,NELFA,NKRF,NUP188,OGT,ORC6,OSBPL8,POLA2,PPM1G,RBBP7,RBM14,RBM28,RPL5,RRP1B,RRP9,SAFB,SENP5,SNRNP40,TPX2,VBP1,WDR12,XPO5,XRN2,ZC3H15,DSCC1,CAD,DHX30,AHCTF1,NOP2,GNL3,CHTF8,DPF2,C1ORF112,CDC…	0.00686752	0	0.775	0.0226489	DDB2,CHTF18,ABCE1,DDX50,AHCY,APEX1,APEX2,APTX,ATAD3A,ATIC,ATRX,BAG5,CCT3,CCT4,CCT6A,CCT7,CCT8,CDC25A,CDKN2AIP,CDKN2AIPNL,CETN2,CETN3,CHAF1A,CHEK1,CHEK2,CLUH,COPS3,COPS4,COPS6,COPS7B,CTPS1,DCLRE1A,DCLRE1B,DDB1,DDX41,DHX36,DHX9,DNA2,DNAJC7,DNTT,DRG1,DUT,ELAVL1,ERAP1,FAM175A,FARSB,FIGNL1,GEN1,GGCT,GPS1,HERC2,HFM1,HMGB2,HNRNPD,HNRNPDL,LENG1,LEO1,LSG1,LTV1,MATR3,MBD4,MCM7,MGMT,MKI67,MMS19,MMS22L,MPG,M…	0.793123
DNA repair superassembly	RFC3	yes	1	320	0.0218456	0.0384796	0.0356975	0.225	3	893	0.00305643	71	CHTF18,ABCE1,DDX50,AHCY,ATAD3A,ATIC,BAG5,CCT3,CCT4,CCT6A,CCT7,CCT8,CDKN2AIPNL,CETN3,CLUH,CTPS1,DDX41,DHX36,DNAJC7,DRG1,ELAVL1,ERAP1,FARSB,GGCT,HNRNPD,HNRNPDL,LENG1,LEO1,LSG1,LTV1,MATR3,MKI67,MRPL11,MTMR14,MYO9B,NELFA,NKRF,NUP188,OGT,ORC6,OSBPL8,POLA2,PPM1G,RBBP7,RBM14,RBM28,RPL5,RRP1B,RRP9,SAFB,SENP5,SNRNP40,TPX2,VBP1,WDR12,XPO5,XRN2,ZC3H15,DSCC1,CAD,DHX30,AHCTF1,NOP2,GNL3,CHTF8,DPF2,C1ORF112,CDC…	0.00686752	0	0.775	0.0226489	DDB2,CHTF18,ABCE1,DDX50,AHCY,APEX1,APEX2,APTX,ATAD3A,ATIC,ATRX,BAG5,CCT3,CCT4,CCT6A,CCT7,CCT8,CDC25A,CDKN2AIP,CDKN2AIPNL,CETN2,CETN3,CHAF1A,CHEK1,CHEK2,CLUH,COPS3,COPS4,COPS6,COPS7B,CTPS1,DCLRE1A,DCLRE1B,DDB1,DDX41,DHX36,DHX9,DNA2,DNAJC7,DNTT,DRG1,DUT,ELAVL1,ERAP1,FAM175A,FARSB,FIGNL1,GEN1,GGCT,GPS1,HERC2,HFM1,HMGB2,HNRNPD,HNRNPDL,LENG1,LEO1,LSG1,LTV1,MATR3,MBD4,MCM7,MGMT,MKI67,MMS19,MMS22L,MPG,M…	0.793123
DNA repair superassembly	PALB2	yes	1	320	0.0218456	0.0384796	0.0356975	0.225	3	893	0.00305643	71	CHTF18,ABCE1,DDX50,AHCY,ATAD3A,ATIC,BAG5,CCT3,CCT4,CCT6A,CCT7,CCT8,CDKN2AIPNL,CETN3,CLUH,CTPS1,DDX41,DHX36,DNAJC7,DRG1,ELAVL1,ERAP1,FARSB,GGCT,HNRNPD,HNRNPDL,LENG1,LEO1,LSG1,LTV1,MATR3,MKI67,MRPL11,MTMR14,MYO9B,NELFA,NKRF,NUP188,OGT,ORC6,OSBPL8,POLA2,PPM1G,RBBP7,RBM14,RBM28,RPL5,RRP1B,RRP9,SAFB,SENP5,SNRNP40,TPX2,VBP1,WDR12,XPO5,XRN2,ZC3H15,DSCC1,CAD,DHX30,AHCTF1,NOP2,GNL3,CHTF8,DPF2,C1ORF112,CDC…	0.00686752	0	0.775	0.0226489	DDB2,CHTF18,ABCE1,DDX50,AHCY,APEX1,APEX2,APTX,ATAD3A,ATIC,ATRX,BAG5,CCT3,CCT4,CCT6A,CCT7,CCT8,CDC25A,CDKN2AIP,CDKN2AIPNL,CETN2,CETN3,CHAF1A,CHEK1,CHEK2,CLUH,COPS3,COPS4,COPS6,COPS7B,CTPS1,DCLRE1A,DCLRE1B,DDB1,DDX41,DHX36,DHX9,DNA2,DNAJC7,DNTT,DRG1,DUT,ELAVL1,ERAP1,FAM175A,FARSB,FIGNL1,GEN1,GGCT,GPS1,HERC2,HFM1,HMGB2,HNRNPD,HNRNPDL,LENG1,LEO1,LSG1,LTV1,MATR3,MBD4,MCM7,MGMT,MKI67,MMS19,MMS22L,MPG,M…	0.793123
DNA repair superassembly	BRIP1	yes	1	320	0.0218456	0.0384796	0.0356975	0.225	3	893	0.00305643	71	CHTF18,ABCE1,DDX50,AHCY,ATAD3A,ATIC,BAG5,CCT3,CCT4,CCT6A,CCT7,CCT8,CDKN2AIPNL,CETN3,CLUH,CTPS1,DDX41,DHX36,DNAJC7,DRG1,ELAVL1,ERAP1,FARSB,GGCT,HNRNPD,HNRNPDL,LENG1,LEO1,LSG1,LTV1,MATR3,MKI67,MRPL11,MTMR14,MYO9B,NELFA,NKRF,NUP188,OGT,ORC6,OSBPL8,POLA2,PPM1G,RBBP7,RBM14,RBM28,RPL5,RRP1B,RRP9,SAFB,SENP5,SNRNP40,TPX2,VBP1,WDR12,XPO5,XRN2,ZC3H15,DSCC1,CAD,DHX30,AHCTF1,NOP2,GNL3,CHTF8,DPF2,C1ORF112,CDC…	0.00686752	0	0.775	0.0226489	DDB2,CHTF18,ABCE1,DDX50,AHCY,APEX1,APEX2,APTX,ATAD3A,ATIC,ATRX,BAG5,CCT3,CCT4,CCT6A,CCT7,CCT8,CDC25A,CDKN2AIP,CDKN2AIPNL,CETN2,CETN3,CHAF1A,CHEK1,CHEK2,CLUH,COPS3,COPS4,COPS6,COPS7B,CTPS1,DCLRE1A,DCLRE1B,DDB1,DDX41,DHX36,DHX9,DNA2,DNAJC7,DNTT,DRG1,DUT,ELAVL1,ERAP1,FAM175A,FARSB,FIGNL1,GEN1,GGCT,GPS1,HERC2,HFM1,HMGB2,HNRNPD,HNRNPDL,LENG1,LEO1,LSG1,LTV1,MATR3,MBD4,MCM7,MGMT,MKI67,MMS19,MMS22L,MPG,M…	0.793123
DNA repair superassembly	RNASEH2A	yes	1	320	0.0218456	0.0384796	0.0356975	0.225	3	893	0.00305643	71	CHTF18,ABCE1,DDX50,AHCY,ATAD3A,ATIC,BAG5,CCT3,CCT4,CCT6A,CCT7,CCT8,CDKN2AIPNL,CETN3,CLUH,CTPS1,DDX41,DHX36,DNAJC7,DRG1,ELAVL1,ERAP1,FARSB,GGCT,HNRNPD,HNRNPDL,LENG1,LEO1,LSG1,LTV1,MATR3,MKI67,MRPL11,MTMR14,MYO9B,NELFA,NKRF,NUP188,OGT,ORC6,OSBPL8,POLA2,PPM1G,RBBP7,RBM14,RBM28,RPL5,RRP1B,RRP9,SAFB,SENP5,SNRNP40,TPX2,VBP1,WDR12,XPO5,XRN2,ZC3H15,DSCC1,CAD,DHX30,AHCTF1,NOP2,GNL3,CHTF8,DPF2,C1ORF112,CDC…	0.00686752	0	0.775	0.0226489	DDB2,CHTF18,ABCE1,DDX50,AHCY,APEX1,APEX2,APTX,ATAD3A,ATIC,ATRX,BAG5,CCT3,CCT4,CCT6A,CCT7,CCT8,CDC25A,CDKN2AIP,CDKN2AIPNL,CETN2,CETN3,CHAF1A,CHEK1,CHEK2,CLUH,COPS3,COPS4,COPS6,COPS7B,CTPS1,DCLRE1A,DCLRE1B,DDB1,DDX41,DHX36,DHX9,DNA2,DNAJC7,DNTT,DRG1,DUT,ELAVL1,ERAP1,FAM175A,FARSB,FIGNL1,GEN1,GGCT,GPS1,HERC2,HFM1,HMGB2,HNRNPD,HNRNPDL,LENG1,LEO1,LSG1,LTV1,MATR3,MBD4,MCM7,MGMT,MKI67,MMS19,MMS22L,MPG,M…	0.793123
DNA repair superassembly	PNKP	yes	1	320	0.0218456	0.0384796	0.0356975	0.225	3	893	0.00305643	71	CHTF18,ABCE1,DDX50,AHCY,ATAD3A,ATIC,BAG5,CCT3,CCT4,CCT6A,CCT7,CCT8,CDKN2AIPNL,CETN3,CLUH,CTPS1,DDX41,DHX36,DNAJC7,DRG1,ELAVL1,ERAP1,FARSB,GGCT,HNRNPD,HNRNPDL,LENG1,LEO1,LSG1,LTV1,MATR3,MKI67,MRPL11,MTMR14,MYO9B,NELFA,NKRF,NUP188,OGT,ORC6,OSBPL8,POLA2,PPM1G,RBBP7,RBM14,RBM28,RPL5,RRP1B,RRP9,SAFB,SENP5,SNRNP40,TPX2,VBP1,WDR12,XPO5,XRN2,ZC3H15,DSCC1,CAD,DHX30,AHCTF1,NOP2,GNL3,CHTF8,DPF2,C1ORF112,CDC…	0.00686752	0	0.775	0.0226489	DDB2,CHTF18,ABCE1,DDX50,AHCY,APEX1,APEX2,APTX,ATAD3A,ATIC,ATRX,BAG5,CCT3,CCT4,CCT6A,CCT7,CCT8,CDC25A,CDKN2AIP,CDKN2AIPNL,CETN2,CETN3,CHAF1A,CHEK1,CHEK2,CLUH,COPS3,COPS4,COPS6,COPS7B,CTPS1,DCLRE1A,DCLRE1B,DDB1,DDX41,DHX36,DHX9,DNA2,DNAJC7,DNTT,DRG1,DUT,ELAVL1,ERAP1,FAM175A,FARSB,FIGNL1,GEN1,GGCT,GPS1,HERC2,HFM1,HMGB2,HNRNPD,HNRNPDL,LENG1,LEO1,LSG1,LTV1,MATR3,MBD4,MCM7,MGMT,MKI67,MMS19,MMS22L,MPG,M…	0.793123
DNA repair superassembly	CDKN1A	yes	1	320	0.0218456	0.0384796	0.0356975	0.225	3	893	0.00305643	71	CHTF18,ABCE1,DDX50,AHCY,ATAD3A,ATIC,BAG5,CCT3,CCT4,CCT6A,CCT7,CCT8,CDKN2AIPNL,CETN3,CLUH,CTPS1,DDX41,DHX36,DNAJC7,DRG1,ELAVL1,ERAP1,FARSB,GGCT,HNRNPD,HNRNPDL,LENG1,LEO1,LSG1,LTV1,MATR3,MKI67,MRPL11,MTMR14,MYO9B,NELFA,NKRF,NUP188,OGT,ORC6,OSBPL8,POLA2,PPM1G,RBBP7,RBM14,RBM28,RPL5,RRP1B,RRP9,SAFB,SENP5,SNRNP40,TPX2,VBP1,WDR12,XPO5,XRN2,ZC3H15,DSCC1,CAD,DHX30,AHCTF1,NOP2,GNL3,CHTF8,DPF2,C1ORF112,CDC…	0.00686752	0	0.775	0.0226489	DDB2,CHTF18,ABCE1,DDX50,AHCY,APEX1,APEX2,APTX,ATAD3A,ATIC,ATRX,BAG5,CCT3,CCT4,CCT6A,CCT7,CCT8,CDC25A,CDKN2AIP,CDKN2AIPNL,CETN2,CETN3,CHAF1A,CHEK1,CHEK2,CLUH,COPS3,COPS4,COPS6,COPS7B,CTPS1,DCLRE1A,DCLRE1B,DDB1,DDX41,DHX36,DHX9,DNA2,DNAJC7,DNTT,DRG1,DUT,ELAVL1,ERAP1,FAM175A,FARSB,FIGNL1,GEN1,GGCT,GPS1,HERC2,HFM1,HMGB2,HNRNPD,HNRNPDL,LENG1,LEO1,LSG1,LTV1,MATR3,MBD4,MCM7,MGMT,MKI67,MMS19,MMS22L,MPG,M…	0.793123
DNA replication	RFC3	yes	1	55	0.247138	0.023569	0.149495	0.236364	3	889	0.0208754	13	CHTF18,DDX50,CTPS1,HNRNPDL,MKI67,POLA2,RBM14,TPX2,DSCC1,CAD,DHX30,SLC25A11,CHTF8	0.066	0	0.763636	0.129293	CHTF18,DDX50,APEX2,CTPS1,HNRNPDL,MCM7,MKI67,POLA2,RBM14,TOP2A,TPX2,DSCC1,CAD,DHX30,RFC3,RFC5,SLC25A11,BRCA1,CDK2,CHTF8,MCM8,MCM9,MSH6,RAD17,RPA1,SMARCA5,SMARCAD1,POLD4,RPA4,PMS2,POLE,POLE2,LIG1,POLK,MAD2L2,FANCI,MSH2,RFC1,ATAD5,RNASEH2A,RPA2,HUS1,FEN1,PCNA,MLH1,POLD2,POLD3,RAD9A,RAD1,PMS1,MSH3,POLD1,RFC2,RFC4,RPA3,	0.485199
DNA replication	RNASEH2A	yes	1	55	0.247138	0.023569	0.149495	0.236364	3	889	0.0208754	13	CHTF18,DDX50,CTPS1,HNRNPDL,MKI67,POLA2,RBM14,TPX2,DSCC1,CAD,DHX30,SLC25A11,CHTF8	0.066	0	0.763636	0.129293	CHTF18,DDX50,APEX2,CTPS1,HNRNPDL,MCM7,MKI67,POLA2,RBM14,TOP2A,TPX2,DSCC1,CAD,DHX30,RFC3,RFC5,SLC25A11,BRCA1,CDK2,CHTF8,MCM8,MCM9,MSH6,RAD17,RPA1,SMARCA5,SMARCAD1,POLD4,RPA4,PMS2,POLE,POLE2,LIG1,POLK,MAD2L2,FANCI,MSH2,RFC1,ATAD5,RNASEH2A,RPA2,HUS1,FEN1,PCNA,MLH1,POLD2,POLD3,RAD9A,RAD1,PMS1,MSH3,POLD1,RFC2,RFC4,RPA3,	0.485199
DNA synthesis	RFC3	yes	0.902605	11	0.854545	0	0.563636	0	2	868	0	0		0.106383	0	1	0.490909	RFC3,RFC5,MSH6,POLD4,FEN1,PCNA,POLD2,POLD3,POLD1,RFC2,RFC4,	0.316395
Double strand lesion repair (DSR) I	PALB2	yes	1	46	0	0.589372	0.152657	0.0434783	3	887	0.00869565	1	CDCA2	0.0108108	0	0.956522	0.119807	BRCA1,BRCA2,XRCC3,XRCC5,EME1,MCM8,NBN,PALB2,PARP1,PRKDC,RAD50,RAD51B,RAD51C,C17orf53,FAN1,XRCC2,RAD51D,BRE,TRAIP,CDCA2,RNF8,RPA2,PAXIP1,ATM,MDC1,MRE11,BLM,TP53BP1,FANCD2,UIMC1,FANCG,RMI2,RNF168,H2AFX,RAD51,BARD1,SLX4,FAM35A,C20orf196,FANCA,RMI1,LIG4,DCLRE1C,NHEJ1,RIF1,XRCC4,	0.308246
DSR II	PALB2	yes	1	61	0	0.551366	0.233333	0.0655738	3	891	0.00601093	3	DSCC1,C1ORF112,CDCA2	0.00374883	0	0.934426	0.103825	DSCC1,BRCA1,BRCA2,XRCC3,EME1,MCM8,MCM9,NBN,PALB2,PARP1,RAD51B,RAD51C,RPA1,C1orf112,C17orf53,FAN1,RPA4,XRCC2,HELQ,RAD51D,LIG1,FANCI,ATAD5,BRE,TRAIP,RFWD3,RNASEH2A,CDCA2,RNF8,RPA2,CENPX,PAXIP1,ATM,MDC1,MRE11,BLM,TP53BP1,FANCD2,UIMC1,FANCG,RMI2,RNF168,H2AFX,RAD51,BARD1,SLX4,FANCA,RMI1,BRIP1,FANCF,FANCL,FANCM,UBE2T,FAAP100,FAAP24,FANCB,FANCC,FANCE,USP1,FAAP20,TOP3A,	0.712428
DSR II	BRIP1	yes	1	61	0	0.551366	0.233333	0.0655738	3	891	0.00601093	3	DSCC1,C1ORF112,CDCA2	0.00374883	0	0.934426	0.103825	DSCC1,BRCA1,BRCA2,XRCC3,EME1,MCM8,MCM9,NBN,PALB2,PARP1,RAD51B,RAD51C,RPA1,C1orf112,C17orf53,FAN1,RPA4,XRCC2,HELQ,RAD51D,LIG1,FANCI,ATAD5,BRE,TRAIP,RFWD3,RNASEH2A,CDCA2,RNF8,RPA2,CENPX,PAXIP1,ATM,MDC1,MRE11,BLM,TP53BP1,FANCD2,UIMC1,FANCG,RMI2,RNF168,H2AFX,RAD51,BARD1,SLX4,FANCA,RMI1,BRIP1,FANCF,FANCL,FANCM,UBE2T,FAAP100,FAAP24,FANCB,FANCC,FANCE,USP1,FAAP20,TOP3A,	0.712428
DSR II	RNASEH2A	yes	1	61	0	0.551366	0.233333	0.0655738	3	891	0.00601093	3	DSCC1,C1ORF112,CDCA2	0.00374883	0	0.934426	0.103825	DSCC1,BRCA1,BRCA2,XRCC3,EME1,MCM8,MCM9,NBN,PALB2,PARP1,RAD51B,RAD51C,RPA1,C1orf112,C17orf53,FAN1,RPA4,XRCC2,HELQ,RAD51D,LIG1,FANCI,ATAD5,BRE,TRAIP,RFWD3,RNASEH2A,CDCA2,RNF8,RPA2,CENPX,PAXIP1,ATM,MDC1,MRE11,BLM,TP53BP1,FANCD2,UIMC1,FANCG,RMI2,RNF168,H2AFX,RAD51,BARD1,SLX4,FANCA,RMI1,BRIP1,FANCF,FANCL,FANCM,UBE2T,FAAP100,FAAP24,FANCB,FANCC,FANCE,USP1,FAAP20,TOP3A,	0.712428
FA core	BRIP1	yes	1	18	0	1	0.176471	0.111111	1	878	0	1	C1ORF112	0.00934579	0	0.888889	0.30719	C1orf112,C17orf53,FANCI,FANCD2,FANCG,RMI2,FANCA,RMI1,BRIP1,FANCF,FANCL,FANCM,UBE2T,FAAP100,FAAP24,FANCB,FANCC,FANCE,	0.817607
FA II	BRIP1	yes	1	5	0	0.9	0.3	0.2	1	840	0	0		0	0	0.8	0.4	MCM8,MCM9,C17orf53,FANCD2,BRIP1,	0.634205
Fanconi anemia cluster	BRIP1	yes	1	28	0	0.915344	0.216931	0.0714286	2	885	0.00529101	1	C1ORF112	0.0121951	0	0.928571	0.198413	BRCA1,BRCA2,MCM8,MCM9,C1orf112,C17orf53,FAN1,FANCI,BLM,FANCD2,FANCG,RMI2,BARD1,SLX4,FANCA,RMI1,BRIP1,FANCF,FANCL,FANCM,UBE2T,FAAP100,FAAP24,FANCB,FANCC,FANCE,USP1,FAAP20,	0.782138
Homol recomb (HR)	PALB2	yes	1	22	0	0.714286	0.160173	0	2	884	0.034632	0		0.011236	0	1	0.285714	BRCA1,BRCA2,XRCC3,NBN,PALB2,RAD51B,RAD51C,XRCC2,RAD51D,ATM,MDC1,MRE11,BLM,TP53BP1,FANCD2,UIMC1,FANCG,RMI2,RNF168,H2AFX,RAD51,BARD1	0.450653
Mismatch repair (MMR)	RFC3	yes	0.979035	21	0.480952	0	0.138095	0.238095	3	881	0.0761905	5	CHTF18,DDX50,DSCC1,DHX30,CHTF8	0.0980392	0	0.761905	0.504762	CHTF18,DDX50,DSCC1,DHX30,RFC3,RFC5,CHTF8,MSH6,RAD17,RPA1,SMARCAD1,PMS2,MSH2,RFC1,ATAD5,PCNA,MLH1,PMS1,MSH3,RFC2,RFC4,	0.538632
Non-nuclear organelle-associated	DDB2	yes	1	11	0.345455	0	0	0.909091	1	866	0.163636	10	ABCD3,SSBP1,ILVBL,PSMB5,CHTF18,CYC1,MRPL11,SLC25A10,NDUFA10,SLC25A1	0	0	0.0909091	0.345455	ABCD3,DDB2,SSBP1,ILVBL,PSMB5,CHTF18,CYC1,MRPL11,SLC25A10,NDUFA10,SLC25A1,	0.307618
p53	CDKN1A	yes	1	4	0	0	0	0	0	827	0	0		0	0	1	0.833333	TP53,CDK2,CDKN1A,PCNA,	0.323181
PolD mediator	RFC3	yes	1	3	1	0	0	0	0	800	0	0		0	0	1	0.666667	RFC3,PCNA,POLD3,	0.380618
RFC complex	RFC3	yes	0.700153	12	0.636364	0.0757576	0.318182	0.0833333	2	870	0.0454545	1	DSCC1	0.142857	0	0.916667	0.742424	DSCC1,RFC3,RFC5,MSH6,PMS2,MSH2,RFC1,ATAD5,PCNA,MLH1,RFC2,RFC4,	0.469044
Ribosome	DDB2	yes	0.999962	36	0.346032	0	0.0634921	0.916667	3	886	0.052381	33	CHTF18,CYC1,ABCE1,RPL13A,DDX50,EBNA1BP2,CTPS1,HNRNPDL,LTV1,MRPL11,RBM14,RBM28,RPL5,RRP1B,RRP9,WDR12,ABCF2,DDX21,FARSA,DSCC1,CAD,DHX30,AHCTF1,NOP2,GNL3,RSL1D1,CHTF8,PWP1,RRS1,ATP5A1,RPL19,PFDN6,NIP7	0.0839416	0	0.0833333	0.292063	DDB2,CHTF18,CYC1,ABCE1,RPL13A,DDX50,EBNA1BP2,CTPS1,HNRNPDL,LTV1,MRPL11,RBM14,RBM28,RPL5,RRP1B,RRP9,WDR12,ABCF2,DDX21,MYBBP1A,FARSA,DSCC1,CAD,DHX30,AHCTF1,RFC5,NOP2,GNL3,RSL1D1,CHTF8,PWP1,RRS1,ATP5A1,RPL19,PFDN6,NIP7,	0.520206
SP-BER	PNKP	yes	1	4	0.666667	0	0	0	1	832	0	0		0	0	1	1	POLB,LIG3,XRCC1,PNKP,	0.798258
Stress response	DDB2	yes	1	276	0.0282213	0	0	0.695652	3	892	0.00711462	192	ABCD3,PSMA3,SSBP1,ILVBL,PSMB5,CHTF18,CYC1,ABCE1,RPL13A,DDX50,EBNA1BP2,AHCY,ATAD3A,ATIC,BAG5,CCT3,CCT4,CCT6A,CCT7,CCT8,CDKN2AIPNL,CETN3,CLUH,CTPS1,DDX41,DNAJC7,DRG1,ELAVL1,ERAP1,FARSB,GGCT,HNRNPD,HNRNPDL,LENG1,LEO1,LSG1,LTV1,MATR3,MKI67,MRPL11,NELFA,NKRF,NUP188,OGT,PPM1G,RBBP7,RBM14,RPL5,RRP1B,RRP9,SAFB,SENP5,TPX2,VBP1,WDR12,XPO5,ZC3H15,ABCF2,DDX21,FARSA,DSCC1,CAD,DHX30,AHCTF1,NOP2,GNL3,RSL1D1,SLC…	0.0111618	0	0.304348	0.0247431	ABCD3,PSMA3,DDB2,SSBP1,ILVBL,PSMB5,CHTF18,CYC1,ABCE1,RPL13A,DDX50,EBNA1BP2,AHCY,ATAD3A,ATIC,BAG5,CCT3,CCT4,CCT6A,CCT7,CCT8,CDKN2AIP,CDKN2AIPNL,CETN2,CETN3,CHEK2,CLUH,COPS3,COPS4,COPS6,COPS7B,CTPS1,DDB1,DDX41,DHX9,DNAJC7,DRG1,ELAVL1,ERAP1,FARSB,GGCT,GPS1,HNRNPD,HNRNPDL,LENG1,LEO1,LSG1,LTV1,MATR3,MCM7,MKI67,MMS19,MPG,MRPL11,NELFA,NKRF,NUP188,OGT,PARP3,PPM1G,RBBP7,RBBP8,RBM14,RPL5,RRP1B,RRP9,RUVBL1,…	0.512991
Stress response	RFC3	yes	1	276	0.0282213	0	0	0.695652	3	892	0.00711462	192	ABCD3,PSMA3,SSBP1,ILVBL,PSMB5,CHTF18,CYC1,ABCE1,RPL13A,DDX50,EBNA1BP2,AHCY,ATAD3A,ATIC,BAG5,CCT3,CCT4,CCT6A,CCT7,CCT8,CDKN2AIPNL,CETN3,CLUH,CTPS1,DDX41,DNAJC7,DRG1,ELAVL1,ERAP1,FARSB,GGCT,HNRNPD,HNRNPDL,LENG1,LEO1,LSG1,LTV1,MATR3,MKI67,MRPL11,NELFA,NKRF,NUP188,OGT,PPM1G,RBBP7,RBM14,RPL5,RRP1B,RRP9,SAFB,SENP5,TPX2,VBP1,WDR12,XPO5,ZC3H15,ABCF2,DDX21,FARSA,DSCC1,CAD,DHX30,AHCTF1,NOP2,GNL3,RSL1D1,SLC…	0.0111618	0	0.304348	0.0247431	ABCD3,PSMA3,DDB2,SSBP1,ILVBL,PSMB5,CHTF18,CYC1,ABCE1,RPL13A,DDX50,EBNA1BP2,AHCY,ATAD3A,ATIC,BAG5,CCT3,CCT4,CCT6A,CCT7,CCT8,CDKN2AIP,CDKN2AIPNL,CETN2,CETN3,CHEK2,CLUH,COPS3,COPS4,COPS6,COPS7B,CTPS1,DDB1,DDX41,DHX9,DNAJC7,DRG1,ELAVL1,ERAP1,FARSB,GGCT,GPS1,HNRNPD,HNRNPDL,LENG1,LEO1,LSG1,LTV1,MATR3,MCM7,MKI67,MMS19,MPG,MRPL11,NELFA,NKRF,NUP188,OGT,PARP3,PPM1G,RBBP7,RBBP8,RBM14,RPL5,RRP1B,RRP9,RUVBL1,…	0.512991
Stress response	PALB2	yes	1	276	0.0282213	0	0	0.695652	3	892	0.00711462	192	ABCD3,PSMA3,SSBP1,ILVBL,PSMB5,CHTF18,CYC1,ABCE1,RPL13A,DDX50,EBNA1BP2,AHCY,ATAD3A,ATIC,BAG5,CCT3,CCT4,CCT6A,CCT7,CCT8,CDKN2AIPNL,CETN3,CLUH,CTPS1,DDX41,DNAJC7,DRG1,ELAVL1,ERAP1,FARSB,GGCT,HNRNPD,HNRNPDL,LENG1,LEO1,LSG1,LTV1,MATR3,MKI67,MRPL11,NELFA,NKRF,NUP188,OGT,PPM1G,RBBP7,RBM14,RPL5,RRP1B,RRP9,SAFB,SENP5,TPX2,VBP1,WDR12,XPO5,ZC3H15,ABCF2,DDX21,FARSA,DSCC1,CAD,DHX30,AHCTF1,NOP2,GNL3,RSL1D1,SLC…	0.0111618	0	0.304348	0.0247431	ABCD3,PSMA3,DDB2,SSBP1,ILVBL,PSMB5,CHTF18,CYC1,ABCE1,RPL13A,DDX50,EBNA1BP2,AHCY,ATAD3A,ATIC,BAG5,CCT3,CCT4,CCT6A,CCT7,CCT8,CDKN2AIP,CDKN2AIPNL,CETN2,CETN3,CHEK2,CLUH,COPS3,COPS4,COPS6,COPS7B,CTPS1,DDB1,DDX41,DHX9,DNAJC7,DRG1,ELAVL1,ERAP1,FARSB,GGCT,GPS1,HNRNPD,HNRNPDL,LENG1,LEO1,LSG1,LTV1,MATR3,MCM7,MKI67,MMS19,MPG,MRPL11,NELFA,NKRF,NUP188,OGT,PARP3,PPM1G,RBBP7,RBBP8,RBM14,RPL5,RRP1B,RRP9,RUVBL1,…	0.512991
Stress response	MPRIP	yes	1	276	0.0282213	0	0	0.695652	3	892	0.00711462	192	ABCD3,PSMA3,SSBP1,ILVBL,PSMB5,CHTF18,CYC1,ABCE1,RPL13A,DDX50,EBNA1BP2,AHCY,ATAD3A,ATIC,BAG5,CCT3,CCT4,CCT6A,CCT7,CCT8,CDKN2AIPNL,CETN3,CLUH,CTPS1,DDX41,DNAJC7,DRG1,ELAVL1,ERAP1,FARSB,GGCT,HNRNPD,HNRNPDL,LENG1,LEO1,LSG1,LTV1,MATR3,MKI67,MRPL11,NELFA,NKRF,NUP188,OGT,PPM1G,RBBP7,RBM14,RPL5,RRP1B,RRP9,SAFB,SENP5,TPX2,VBP1,WDR12,XPO5,ZC3H15,ABCF2,DDX21,FARSA,DSCC1,CAD,DHX30,AHCTF1,NOP2,GNL3,RSL1D1,SLC…	0.0111618	0	0.304348	0.0247431	ABCD3,PSMA3,DDB2,SSBP1,ILVBL,PSMB5,CHTF18,CYC1,ABCE1,RPL13A,DDX50,EBNA1BP2,AHCY,ATAD3A,ATIC,BAG5,CCT3,CCT4,CCT6A,CCT7,CCT8,CDKN2AIP,CDKN2AIPNL,CETN2,CETN3,CHEK2,CLUH,COPS3,COPS4,COPS6,COPS7B,CTPS1,DDB1,DDX41,DHX9,DNAJC7,DRG1,ELAVL1,ERAP1,FARSB,GGCT,GPS1,HNRNPD,HNRNPDL,LENG1,LEO1,LSG1,LTV1,MATR3,MCM7,MKI67,MMS19,MPG,MRPL11,NELFA,NKRF,NUP188,OGT,PARP3,PPM1G,RBBP7,RBBP8,RBM14,RPL5,RRP1B,RRP9,RUVBL1,…	0.512991
Stress response	HSPD1	yes	1	276	0.0282213	0	0	0.695652	3	892	0.00711462	192	ABCD3,PSMA3,SSBP1,ILVBL,PSMB5,CHTF18,CYC1,ABCE1,RPL13A,DDX50,EBNA1BP2,AHCY,ATAD3A,ATIC,BAG5,CCT3,CCT4,CCT6A,CCT7,CCT8,CDKN2AIPNL,CETN3,CLUH,CTPS1,DDX41,DNAJC7,DRG1,ELAVL1,ERAP1,FARSB,GGCT,HNRNPD,HNRNPDL,LENG1,LEO1,LSG1,LTV1,MATR3,MKI67,MRPL11,NELFA,NKRF,NUP188,OGT,PPM1G,RBBP7,RBM14,RPL5,RRP1B,RRP9,SAFB,SENP5,TPX2,VBP1,WDR12,XPO5,ZC3H15,ABCF2,DDX21,FARSA,DSCC1,CAD,DHX30,AHCTF1,NOP2,GNL3,RSL1D1,SLC…	0.0111618	0	0.304348	0.0247431	ABCD3,PSMA3,DDB2,SSBP1,ILVBL,PSMB5,CHTF18,CYC1,ABCE1,RPL13A,DDX50,EBNA1BP2,AHCY,ATAD3A,ATIC,BAG5,CCT3,CCT4,CCT6A,CCT7,CCT8,CDKN2AIP,CDKN2AIPNL,CETN2,CETN3,CHEK2,CLUH,COPS3,COPS4,COPS6,COPS7B,CTPS1,DDB1,DDX41,DHX9,DNAJC7,DRG1,ELAVL1,ERAP1,FARSB,GGCT,GPS1,HNRNPD,HNRNPDL,LENG1,LEO1,LSG1,LTV1,MATR3,MCM7,MKI67,MMS19,MPG,MRPL11,NELFA,NKRF,NUP188,OGT,PARP3,PPM1G,RBBP7,RBBP8,RBM14,RPL5,RRP1B,RRP9,RUVBL1,…	0.512991
Stress response	CDKN1A	yes	1	276	0.0282213	0	0	0.695652	3	892	0.00711462	192	ABCD3,PSMA3,SSBP1,ILVBL,PSMB5,CHTF18,CYC1,ABCE1,RPL13A,DDX50,EBNA1BP2,AHCY,ATAD3A,ATIC,BAG5,CCT3,CCT4,CCT6A,CCT7,CCT8,CDKN2AIPNL,CETN3,CLUH,CTPS1,DDX41,DNAJC7,DRG1,ELAVL1,ERAP1,FARSB,GGCT,HNRNPD,HNRNPDL,LENG1,LEO1,LSG1,LTV1,MATR3,MKI67,MRPL11,NELFA,NKRF,NUP188,OGT,PPM1G,RBBP7,RBM14,RPL5,RRP1B,RRP9,SAFB,SENP5,TPX2,VBP1,WDR12,XPO5,ZC3H15,ABCF2,DDX21,FARSA,DSCC1,CAD,DHX30,AHCTF1,NOP2,GNL3,RSL1D1,SLC…	0.0111618	0	0.304348	0.0247431	ABCD3,PSMA3,DDB2,SSBP1,ILVBL,PSMB5,CHTF18,CYC1,ABCE1,RPL13A,DDX50,EBNA1BP2,AHCY,ATAD3A,ATIC,BAG5,CCT3,CCT4,CCT6A,CCT7,CCT8,CDKN2AIP,CDKN2AIPNL,CETN2,CETN3,CHEK2,CLUH,COPS3,COPS4,COPS6,COPS7B,CTPS1,DDB1,DDX41,DHX9,DNAJC7,DRG1,ELAVL1,ERAP1,FARSB,GGCT,GPS1,HNRNPD,HNRNPDL,LENG1,LEO1,LSG1,LTV1,MATR3,MCM7,MKI67,MMS19,MPG,MRPL11,NELFA,NKRF,NUP188,OGT,PARP3,PPM1G,RBBP7,RBBP8,RBM14,RPL5,RRP1B,RRP9,RUVBL1,…	0.512991
Ubiquitin response	DDB2	yes	0.617211	22	0.268398	0	0	0.318182	2	882	0.0779221	7	CCT4,CCT6A,VBP1,CUL2,CALU,PFDN6,PFDN1	0.157025	0	0.681818	0.47619	DDB2,CCT4,CCT6A,COPS3,COPS4,COPS6,COPS7B,DDB1,GPS1,VBP1,CUL2,CALU,COPS7A,PFDN6,ERCC8,PFDN1,COPS2,COPS5,COPS8,CUL4A,CUL4B,RBX1,	0.58613
UV-DDB	DDB2	yes	0.0647125	6	0	0	0	0.166667	0	849	0.266667	1	DDA1	0.357143	0	0.833333	0.866667	DDB2,DDB1,COPS7A,COPS8,CUL4B,DDA1,	0.273378
Vesicles & secretion	DDB2	yes	1	57	0	0	0	0.877193	3	890	0.018797	32	GGCT,ATP2C1,DDX60,FABP5,PFKP,PIP4K2C,SLC25A13,AJUBA,SQRDL,ANXA3,MCU,C1ORF112,CAPN2,S100A9,CSTA,CSTB,PKP1,PNPLA6,PLS3,IVL,LGALS7,SPTBN2,EPPK1,TAP2,TF,FAM83B,MYO1B,CALML5,CASP14,FAR1,SBSN	0.00232558	0	0.388889	0.0244361	DDB2,CHTF18,EBNA1BP2,GGCT,MTMR14,PARPBP,ATP2C1,TWF1,DDX60,GDF15,PALB2,PIP4K2C,PLOD3,SMARCD3,ACTN4,LGALS3BP,AJUBA,LPP,SORT1,LRPAP1,DNAJB1,SQRDL,SQSTM1,ANXA3,MBOAT7,MCU,PSMD1,PSMD2,SVIL,SWI5,RAB18,ATP6V0D1,BAG3,ERLIN1,C1orf112,TUBB6,CAB39,UBE2B,CALU,CAPN2,FKBP5,FLII,GSN,S100A9,COPB1,COPS7A,SFN,SH3BGRL3,CSTA,CSTB,SLC16A3,CTSB,PKP1,PNPLA6,PLS3,IQGAP1,IVL,	0.192169
Vesicles & secretion	PALB2	yes	1	57	0	0	0	0.877193	3	890	0.018797	32	GGCT,ATP2C1,DDX60,FABP5,PFKP,PIP4K2C,SLC25A13,AJUBA,SQRDL,ANXA3,MCU,C1ORF112,CAPN2,S100A9,CSTA,CSTB,PKP1,PNPLA6,PLS3,IVL,LGALS7,SPTBN2,EPPK1,TAP2,TF,FAM83B,MYO1B,CALML5,CASP14,FAR1,SBSN	0.00232558	0	0.388889	0.0244361	DDB2,CHTF18,EBNA1BP2,GGCT,MTMR14,PARPBP,ATP2C1,TWF1,DDX60,GDF15,PALB2,PIP4K2C,PLOD3,SMARCD3,ACTN4,LGALS3BP,AJUBA,LPP,SORT1,LRPAP1,DNAJB1,SQRDL,SQSTM1,ANXA3,MBOAT7,MCU,PSMD1,PSMD2,SVIL,SWI5,RAB18,ATP6V0D1,BAG3,ERLIN1,C1orf112,TUBB6,CAB39,UBE2B,CALU,CAPN2,FKBP5,FLII,GSN,S100A9,COPB1,COPS7A,SFN,SH3BGRL3,CSTA,CSTB,SLC16A3,CTSB,PKP1,PNPLA6,PLS3,IQGAP1,IVL,	0.192169
Alt RFCs	ATAD5	yes	1	7	0.761905	0	0.571429	0.142857	0	855	0	1	DSCC1	0	0	0.857143	0.952381	DSCC1,RFC3,RFC5,RFC1,ATAD5,RFC2,RFC4,	0.839708
Alt RFCs	RFC1	yes	1	7	0.761905	0	0.571429	0.142857	0	855	0	1	DSCC1	0	0	0.857143	0.952381	DSCC1,RFC3,RFC5,RFC1,ATAD5,RFC2,RFC4,	0.839708
Asm824	RRBP1	yes	0.658059	4	1	0	0	1	0	824	0	4	CALU,COPB1,RRBP1,COPA	0.166667	0	0	0	CALU,COPB1,RRBP1,COPA,	0.306509
Asm842	PFDN5	yes	0.0165661	5	0.9	0	0	1	1	842	0	5	VBP1,PFDN6,PFDN1,PFDN2,PFDN5	0.571429	1	0	0.8	VBP1,PFDN6,PFDN1,PFDN2,PFDN5,	0.737675
Cajal body	CCT8	yes	8.35434e-12	14	0.604396	0	0.10989	0.928571	0	874	0.142857	13	CCT3,CCT4,CCT6A,CCT7,CCT8,VBP1,PFDN6,NTMT1,PFDN1,CCT2,TCP1,PFDN2,CCT5	0.513889	1	0.0714286	0.56044	DDB2,CCT3,CCT4,CCT6A,CCT7,CCT8,VBP1,PFDN6,NTMT1,PFDN1,CCT2,TCP1,PFDN2,CCT5,	0.629298
CCT complex	CCT8	yes	9.85983e-23	8	1	0	0.357143	1	1	861	0	8	CCT3,CCT4,CCT6A,CCT7,CCT8,CCT2,TCP1,CCT5	1	1	0	1	CCT3,CCT4,CCT6A,CCT7,CCT8,CCT2,TCP1,CCT5,	0.823019
CCT subcomplex	CCT8	yes	8.46524e-08	5	1	0	0.7	1	0	843	0	5	CCT3,CCT4,CCT7,CCT8,CCT5	1	1	0	1	CCT3,CCT4,CCT7,CCT8,CCT5,	0.655942
Chromatin regulators	SMARCD1	yes	1.1683e-22	19	0.467836	0	0.0877193	0.263158	2	879	0.204678	5	SMARCD2,DPF2,SS18,BCL7C,PHF10	0.509934	1	0.736842	0.923977	SMARCA2,SMARCD1,SMARCD2,ACTL6A,ARID1B,SMARCA5,SMARCC1,SMARCE1,PBRM1,SMARCA4,DPF2,ARID1A,ARID2,SMARCB1,SMARCC2,BRD7,SS18,BCL7C,PHF10,	0.80563
Chromatin regulators	SMARCE1	yes	1.1683e-22	19	0.467836	0	0.0877193	0.263158	2	879	0.204678	5	SMARCD2,DPF2,SS18,BCL7C,PHF10	0.509934	1	0.736842	0.923977	SMARCA2,SMARCD1,SMARCD2,ACTL6A,ARID1B,SMARCA5,SMARCC1,SMARCE1,PBRM1,SMARCA4,DPF2,ARID1A,ARID2,SMARCB1,SMARCC2,BRD7,SS18,BCL7C,PHF10,	0.80563
Chromatin regulators	SMARCC1	yes	1.1683e-22	19	0.467836	0	0.0877193	0.263158	2	879	0.204678	5	SMARCD2,DPF2,SS18,BCL7C,PHF10	0.509934	1	0.736842	0.923977	SMARCA2,SMARCD1,SMARCD2,ACTL6A,ARID1B,SMARCA5,SMARCC1,SMARCE1,PBRM1,SMARCA4,DPF2,ARID1A,ARID2,SMARCB1,SMARCC2,BRD7,SS18,BCL7C,PHF10,	0.80563
Chromatin regulators	ARID1B	yes	1.1683e-22	19	0.467836	0	0.0877193	0.263158	2	879	0.204678	5	SMARCD2,DPF2,SS18,BCL7C,PHF10	0.509934	1	0.736842	0.923977	SMARCA2,SMARCD1,SMARCD2,ACTL6A,ARID1B,SMARCA5,SMARCC1,SMARCE1,PBRM1,SMARCA4,DPF2,ARID1A,ARID2,SMARCB1,SMARCC2,BRD7,SS18,BCL7C,PHF10,	0.80563
COP9 signalosome	CUL4B	yes	1	10	0.644444	0	0	0	1	863	0	0		0	0	1	1	COPS3,COPS4,COPS6,COPS7B,GPS1,COPS7A,COPS2,COPS5,COPS8,CUL4B,	0.847973
CUL4	CUL4B	yes	1	3	0.666667	0	0	0	0	791	0	0		0	0	1	1	COPS6,CUL4A,CUL4B,	0.759842
DCX-I	CUL4B	yes	0.0338379	4	0	0	0	0	0	831	0.5	0		0.6	0	1	1	DDB2,DDB1,CUL4A,CUL4B,	0.798285
DDRAM	SNRNP40	yes		605	0	0	0	0.515702	3	894	0.00220568	312	ABCD3,PSMA3,SSBP1,ILVBL,PSMB5,CHTF18,CYC1,ABCE1,RPL13A,DDX50,EBNA1BP2,AHCY,ATAD3A,ATIC,BAG5,CCT3,CCT4,CCT6A,CCT7,CCT8,CDKN2AIPNL,CETN3,CLUH,CTPS1,DDX41,DHX36,DNAJC7,DRG1,ELAVL1,ERAP1,FARSB,GGCT,HNRNPD,HNRNPDL,LENG1,LEO1,LSG1,LTV1,MATR3,MKI67,MRPL11,MTMR14,MYO9B,NELFA,NKRF,NUP188,OGT,ORC6,OSBPL8,POLA2,PPM1G,RBBP7,RBM14,RBM28,RPL5,RRP1B,RRP9,SAFB,SENP5,SNRNP40,TPX2,VBP1,WDR12,XPO5,XRN2,ZC3H15,ABCF2…	0.00380384	0	0.484298	0	ABCD3,PSMA3,SEM1,DDB2,SSBP1,ILVBL,PSMB5,CHTF18,CYC1,ABCE1,RPL13A,DDX50,EBNA1BP2,AHCY,APEX1,APEX2,APTX,ATAD3A,ATIC,ATRX,BAG5,CCT3,CCT4,CCT6A,CCT7,CCT8,CDC25A,CDKN2AIP,CDKN2AIPNL,CETN2,CETN3,CHAF1A,CHEK1,CHEK2,CLUH,COPS3,COPS4,COPS6,COPS7B,CTPS1,DCLRE1A,DCLRE1B,DDB1,DDX41,DHX36,DHX9,DNA2,DNAJC7,DNTT,DRG1,DUT,ELAVL1,ERAP1,FAM175A,FARSB,FIGNL1,GEN1,GGCT,GPS1,HERC2,HFM1,HMGB2,HNRNPD,HNRNPDL,LENG1,LEO1…	0.84975
DDRAM	PARK7	yes		605	0	0	0	0.515702	3	894	0.00220568	312	ABCD3,PSMA3,SSBP1,ILVBL,PSMB5,CHTF18,CYC1,ABCE1,RPL13A,DDX50,EBNA1BP2,AHCY,ATAD3A,ATIC,BAG5,CCT3,CCT4,CCT6A,CCT7,CCT8,CDKN2AIPNL,CETN3,CLUH,CTPS1,DDX41,DHX36,DNAJC7,DRG1,ELAVL1,ERAP1,FARSB,GGCT,HNRNPD,HNRNPDL,LENG1,LEO1,LSG1,LTV1,MATR3,MKI67,MRPL11,MTMR14,MYO9B,NELFA,NKRF,NUP188,OGT,ORC6,OSBPL8,POLA2,PPM1G,RBBP7,RBM14,RBM28,RPL5,RRP1B,RRP9,SAFB,SENP5,SNRNP40,TPX2,VBP1,WDR12,XPO5,XRN2,ZC3H15,ABCF2…	0.00380384	0	0.484298	0	ABCD3,PSMA3,SEM1,DDB2,SSBP1,ILVBL,PSMB5,CHTF18,CYC1,ABCE1,RPL13A,DDX50,EBNA1BP2,AHCY,APEX1,APEX2,APTX,ATAD3A,ATIC,ATRX,BAG5,CCT3,CCT4,CCT6A,CCT7,CCT8,CDC25A,CDKN2AIP,CDKN2AIPNL,CETN2,CETN3,CHAF1A,CHEK1,CHEK2,CLUH,COPS3,COPS4,COPS6,COPS7B,CTPS1,DCLRE1A,DCLRE1B,DDB1,DDX41,DHX36,DHX9,DNA2,DNAJC7,DNTT,DRG1,DUT,ELAVL1,ERAP1,FAM175A,FARSB,FIGNL1,GEN1,GGCT,GPS1,HERC2,HFM1,HMGB2,HNRNPD,HNRNPDL,LENG1,LEO1…	0.84975
DDRAM	MGMT	yes		605	0	0	0	0.515702	3	894	0.00220568	312	ABCD3,PSMA3,SSBP1,ILVBL,PSMB5,CHTF18,CYC1,ABCE1,RPL13A,DDX50,EBNA1BP2,AHCY,ATAD3A,ATIC,BAG5,CCT3,CCT4,CCT6A,CCT7,CCT8,CDKN2AIPNL,CETN3,CLUH,CTPS1,DDX41,DHX36,DNAJC7,DRG1,ELAVL1,ERAP1,FARSB,GGCT,HNRNPD,HNRNPDL,LENG1,LEO1,LSG1,LTV1,MATR3,MKI67,MRPL11,MTMR14,MYO9B,NELFA,NKRF,NUP188,OGT,ORC6,OSBPL8,POLA2,PPM1G,RBBP7,RBM14,RBM28,RPL5,RRP1B,RRP9,SAFB,SENP5,SNRNP40,TPX2,VBP1,WDR12,XPO5,XRN2,ZC3H15,ABCF2…	0.00380384	0	0.484298	0	ABCD3,PSMA3,SEM1,DDB2,SSBP1,ILVBL,PSMB5,CHTF18,CYC1,ABCE1,RPL13A,DDX50,EBNA1BP2,AHCY,APEX1,APEX2,APTX,ATAD3A,ATIC,ATRX,BAG5,CCT3,CCT4,CCT6A,CCT7,CCT8,CDC25A,CDKN2AIP,CDKN2AIPNL,CETN2,CETN3,CHAF1A,CHEK1,CHEK2,CLUH,COPS3,COPS4,COPS6,COPS7B,CTPS1,DCLRE1A,DCLRE1B,DDB1,DDX41,DHX36,DHX9,DNA2,DNAJC7,DNTT,DRG1,DUT,ELAVL1,ERAP1,FAM175A,FARSB,FIGNL1,GEN1,GGCT,GPS1,HERC2,HFM1,HMGB2,HNRNPD,HNRNPDL,LENG1,LEO1…	0.84975
DDRAM	MMS19	yes		605	0	0	0	0.515702	3	894	0.00220568	312	ABCD3,PSMA3,SSBP1,ILVBL,PSMB5,CHTF18,CYC1,ABCE1,RPL13A,DDX50,EBNA1BP2,AHCY,ATAD3A,ATIC,BAG5,CCT3,CCT4,CCT6A,CCT7,CCT8,CDKN2AIPNL,CETN3,CLUH,CTPS1,DDX41,DHX36,DNAJC7,DRG1,ELAVL1,ERAP1,FARSB,GGCT,HNRNPD,HNRNPDL,LENG1,LEO1,LSG1,LTV1,MATR3,MKI67,MRPL11,MTMR14,MYO9B,NELFA,NKRF,NUP188,OGT,ORC6,OSBPL8,POLA2,PPM1G,RBBP7,RBM14,RBM28,RPL5,RRP1B,RRP9,SAFB,SENP5,SNRNP40,TPX2,VBP1,WDR12,XPO5,XRN2,ZC3H15,ABCF2…	0.00380384	0	0.484298	0	ABCD3,PSMA3,SEM1,DDB2,SSBP1,ILVBL,PSMB5,CHTF18,CYC1,ABCE1,RPL13A,DDX50,EBNA1BP2,AHCY,APEX1,APEX2,APTX,ATAD3A,ATIC,ATRX,BAG5,CCT3,CCT4,CCT6A,CCT7,CCT8,CDC25A,CDKN2AIP,CDKN2AIPNL,CETN2,CETN3,CHAF1A,CHEK1,CHEK2,CLUH,COPS3,COPS4,COPS6,COPS7B,CTPS1,DCLRE1A,DCLRE1B,DDB1,DDX41,DHX36,DHX9,DNA2,DNAJC7,DNTT,DRG1,DUT,ELAVL1,ERAP1,FAM175A,FARSB,FIGNL1,GEN1,GGCT,GPS1,HERC2,HFM1,HMGB2,HNRNPD,HNRNPDL,LENG1,LEO1…	0.84975
DDRAM	MRE11	yes		605	0	0	0	0.515702	3	894	0.00220568	312	ABCD3,PSMA3,SSBP1,ILVBL,PSMB5,CHTF18,CYC1,ABCE1,RPL13A,DDX50,EBNA1BP2,AHCY,ATAD3A,ATIC,BAG5,CCT3,CCT4,CCT6A,CCT7,CCT8,CDKN2AIPNL,CETN3,CLUH,CTPS1,DDX41,DHX36,DNAJC7,DRG1,ELAVL1,ERAP1,FARSB,GGCT,HNRNPD,HNRNPDL,LENG1,LEO1,LSG1,LTV1,MATR3,MKI67,MRPL11,MTMR14,MYO9B,NELFA,NKRF,NUP188,OGT,ORC6,OSBPL8,POLA2,PPM1G,RBBP7,RBM14,RBM28,RPL5,RRP1B,RRP9,SAFB,SENP5,SNRNP40,TPX2,VBP1,WDR12,XPO5,XRN2,ZC3H15,ABCF2…	0.00380384	0	0.484298	0	ABCD3,PSMA3,SEM1,DDB2,SSBP1,ILVBL,PSMB5,CHTF18,CYC1,ABCE1,RPL13A,DDX50,EBNA1BP2,AHCY,APEX1,APEX2,APTX,ATAD3A,ATIC,ATRX,BAG5,CCT3,CCT4,CCT6A,CCT7,CCT8,CDC25A,CDKN2AIP,CDKN2AIPNL,CETN2,CETN3,CHAF1A,CHEK1,CHEK2,CLUH,COPS3,COPS4,COPS6,COPS7B,CTPS1,DCLRE1A,DCLRE1B,DDB1,DDX41,DHX36,DHX9,DNA2,DNAJC7,DNTT,DRG1,DUT,ELAVL1,ERAP1,FAM175A,FARSB,FIGNL1,GEN1,GGCT,GPS1,HERC2,HFM1,HMGB2,HNRNPD,HNRNPDL,LENG1,LEO1…	0.84975
DDRAM	ALKBH2	yes		605	0	0	0	0.515702	3	894	0.00220568	312	ABCD3,PSMA3,SSBP1,ILVBL,PSMB5,CHTF18,CYC1,ABCE1,RPL13A,DDX50,EBNA1BP2,AHCY,ATAD3A,ATIC,BAG5,CCT3,CCT4,CCT6A,CCT7,CCT8,CDKN2AIPNL,CETN3,CLUH,CTPS1,DDX41,DHX36,DNAJC7,DRG1,ELAVL1,ERAP1,FARSB,GGCT,HNRNPD,HNRNPDL,LENG1,LEO1,LSG1,LTV1,MATR3,MKI67,MRPL11,MTMR14,MYO9B,NELFA,NKRF,NUP188,OGT,ORC6,OSBPL8,POLA2,PPM1G,RBBP7,RBM14,RBM28,RPL5,RRP1B,RRP9,SAFB,SENP5,SNRNP40,TPX2,VBP1,WDR12,XPO5,XRN2,ZC3H15,ABCF2…	0.00380384	0	0.484298	0	ABCD3,PSMA3,SEM1,DDB2,SSBP1,ILVBL,PSMB5,CHTF18,CYC1,ABCE1,RPL13A,DDX50,EBNA1BP2,AHCY,APEX1,APEX2,APTX,ATAD3A,ATIC,ATRX,BAG5,CCT3,CCT4,CCT6A,CCT7,CCT8,CDC25A,CDKN2AIP,CDKN2AIPNL,CETN2,CETN3,CHAF1A,CHEK1,CHEK2,CLUH,COPS3,COPS4,COPS6,COPS7B,CTPS1,DCLRE1A,DCLRE1B,DDB1,DDX41,DHX36,DHX9,DNA2,DNAJC7,DNTT,DRG1,DUT,ELAVL1,ERAP1,FAM175A,FARSB,FIGNL1,GEN1,GGCT,GPS1,HERC2,HFM1,HMGB2,HNRNPD,HNRNPDL,LENG1,LEO1…	0.84975
DDRAM	SMARCD1	yes		605	0	0	0	0.515702	3	894	0.00220568	312	ABCD3,PSMA3,SSBP1,ILVBL,PSMB5,CHTF18,CYC1,ABCE1,RPL13A,DDX50,EBNA1BP2,AHCY,ATAD3A,ATIC,BAG5,CCT3,CCT4,CCT6A,CCT7,CCT8,CDKN2AIPNL,CETN3,CLUH,CTPS1,DDX41,DHX36,DNAJC7,DRG1,ELAVL1,ERAP1,FARSB,GGCT,HNRNPD,HNRNPDL,LENG1,LEO1,LSG1,LTV1,MATR3,MKI67,MRPL11,MTMR14,MYO9B,NELFA,NKRF,NUP188,OGT,ORC6,OSBPL8,POLA2,PPM1G,RBBP7,RBM14,RBM28,RPL5,RRP1B,RRP9,SAFB,SENP5,SNRNP40,TPX2,VBP1,WDR12,XPO5,XRN2,ZC3H15,ABCF2…	0.00380384	0	0.484298	0	ABCD3,PSMA3,SEM1,DDB2,SSBP1,ILVBL,PSMB5,CHTF18,CYC1,ABCE1,RPL13A,DDX50,EBNA1BP2,AHCY,APEX1,APEX2,APTX,ATAD3A,ATIC,ATRX,BAG5,CCT3,CCT4,CCT6A,CCT7,CCT8,CDC25A,CDKN2AIP,CDKN2AIPNL,CETN2,CETN3,CHAF1A,CHEK1,CHEK2,CLUH,COPS3,COPS4,COPS6,COPS7B,CTPS1,DCLRE1A,DCLRE1B,DDB1,DDX41,DHX36,DHX9,DNA2,DNAJC7,DNTT,DRG1,DUT,ELAVL1,ERAP1,FAM175A,FARSB,FIGNL1,GEN1,GGCT,GPS1,HERC2,HFM1,HMGB2,HNRNPD,HNRNPDL,LENG1,LEO1…	0.84975
DDRAM	KRT18	yes		605	0	0	0	0.515702	3	894	0.00220568	312	ABCD3,PSMA3,SSBP1,ILVBL,PSMB5,CHTF18,CYC1,ABCE1,RPL13A,DDX50,EBNA1BP2,AHCY,ATAD3A,ATIC,BAG5,CCT3,CCT4,CCT6A,CCT7,CCT8,CDKN2AIPNL,CETN3,CLUH,CTPS1,DDX41,DHX36,DNAJC7,DRG1,ELAVL1,ERAP1,FARSB,GGCT,HNRNPD,HNRNPDL,LENG1,LEO1,LSG1,LTV1,MATR3,MKI67,MRPL11,MTMR14,MYO9B,NELFA,NKRF,NUP188,OGT,ORC6,OSBPL8,POLA2,PPM1G,RBBP7,RBM14,RBM28,RPL5,RRP1B,RRP9,SAFB,SENP5,SNRNP40,TPX2,VBP1,WDR12,XPO5,XRN2,ZC3H15,ABCF2…	0.00380384	0	0.484298	0	ABCD3,PSMA3,SEM1,DDB2,SSBP1,ILVBL,PSMB5,CHTF18,CYC1,ABCE1,RPL13A,DDX50,EBNA1BP2,AHCY,APEX1,APEX2,APTX,ATAD3A,ATIC,ATRX,BAG5,CCT3,CCT4,CCT6A,CCT7,CCT8,CDC25A,CDKN2AIP,CDKN2AIPNL,CETN2,CETN3,CHAF1A,CHEK1,CHEK2,CLUH,COPS3,COPS4,COPS6,COPS7B,CTPS1,DCLRE1A,DCLRE1B,DDB1,DDX41,DHX36,DHX9,DNA2,DNAJC7,DNTT,DRG1,DUT,ELAVL1,ERAP1,FAM175A,FARSB,FIGNL1,GEN1,GGCT,GPS1,HERC2,HFM1,HMGB2,HNRNPD,HNRNPDL,LENG1,LEO1…	0.84975
DDRAM	PFDN5	yes		605	0	0	0	0.515702	3	894	0.00220568	312	ABCD3,PSMA3,SSBP1,ILVBL,PSMB5,CHTF18,CYC1,ABCE1,RPL13A,DDX50,EBNA1BP2,AHCY,ATAD3A,ATIC,BAG5,CCT3,CCT4,CCT6A,CCT7,CCT8,CDKN2AIPNL,CETN3,CLUH,CTPS1,DDX41,DHX36,DNAJC7,DRG1,ELAVL1,ERAP1,FARSB,GGCT,HNRNPD,HNRNPDL,LENG1,LEO1,LSG1,LTV1,MATR3,MKI67,MRPL11,MTMR14,MYO9B,NELFA,NKRF,NUP188,OGT,ORC6,OSBPL8,POLA2,PPM1G,RBBP7,RBM14,RBM28,RPL5,RRP1B,RRP9,SAFB,SENP5,SNRNP40,TPX2,VBP1,WDR12,XPO5,XRN2,ZC3H15,ABCF2…	0.00380384	0	0.484298	0	ABCD3,PSMA3,SEM1,DDB2,SSBP1,ILVBL,PSMB5,CHTF18,CYC1,ABCE1,RPL13A,DDX50,EBNA1BP2,AHCY,APEX1,APEX2,APTX,ATAD3A,ATIC,ATRX,BAG5,CCT3,CCT4,CCT6A,CCT7,CCT8,CDC25A,CDKN2AIP,CDKN2AIPNL,CETN2,CETN3,CHAF1A,CHEK1,CHEK2,CLUH,COPS3,COPS4,COPS6,COPS7B,CTPS1,DCLRE1A,DCLRE1B,DDB1,DDX41,DHX36,DHX9,DNA2,DNAJC7,DNTT,DRG1,DUT,ELAVL1,ERAP1,FAM175A,FARSB,FIGNL1,GEN1,GGCT,GPS1,HERC2,HFM1,HMGB2,HNRNPD,HNRNPDL,LENG1,LEO1…	0.84975
DDRAM	VWA8	yes		605	0	0	0	0.515702	3	894	0.00220568	312	ABCD3,PSMA3,SSBP1,ILVBL,PSMB5,CHTF18,CYC1,ABCE1,RPL13A,DDX50,EBNA1BP2,AHCY,ATAD3A,ATIC,BAG5,CCT3,CCT4,CCT6A,CCT7,CCT8,CDKN2AIPNL,CETN3,CLUH,CTPS1,DDX41,DHX36,DNAJC7,DRG1,ELAVL1,ERAP1,FARSB,GGCT,HNRNPD,HNRNPDL,LENG1,LEO1,LSG1,LTV1,MATR3,MKI67,MRPL11,MTMR14,MYO9B,NELFA,NKRF,NUP188,OGT,ORC6,OSBPL8,POLA2,PPM1G,RBBP7,RBM14,RBM28,RPL5,RRP1B,RRP9,SAFB,SENP5,SNRNP40,TPX2,VBP1,WDR12,XPO5,XRN2,ZC3H15,ABCF2…	0.00380384	0	0.484298	0	ABCD3,PSMA3,SEM1,DDB2,SSBP1,ILVBL,PSMB5,CHTF18,CYC1,ABCE1,RPL13A,DDX50,EBNA1BP2,AHCY,APEX1,APEX2,APTX,ATAD3A,ATIC,ATRX,BAG5,CCT3,CCT4,CCT6A,CCT7,CCT8,CDC25A,CDKN2AIP,CDKN2AIPNL,CETN2,CETN3,CHAF1A,CHEK1,CHEK2,CLUH,COPS3,COPS4,COPS6,COPS7B,CTPS1,DCLRE1A,DCLRE1B,DDB1,DDX41,DHX36,DHX9,DNA2,DNAJC7,DNTT,DRG1,DUT,ELAVL1,ERAP1,FAM175A,FARSB,FIGNL1,GEN1,GGCT,GPS1,HERC2,HFM1,HMGB2,HNRNPD,HNRNPDL,LENG1,LEO1…	0.84975
DDRAM	EVL	yes		605	0	0	0	0.515702	3	894	0.00220568	312	ABCD3,PSMA3,SSBP1,ILVBL,PSMB5,CHTF18,CYC1,ABCE1,RPL13A,DDX50,EBNA1BP2,AHCY,ATAD3A,ATIC,BAG5,CCT3,CCT4,CCT6A,CCT7,CCT8,CDKN2AIPNL,CETN3,CLUH,CTPS1,DDX41,DHX36,DNAJC7,DRG1,ELAVL1,ERAP1,FARSB,GGCT,HNRNPD,HNRNPDL,LENG1,LEO1,LSG1,LTV1,MATR3,MKI67,MRPL11,MTMR14,MYO9B,NELFA,NKRF,NUP188,OGT,ORC6,OSBPL8,POLA2,PPM1G,RBBP7,RBM14,RBM28,RPL5,RRP1B,RRP9,SAFB,SENP5,SNRNP40,TPX2,VBP1,WDR12,XPO5,XRN2,ZC3H15,ABCF2…	0.00380384	0	0.484298	0	ABCD3,PSMA3,SEM1,DDB2,SSBP1,ILVBL,PSMB5,CHTF18,CYC1,ABCE1,RPL13A,DDX50,EBNA1BP2,AHCY,APEX1,APEX2,APTX,ATAD3A,ATIC,ATRX,BAG5,CCT3,CCT4,CCT6A,CCT7,CCT8,CDC25A,CDKN2AIP,CDKN2AIPNL,CETN2,CETN3,CHAF1A,CHEK1,CHEK2,CLUH,COPS3,COPS4,COPS6,COPS7B,CTPS1,DCLRE1A,DCLRE1B,DDB1,DDX41,DHX36,DHX9,DNA2,DNAJC7,DNTT,DRG1,DUT,ELAVL1,ERAP1,FAM175A,FARSB,FIGNL1,GEN1,GGCT,GPS1,HERC2,HFM1,HMGB2,HNRNPD,HNRNPDL,LENG1,LEO1…	0.84975
DDRAM	POLG	yes		605	0	0	0	0.515702	3	894	0.00220568	312	ABCD3,PSMA3,SSBP1,ILVBL,PSMB5,CHTF18,CYC1,ABCE1,RPL13A,DDX50,EBNA1BP2,AHCY,ATAD3A,ATIC,BAG5,CCT3,CCT4,CCT6A,CCT7,CCT8,CDKN2AIPNL,CETN3,CLUH,CTPS1,DDX41,DHX36,DNAJC7,DRG1,ELAVL1,ERAP1,FARSB,GGCT,HNRNPD,HNRNPDL,LENG1,LEO1,LSG1,LTV1,MATR3,MKI67,MRPL11,MTMR14,MYO9B,NELFA,NKRF,NUP188,OGT,ORC6,OSBPL8,POLA2,PPM1G,RBBP7,RBM14,RBM28,RPL5,RRP1B,RRP9,SAFB,SENP5,SNRNP40,TPX2,VBP1,WDR12,XPO5,XRN2,ZC3H15,ABCF2…	0.00380384	0	0.484298	0	ABCD3,PSMA3,SEM1,DDB2,SSBP1,ILVBL,PSMB5,CHTF18,CYC1,ABCE1,RPL13A,DDX50,EBNA1BP2,AHCY,APEX1,APEX2,APTX,ATAD3A,ATIC,ATRX,BAG5,CCT3,CCT4,CCT6A,CCT7,CCT8,CDC25A,CDKN2AIP,CDKN2AIPNL,CETN2,CETN3,CHAF1A,CHEK1,CHEK2,CLUH,COPS3,COPS4,COPS6,COPS7B,CTPS1,DCLRE1A,DCLRE1B,DDB1,DDX41,DHX36,DHX9,DNA2,DNAJC7,DNTT,DRG1,DUT,ELAVL1,ERAP1,FAM175A,FARSB,FIGNL1,GEN1,GGCT,GPS1,HERC2,HFM1,HMGB2,HNRNPD,HNRNPDL,LENG1,LEO1…	0.84975
DDRAM	ORC6	yes		605	0	0	0	0.515702	3	894	0.00220568	312	ABCD3,PSMA3,SSBP1,ILVBL,PSMB5,CHTF18,CYC1,ABCE1,RPL13A,DDX50,EBNA1BP2,AHCY,ATAD3A,ATIC,BAG5,CCT3,CCT4,CCT6A,CCT7,CCT8,CDKN2AIPNL,CETN3,CLUH,CTPS1,DDX41,DHX36,DNAJC7,DRG1,ELAVL1,ERAP1,FARSB,GGCT,HNRNPD,HNRNPDL,LENG1,LEO1,LSG1,LTV1,MATR3,MKI67,MRPL11,MTMR14,MYO9B,NELFA,NKRF,NUP188,OGT,ORC6,OSBPL8,POLA2,PPM1G,RBBP7,RBM14,RBM28,RPL5,RRP1B,RRP9,SAFB,SENP5,SNRNP40,TPX2,VBP1,WDR12,XPO5,XRN2,ZC3H15,ABCF2…	0.00380384	0	0.484298	0	ABCD3,PSMA3,SEM1,DDB2,SSBP1,ILVBL,PSMB5,CHTF18,CYC1,ABCE1,RPL13A,DDX50,EBNA1BP2,AHCY,APEX1,APEX2,APTX,ATAD3A,ATIC,ATRX,BAG5,CCT3,CCT4,CCT6A,CCT7,CCT8,CDC25A,CDKN2AIP,CDKN2AIPNL,CETN2,CETN3,CHAF1A,CHEK1,CHEK2,CLUH,COPS3,COPS4,COPS6,COPS7B,CTPS1,DCLRE1A,DCLRE1B,DDB1,DDX41,DHX36,DHX9,DNA2,DNAJC7,DNTT,DRG1,DUT,ELAVL1,ERAP1,FAM175A,FARSB,FIGNL1,GEN1,GGCT,GPS1,HERC2,HFM1,HMGB2,HNRNPD,HNRNPDL,LENG1,LEO1…	0.84975
DDRAM	ZSWIM7	yes		605	0	0	0	0.515702	3	894	0.00220568	312	ABCD3,PSMA3,SSBP1,ILVBL,PSMB5,CHTF18,CYC1,ABCE1,RPL13A,DDX50,EBNA1BP2,AHCY,ATAD3A,ATIC,BAG5,CCT3,CCT4,CCT6A,CCT7,CCT8,CDKN2AIPNL,CETN3,CLUH,CTPS1,DDX41,DHX36,DNAJC7,DRG1,ELAVL1,ERAP1,FARSB,GGCT,HNRNPD,HNRNPDL,LENG1,LEO1,LSG1,LTV1,MATR3,MKI67,MRPL11,MTMR14,MYO9B,NELFA,NKRF,NUP188,OGT,ORC6,OSBPL8,POLA2,PPM1G,RBBP7,RBM14,RBM28,RPL5,RRP1B,RRP9,SAFB,SENP5,SNRNP40,TPX2,VBP1,WDR12,XPO5,XRN2,ZC3H15,ABCF2…	0.00380384	0	0.484298	0	ABCD3,PSMA3,SEM1,DDB2,SSBP1,ILVBL,PSMB5,CHTF18,CYC1,ABCE1,RPL13A,DDX50,EBNA1BP2,AHCY,APEX1,APEX2,APTX,ATAD3A,ATIC,ATRX,BAG5,CCT3,CCT4,CCT6A,CCT7,CCT8,CDC25A,CDKN2AIP,CDKN2AIPNL,CETN2,CETN3,CHAF1A,CHEK1,CHEK2,CLUH,COPS3,COPS4,COPS6,COPS7B,CTPS1,DCLRE1A,DCLRE1B,DDB1,DDX41,DHX36,DHX9,DNA2,DNAJC7,DNTT,DRG1,DUT,ELAVL1,ERAP1,FAM175A,FARSB,FIGNL1,GEN1,GGCT,GPS1,HERC2,HFM1,HMGB2,HNRNPD,HNRNPDL,LENG1,LEO1…	0.84975
DDRAM	ATAD5	yes		605	0	0	0	0.515702	3	894	0.00220568	312	ABCD3,PSMA3,SSBP1,ILVBL,PSMB5,CHTF18,CYC1,ABCE1,RPL13A,DDX50,EBNA1BP2,AHCY,ATAD3A,ATIC,BAG5,CCT3,CCT4,CCT6A,CCT7,CCT8,CDKN2AIPNL,CETN3,CLUH,CTPS1,DDX41,DHX36,DNAJC7,DRG1,ELAVL1,ERAP1,FARSB,GGCT,HNRNPD,HNRNPDL,LENG1,LEO1,LSG1,LTV1,MATR3,MKI67,MRPL11,MTMR14,MYO9B,NELFA,NKRF,NUP188,OGT,ORC6,OSBPL8,POLA2,PPM1G,RBBP7,RBM14,RBM28,RPL5,RRP1B,RRP9,SAFB,SENP5,SNRNP40,TPX2,VBP1,WDR12,XPO5,XRN2,ZC3H15,ABCF2…	0.00380384	0	0.484298	0	ABCD3,PSMA3,SEM1,DDB2,SSBP1,ILVBL,PSMB5,CHTF18,CYC1,ABCE1,RPL13A,DDX50,EBNA1BP2,AHCY,APEX1,APEX2,APTX,ATAD3A,ATIC,ATRX,BAG5,CCT3,CCT4,CCT6A,CCT7,CCT8,CDC25A,CDKN2AIP,CDKN2AIPNL,CETN2,CETN3,CHAF1A,CHEK1,CHEK2,CLUH,COPS3,COPS4,COPS6,COPS7B,CTPS1,DCLRE1A,DCLRE1B,DDB1,DDX41,DHX36,DHX9,DNA2,DNAJC7,DNTT,DRG1,DUT,ELAVL1,ERAP1,FAM175A,FARSB,FIGNL1,GEN1,GGCT,GPS1,HERC2,HFM1,HMGB2,HNRNPD,HNRNPDL,LENG1,LEO1…	0.84975
DDRAM	SMARCE1	yes		605	0	0	0	0.515702	3	894	0.00220568	312	ABCD3,PSMA3,SSBP1,ILVBL,PSMB5,CHTF18,CYC1,ABCE1,RPL13A,DDX50,EBNA1BP2,AHCY,ATAD3A,ATIC,BAG5,CCT3,CCT4,CCT6A,CCT7,CCT8,CDKN2AIPNL,CETN3,CLUH,CTPS1,DDX41,DHX36,DNAJC7,DRG1,ELAVL1,ERAP1,FARSB,GGCT,HNRNPD,HNRNPDL,LENG1,LEO1,LSG1,LTV1,MATR3,MKI67,MRPL11,MTMR14,MYO9B,NELFA,NKRF,NUP188,OGT,ORC6,OSBPL8,POLA2,PPM1G,RBBP7,RBM14,RBM28,RPL5,RRP1B,RRP9,SAFB,SENP5,SNRNP40,TPX2,VBP1,WDR12,XPO5,XRN2,ZC3H15,ABCF2…	0.00380384	0	0.484298	0	ABCD3,PSMA3,SEM1,DDB2,SSBP1,ILVBL,PSMB5,CHTF18,CYC1,ABCE1,RPL13A,DDX50,EBNA1BP2,AHCY,APEX1,APEX2,APTX,ATAD3A,ATIC,ATRX,BAG5,CCT3,CCT4,CCT6A,CCT7,CCT8,CDC25A,CDKN2AIP,CDKN2AIPNL,CETN2,CETN3,CHAF1A,CHEK1,CHEK2,CLUH,COPS3,COPS4,COPS6,COPS7B,CTPS1,DCLRE1A,DCLRE1B,DDB1,DDX41,DHX36,DHX9,DNA2,DNAJC7,DNTT,DRG1,DUT,ELAVL1,ERAP1,FAM175A,FARSB,FIGNL1,GEN1,GGCT,GPS1,HERC2,HFM1,HMGB2,HNRNPD,HNRNPDL,LENG1,LEO1…	0.84975
DDRAM	STAT3	yes		605	0	0	0	0.515702	3	894	0.00220568	312	ABCD3,PSMA3,SSBP1,ILVBL,PSMB5,CHTF18,CYC1,ABCE1,RPL13A,DDX50,EBNA1BP2,AHCY,ATAD3A,ATIC,BAG5,CCT3,CCT4,CCT6A,CCT7,CCT8,CDKN2AIPNL,CETN3,CLUH,CTPS1,DDX41,DHX36,DNAJC7,DRG1,ELAVL1,ERAP1,FARSB,GGCT,HNRNPD,HNRNPDL,LENG1,LEO1,LSG1,LTV1,MATR3,MKI67,MRPL11,MTMR14,MYO9B,NELFA,NKRF,NUP188,OGT,ORC6,OSBPL8,POLA2,PPM1G,RBBP7,RBM14,RBM28,RPL5,RRP1B,RRP9,SAFB,SENP5,SNRNP40,TPX2,VBP1,WDR12,XPO5,XRN2,ZC3H15,ABCF2…	0.00380384	0	0.484298	0	ABCD3,PSMA3,SEM1,DDB2,SSBP1,ILVBL,PSMB5,CHTF18,CYC1,ABCE1,RPL13A,DDX50,EBNA1BP2,AHCY,APEX1,APEX2,APTX,ATAD3A,ATIC,ATRX,BAG5,CCT3,CCT4,CCT6A,CCT7,CCT8,CDC25A,CDKN2AIP,CDKN2AIPNL,CETN2,CETN3,CHAF1A,CHEK1,CHEK2,CLUH,COPS3,COPS4,COPS6,COPS7B,CTPS1,DCLRE1A,DCLRE1B,DDB1,DDX41,DHX36,DHX9,DNA2,DNAJC7,DNTT,DRG1,DUT,ELAVL1,ERAP1,FAM175A,FARSB,FIGNL1,GEN1,GGCT,GPS1,HERC2,HFM1,HMGB2,HNRNPD,HNRNPDL,LENG1,LEO1…	0.84975
DDRAM	CENPX	yes		605	0	0	0	0.515702	3	894	0.00220568	312	ABCD3,PSMA3,SSBP1,ILVBL,PSMB5,CHTF18,CYC1,ABCE1,RPL13A,DDX50,EBNA1BP2,AHCY,ATAD3A,ATIC,BAG5,CCT3,CCT4,CCT6A,CCT7,CCT8,CDKN2AIPNL,CETN3,CLUH,CTPS1,DDX41,DHX36,DNAJC7,DRG1,ELAVL1,ERAP1,FARSB,GGCT,HNRNPD,HNRNPDL,LENG1,LEO1,LSG1,LTV1,MATR3,MKI67,MRPL11,MTMR14,MYO9B,NELFA,NKRF,NUP188,OGT,ORC6,OSBPL8,POLA2,PPM1G,RBBP7,RBM14,RBM28,RPL5,RRP1B,RRP9,SAFB,SENP5,SNRNP40,TPX2,VBP1,WDR12,XPO5,XRN2,ZC3H15,ABCF2…	0.00380384	0	0.484298	0	ABCD3,PSMA3,SEM1,DDB2,SSBP1,ILVBL,PSMB5,CHTF18,CYC1,ABCE1,RPL13A,DDX50,EBNA1BP2,AHCY,APEX1,APEX2,APTX,ATAD3A,ATIC,ATRX,BAG5,CCT3,CCT4,CCT6A,CCT7,CCT8,CDC25A,CDKN2AIP,CDKN2AIPNL,CETN2,CETN3,CHAF1A,CHEK1,CHEK2,CLUH,COPS3,COPS4,COPS6,COPS7B,CTPS1,DCLRE1A,DCLRE1B,DDB1,DDX41,DHX36,DHX9,DNA2,DNAJC7,DNTT,DRG1,DUT,ELAVL1,ERAP1,FAM175A,FARSB,FIGNL1,GEN1,GGCT,GPS1,HERC2,HFM1,HMGB2,HNRNPD,HNRNPDL,LENG1,LEO1…	0.84975
DDRAM	KEAP1	yes		605	0	0	0	0.515702	3	894	0.00220568	312	ABCD3,PSMA3,SSBP1,ILVBL,PSMB5,CHTF18,CYC1,ABCE1,RPL13A,DDX50,EBNA1BP2,AHCY,ATAD3A,ATIC,BAG5,CCT3,CCT4,CCT6A,CCT7,CCT8,CDKN2AIPNL,CETN3,CLUH,CTPS1,DDX41,DHX36,DNAJC7,DRG1,ELAVL1,ERAP1,FARSB,GGCT,HNRNPD,HNRNPDL,LENG1,LEO1,LSG1,LTV1,MATR3,MKI67,MRPL11,MTMR14,MYO9B,NELFA,NKRF,NUP188,OGT,ORC6,OSBPL8,POLA2,PPM1G,RBBP7,RBM14,RBM28,RPL5,RRP1B,RRP9,SAFB,SENP5,SNRNP40,TPX2,VBP1,WDR12,XPO5,XRN2,ZC3H15,ABCF2…	0.00380384	0	0.484298	0	ABCD3,PSMA3,SEM1,DDB2,SSBP1,ILVBL,PSMB5,CHTF18,CYC1,ABCE1,RPL13A,DDX50,EBNA1BP2,AHCY,APEX1,APEX2,APTX,ATAD3A,ATIC,ATRX,BAG5,CCT3,CCT4,CCT6A,CCT7,CCT8,CDC25A,CDKN2AIP,CDKN2AIPNL,CETN2,CETN3,CHAF1A,CHEK1,CHEK2,CLUH,COPS3,COPS4,COPS6,COPS7B,CTPS1,DCLRE1A,DCLRE1B,DDB1,DDX41,DHX36,DHX9,DNA2,DNAJC7,DNTT,DRG1,DUT,ELAVL1,ERAP1,FAM175A,FARSB,FIGNL1,GEN1,GGCT,GPS1,HERC2,HFM1,HMGB2,HNRNPD,HNRNPDL,LENG1,LEO1…	0.84975
DDRAM	DNAJB1	yes		605	0	0	0	0.515702	3	894	0.00220568	312	ABCD3,PSMA3,SSBP1,ILVBL,PSMB5,CHTF18,CYC1,ABCE1,RPL13A,DDX50,EBNA1BP2,AHCY,ATAD3A,ATIC,BAG5,CCT3,CCT4,CCT6A,CCT7,CCT8,CDKN2AIPNL,CETN3,CLUH,CTPS1,DDX41,DHX36,DNAJC7,DRG1,ELAVL1,ERAP1,FARSB,GGCT,HNRNPD,HNRNPDL,LENG1,LEO1,LSG1,LTV1,MATR3,MKI67,MRPL11,MTMR14,MYO9B,NELFA,NKRF,NUP188,OGT,ORC6,OSBPL8,POLA2,PPM1G,RBBP7,RBM14,RBM28,RPL5,RRP1B,RRP9,SAFB,SENP5,SNRNP40,TPX2,VBP1,WDR12,XPO5,XRN2,ZC3H15,ABCF2…	0.00380384	0	0.484298	0	ABCD3,PSMA3,SEM1,DDB2,SSBP1,ILVBL,PSMB5,CHTF18,CYC1,ABCE1,RPL13A,DDX50,EBNA1BP2,AHCY,APEX1,APEX2,APTX,ATAD3A,ATIC,ATRX,BAG5,CCT3,CCT4,CCT6A,CCT7,CCT8,CDC25A,CDKN2AIP,CDKN2AIPNL,CETN2,CETN3,CHAF1A,CHEK1,CHEK2,CLUH,COPS3,COPS4,COPS6,COPS7B,CTPS1,DCLRE1A,DCLRE1B,DDB1,DDX41,DHX36,DHX9,DNA2,DNAJC7,DNTT,DRG1,DUT,ELAVL1,ERAP1,FAM175A,FARSB,FIGNL1,GEN1,GGCT,GPS1,HERC2,HFM1,HMGB2,HNRNPD,HNRNPDL,LENG1,LEO1…	0.84975
DDRAM	FAAP24	yes		605	0	0	0	0.515702	3	894	0.00220568	312	ABCD3,PSMA3,SSBP1,ILVBL,PSMB5,CHTF18,CYC1,ABCE1,RPL13A,DDX50,EBNA1BP2,AHCY,ATAD3A,ATIC,BAG5,CCT3,CCT4,CCT6A,CCT7,CCT8,CDKN2AIPNL,CETN3,CLUH,CTPS1,DDX41,DHX36,DNAJC7,DRG1,ELAVL1,ERAP1,FARSB,GGCT,HNRNPD,HNRNPDL,LENG1,LEO1,LSG1,LTV1,MATR3,MKI67,MRPL11,MTMR14,MYO9B,NELFA,NKRF,NUP188,OGT,ORC6,OSBPL8,POLA2,PPM1G,RBBP7,RBM14,RBM28,RPL5,RRP1B,RRP9,SAFB,SENP5,SNRNP40,TPX2,VBP1,WDR12,XPO5,XRN2,ZC3H15,ABCF2…	0.00380384	0	0.484298	0	ABCD3,PSMA3,SEM1,DDB2,SSBP1,ILVBL,PSMB5,CHTF18,CYC1,ABCE1,RPL13A,DDX50,EBNA1BP2,AHCY,APEX1,APEX2,APTX,ATAD3A,ATIC,ATRX,BAG5,CCT3,CCT4,CCT6A,CCT7,CCT8,CDC25A,CDKN2AIP,CDKN2AIPNL,CETN2,CETN3,CHAF1A,CHEK1,CHEK2,CLUH,COPS3,COPS4,COPS6,COPS7B,CTPS1,DCLRE1A,DCLRE1B,DDB1,DDX41,DHX36,DHX9,DNA2,DNAJC7,DNTT,DRG1,DUT,ELAVL1,ERAP1,FAM175A,FARSB,FIGNL1,GEN1,GGCT,GPS1,HERC2,HFM1,HMGB2,HNRNPD,HNRNPDL,LENG1,LEO1…	0.84975
DDRAM	ACTN4	yes		605	0	0	0	0.515702	3	894	0.00220568	312	ABCD3,PSMA3,SSBP1,ILVBL,PSMB5,CHTF18,CYC1,ABCE1,RPL13A,DDX50,EBNA1BP2,AHCY,ATAD3A,ATIC,BAG5,CCT3,CCT4,CCT6A,CCT7,CCT8,CDKN2AIPNL,CETN3,CLUH,CTPS1,DDX41,DHX36,DNAJC7,DRG1,ELAVL1,ERAP1,FARSB,GGCT,HNRNPD,HNRNPDL,LENG1,LEO1,LSG1,LTV1,MATR3,MKI67,MRPL11,MTMR14,MYO9B,NELFA,NKRF,NUP188,OGT,ORC6,OSBPL8,POLA2,PPM1G,RBBP7,RBM14,RBM28,RPL5,RRP1B,RRP9,SAFB,SENP5,SNRNP40,TPX2,VBP1,WDR12,XPO5,XRN2,ZC3H15,ABCF2…	0.00380384	0	0.484298	0	ABCD3,PSMA3,SEM1,DDB2,SSBP1,ILVBL,PSMB5,CHTF18,CYC1,ABCE1,RPL13A,DDX50,EBNA1BP2,AHCY,APEX1,APEX2,APTX,ATAD3A,ATIC,ATRX,BAG5,CCT3,CCT4,CCT6A,CCT7,CCT8,CDC25A,CDKN2AIP,CDKN2AIPNL,CETN2,CETN3,CHAF1A,CHEK1,CHEK2,CLUH,COPS3,COPS4,COPS6,COPS7B,CTPS1,DCLRE1A,DCLRE1B,DDB1,DDX41,DHX36,DHX9,DNA2,DNAJC7,DNTT,DRG1,DUT,ELAVL1,ERAP1,FAM175A,FARSB,FIGNL1,GEN1,GGCT,GPS1,HERC2,HFM1,HMGB2,HNRNPD,HNRNPDL,LENG1,LEO1…	0.84975
DDRAM	CAB39	yes		605	0	0	0	0.515702	3	894	0.00220568	312	ABCD3,PSMA3,SSBP1,ILVBL,PSMB5,CHTF18,CYC1,ABCE1,RPL13A,DDX50,EBNA1BP2,AHCY,ATAD3A,ATIC,BAG5,CCT3,CCT4,CCT6A,CCT7,CCT8,CDKN2AIPNL,CETN3,CLUH,CTPS1,DDX41,DHX36,DNAJC7,DRG1,ELAVL1,ERAP1,FARSB,GGCT,HNRNPD,HNRNPDL,LENG1,LEO1,LSG1,LTV1,MATR3,MKI67,MRPL11,MTMR14,MYO9B,NELFA,NKRF,NUP188,OGT,ORC6,OSBPL8,POLA2,PPM1G,RBBP7,RBM14,RBM28,RPL5,RRP1B,RRP9,SAFB,SENP5,SNRNP40,TPX2,VBP1,WDR12,XPO5,XRN2,ZC3H15,ABCF2…	0.00380384	0	0.484298	0	ABCD3,PSMA3,SEM1,DDB2,SSBP1,ILVBL,PSMB5,CHTF18,CYC1,ABCE1,RPL13A,DDX50,EBNA1BP2,AHCY,APEX1,APEX2,APTX,ATAD3A,ATIC,ATRX,BAG5,CCT3,CCT4,CCT6A,CCT7,CCT8,CDC25A,CDKN2AIP,CDKN2AIPNL,CETN2,CETN3,CHAF1A,CHEK1,CHEK2,CLUH,COPS3,COPS4,COPS6,COPS7B,CTPS1,DCLRE1A,DCLRE1B,DDB1,DDX41,DHX36,DHX9,DNA2,DNAJC7,DNTT,DRG1,DUT,ELAVL1,ERAP1,FAM175A,FARSB,FIGNL1,GEN1,GGCT,GPS1,HERC2,HFM1,HMGB2,HNRNPD,HNRNPDL,LENG1,LEO1…	0.84975
DDRAM	FANCL	yes		605	0	0	0	0.515702	3	894	0.00220568	312	ABCD3,PSMA3,SSBP1,ILVBL,PSMB5,CHTF18,CYC1,ABCE1,RPL13A,DDX50,EBNA1BP2,AHCY,ATAD3A,ATIC,BAG5,CCT3,CCT4,CCT6A,CCT7,CCT8,CDKN2AIPNL,CETN3,CLUH,CTPS1,DDX41,DHX36,DNAJC7,DRG1,ELAVL1,ERAP1,FARSB,GGCT,HNRNPD,HNRNPDL,LENG1,LEO1,LSG1,LTV1,MATR3,MKI67,MRPL11,MTMR14,MYO9B,NELFA,NKRF,NUP188,OGT,ORC6,OSBPL8,POLA2,PPM1G,RBBP7,RBM14,RBM28,RPL5,RRP1B,RRP9,SAFB,SENP5,SNRNP40,TPX2,VBP1,WDR12,XPO5,XRN2,ZC3H15,ABCF2…	0.00380384	0	0.484298	0	ABCD3,PSMA3,SEM1,DDB2,SSBP1,ILVBL,PSMB5,CHTF18,CYC1,ABCE1,RPL13A,DDX50,EBNA1BP2,AHCY,APEX1,APEX2,APTX,ATAD3A,ATIC,ATRX,BAG5,CCT3,CCT4,CCT6A,CCT7,CCT8,CDC25A,CDKN2AIP,CDKN2AIPNL,CETN2,CETN3,CHAF1A,CHEK1,CHEK2,CLUH,COPS3,COPS4,COPS6,COPS7B,CTPS1,DCLRE1A,DCLRE1B,DDB1,DDX41,DHX36,DHX9,DNA2,DNAJC7,DNTT,DRG1,DUT,ELAVL1,ERAP1,FAM175A,FARSB,FIGNL1,GEN1,GGCT,GPS1,HERC2,HFM1,HMGB2,HNRNPD,HNRNPDL,LENG1,LEO1…	0.84975
DDRAM	RRBP1	yes		605	0	0	0	0.515702	3	894	0.00220568	312	ABCD3,PSMA3,SSBP1,ILVBL,PSMB5,CHTF18,CYC1,ABCE1,RPL13A,DDX50,EBNA1BP2,AHCY,ATAD3A,ATIC,BAG5,CCT3,CCT4,CCT6A,CCT7,CCT8,CDKN2AIPNL,CETN3,CLUH,CTPS1,DDX41,DHX36,DNAJC7,DRG1,ELAVL1,ERAP1,FARSB,GGCT,HNRNPD,HNRNPDL,LENG1,LEO1,LSG1,LTV1,MATR3,MKI67,MRPL11,MTMR14,MYO9B,NELFA,NKRF,NUP188,OGT,ORC6,OSBPL8,POLA2,PPM1G,RBBP7,RBM14,RBM28,RPL5,RRP1B,RRP9,SAFB,SENP5,SNRNP40,TPX2,VBP1,WDR12,XPO5,XRN2,ZC3H15,ABCF2…	0.00380384	0	0.484298	0	ABCD3,PSMA3,SEM1,DDB2,SSBP1,ILVBL,PSMB5,CHTF18,CYC1,ABCE1,RPL13A,DDX50,EBNA1BP2,AHCY,APEX1,APEX2,APTX,ATAD3A,ATIC,ATRX,BAG5,CCT3,CCT4,CCT6A,CCT7,CCT8,CDC25A,CDKN2AIP,CDKN2AIPNL,CETN2,CETN3,CHAF1A,CHEK1,CHEK2,CLUH,COPS3,COPS4,COPS6,COPS7B,CTPS1,DCLRE1A,DCLRE1B,DDB1,DDX41,DHX36,DHX9,DNA2,DNAJC7,DNTT,DRG1,DUT,ELAVL1,ERAP1,FAM175A,FARSB,FIGNL1,GEN1,GGCT,GPS1,HERC2,HFM1,HMGB2,HNRNPD,HNRNPDL,LENG1,LEO1…	0.84975
DDRAM	PYGB	yes		605	0	0	0	0.515702	3	894	0.00220568	312	ABCD3,PSMA3,SSBP1,ILVBL,PSMB5,CHTF18,CYC1,ABCE1,RPL13A,DDX50,EBNA1BP2,AHCY,ATAD3A,ATIC,BAG5,CCT3,CCT4,CCT6A,CCT7,CCT8,CDKN2AIPNL,CETN3,CLUH,CTPS1,DDX41,DHX36,DNAJC7,DRG1,ELAVL1,ERAP1,FARSB,GGCT,HNRNPD,HNRNPDL,LENG1,LEO1,LSG1,LTV1,MATR3,MKI67,MRPL11,MTMR14,MYO9B,NELFA,NKRF,NUP188,OGT,ORC6,OSBPL8,POLA2,PPM1G,RBBP7,RBM14,RBM28,RPL5,RRP1B,RRP9,SAFB,SENP5,SNRNP40,TPX2,VBP1,WDR12,XPO5,XRN2,ZC3H15,ABCF2…	0.00380384	0	0.484298	0	ABCD3,PSMA3,SEM1,DDB2,SSBP1,ILVBL,PSMB5,CHTF18,CYC1,ABCE1,RPL13A,DDX50,EBNA1BP2,AHCY,APEX1,APEX2,APTX,ATAD3A,ATIC,ATRX,BAG5,CCT3,CCT4,CCT6A,CCT7,CCT8,CDC25A,CDKN2AIP,CDKN2AIPNL,CETN2,CETN3,CHAF1A,CHEK1,CHEK2,CLUH,COPS3,COPS4,COPS6,COPS7B,CTPS1,DCLRE1A,DCLRE1B,DDB1,DDX41,DHX36,DHX9,DNA2,DNAJC7,DNTT,DRG1,DUT,ELAVL1,ERAP1,FAM175A,FARSB,FIGNL1,GEN1,GGCT,GPS1,HERC2,HFM1,HMGB2,HNRNPD,HNRNPDL,LENG1,LEO1…	0.84975
DDRAM	CCT8	yes		605	0	0	0	0.515702	3	894	0.00220568	312	ABCD3,PSMA3,SSBP1,ILVBL,PSMB5,CHTF18,CYC1,ABCE1,RPL13A,DDX50,EBNA1BP2,AHCY,ATAD3A,ATIC,BAG5,CCT3,CCT4,CCT6A,CCT7,CCT8,CDKN2AIPNL,CETN3,CLUH,CTPS1,DDX41,DHX36,DNAJC7,DRG1,ELAVL1,ERAP1,FARSB,GGCT,HNRNPD,HNRNPDL,LENG1,LEO1,LSG1,LTV1,MATR3,MKI67,MRPL11,MTMR14,MYO9B,NELFA,NKRF,NUP188,OGT,ORC6,OSBPL8,POLA2,PPM1G,RBBP7,RBM14,RBM28,RPL5,RRP1B,RRP9,SAFB,SENP5,SNRNP40,TPX2,VBP1,WDR12,XPO5,XRN2,ZC3H15,ABCF2…	0.00380384	0	0.484298	0	ABCD3,PSMA3,SEM1,DDB2,SSBP1,ILVBL,PSMB5,CHTF18,CYC1,ABCE1,RPL13A,DDX50,EBNA1BP2,AHCY,APEX1,APEX2,APTX,ATAD3A,ATIC,ATRX,BAG5,CCT3,CCT4,CCT6A,CCT7,CCT8,CDC25A,CDKN2AIP,CDKN2AIPNL,CETN2,CETN3,CHAF1A,CHEK1,CHEK2,CLUH,COPS3,COPS4,COPS6,COPS7B,CTPS1,DCLRE1A,DCLRE1B,DDB1,DDX41,DHX36,DHX9,DNA2,DNAJC7,DNTT,DRG1,DUT,ELAVL1,ERAP1,FAM175A,FARSB,FIGNL1,GEN1,GGCT,GPS1,HERC2,HFM1,HMGB2,HNRNPD,HNRNPDL,LENG1,LEO1…	0.84975
DDRAM	LSS	yes		605	0	0	0	0.515702	3	894	0.00220568	312	ABCD3,PSMA3,SSBP1,ILVBL,PSMB5,CHTF18,CYC1,ABCE1,RPL13A,DDX50,EBNA1BP2,AHCY,ATAD3A,ATIC,BAG5,CCT3,CCT4,CCT6A,CCT7,CCT8,CDKN2AIPNL,CETN3,CLUH,CTPS1,DDX41,DHX36,DNAJC7,DRG1,ELAVL1,ERAP1,FARSB,GGCT,HNRNPD,HNRNPDL,LENG1,LEO1,LSG1,LTV1,MATR3,MKI67,MRPL11,MTMR14,MYO9B,NELFA,NKRF,NUP188,OGT,ORC6,OSBPL8,POLA2,PPM1G,RBBP7,RBM14,RBM28,RPL5,RRP1B,RRP9,SAFB,SENP5,SNRNP40,TPX2,VBP1,WDR12,XPO5,XRN2,ZC3H15,ABCF2…	0.00380384	0	0.484298	0	ABCD3,PSMA3,SEM1,DDB2,SSBP1,ILVBL,PSMB5,CHTF18,CYC1,ABCE1,RPL13A,DDX50,EBNA1BP2,AHCY,APEX1,APEX2,APTX,ATAD3A,ATIC,ATRX,BAG5,CCT3,CCT4,CCT6A,CCT7,CCT8,CDC25A,CDKN2AIP,CDKN2AIPNL,CETN2,CETN3,CHAF1A,CHEK1,CHEK2,CLUH,COPS3,COPS4,COPS6,COPS7B,CTPS1,DCLRE1A,DCLRE1B,DDB1,DDX41,DHX36,DHX9,DNA2,DNAJC7,DNTT,DRG1,DUT,ELAVL1,ERAP1,FAM175A,FARSB,FIGNL1,GEN1,GGCT,GPS1,HERC2,HFM1,HMGB2,HNRNPD,HNRNPDL,LENG1,LEO1…	0.84975
DDRAM	SPECC1L	yes		605	0	0	0	0.515702	3	894	0.00220568	312	ABCD3,PSMA3,SSBP1,ILVBL,PSMB5,CHTF18,CYC1,ABCE1,RPL13A,DDX50,EBNA1BP2,AHCY,ATAD3A,ATIC,BAG5,CCT3,CCT4,CCT6A,CCT7,CCT8,CDKN2AIPNL,CETN3,CLUH,CTPS1,DDX41,DHX36,DNAJC7,DRG1,ELAVL1,ERAP1,FARSB,GGCT,HNRNPD,HNRNPDL,LENG1,LEO1,LSG1,LTV1,MATR3,MKI67,MRPL11,MTMR14,MYO9B,NELFA,NKRF,NUP188,OGT,ORC6,OSBPL8,POLA2,PPM1G,RBBP7,RBM14,RBM28,RPL5,RRP1B,RRP9,SAFB,SENP5,SNRNP40,TPX2,VBP1,WDR12,XPO5,XRN2,ZC3H15,ABCF2…	0.00380384	0	0.484298	0	ABCD3,PSMA3,SEM1,DDB2,SSBP1,ILVBL,PSMB5,CHTF18,CYC1,ABCE1,RPL13A,DDX50,EBNA1BP2,AHCY,APEX1,APEX2,APTX,ATAD3A,ATIC,ATRX,BAG5,CCT3,CCT4,CCT6A,CCT7,CCT8,CDC25A,CDKN2AIP,CDKN2AIPNL,CETN2,CETN3,CHAF1A,CHEK1,CHEK2,CLUH,COPS3,COPS4,COPS6,COPS7B,CTPS1,DCLRE1A,DCLRE1B,DDB1,DDX41,DHX36,DHX9,DNA2,DNAJC7,DNTT,DRG1,DUT,ELAVL1,ERAP1,FAM175A,FARSB,FIGNL1,GEN1,GGCT,GPS1,HERC2,HFM1,HMGB2,HNRNPD,HNRNPDL,LENG1,LEO1…	0.84975
DDRAM	KPNA1	yes		605	0	0	0	0.515702	3	894	0.00220568	312	ABCD3,PSMA3,SSBP1,ILVBL,PSMB5,CHTF18,CYC1,ABCE1,RPL13A,DDX50,EBNA1BP2,AHCY,ATAD3A,ATIC,BAG5,CCT3,CCT4,CCT6A,CCT7,CCT8,CDKN2AIPNL,CETN3,CLUH,CTPS1,DDX41,DHX36,DNAJC7,DRG1,ELAVL1,ERAP1,FARSB,GGCT,HNRNPD,HNRNPDL,LENG1,LEO1,LSG1,LTV1,MATR3,MKI67,MRPL11,MTMR14,MYO9B,NELFA,NKRF,NUP188,OGT,ORC6,OSBPL8,POLA2,PPM1G,RBBP7,RBM14,RBM28,RPL5,RRP1B,RRP9,SAFB,SENP5,SNRNP40,TPX2,VBP1,WDR12,XPO5,XRN2,ZC3H15,ABCF2…	0.00380384	0	0.484298	0	ABCD3,PSMA3,SEM1,DDB2,SSBP1,ILVBL,PSMB5,CHTF18,CYC1,ABCE1,RPL13A,DDX50,EBNA1BP2,AHCY,APEX1,APEX2,APTX,ATAD3A,ATIC,ATRX,BAG5,CCT3,CCT4,CCT6A,CCT7,CCT8,CDC25A,CDKN2AIP,CDKN2AIPNL,CETN2,CETN3,CHAF1A,CHEK1,CHEK2,CLUH,COPS3,COPS4,COPS6,COPS7B,CTPS1,DCLRE1A,DCLRE1B,DDB1,DDX41,DHX36,DHX9,DNA2,DNAJC7,DNTT,DRG1,DUT,ELAVL1,ERAP1,FAM175A,FARSB,FIGNL1,GEN1,GGCT,GPS1,HERC2,HFM1,HMGB2,HNRNPD,HNRNPDL,LENG1,LEO1…	0.84975
DDRAM	LPP	yes		605	0	0	0	0.515702	3	894	0.00220568	312	ABCD3,PSMA3,SSBP1,ILVBL,PSMB5,CHTF18,CYC1,ABCE1,RPL13A,DDX50,EBNA1BP2,AHCY,ATAD3A,ATIC,BAG5,CCT3,CCT4,CCT6A,CCT7,CCT8,CDKN2AIPNL,CETN3,CLUH,CTPS1,DDX41,DHX36,DNAJC7,DRG1,ELAVL1,ERAP1,FARSB,GGCT,HNRNPD,HNRNPDL,LENG1,LEO1,LSG1,LTV1,MATR3,MKI67,MRPL11,MTMR14,MYO9B,NELFA,NKRF,NUP188,OGT,ORC6,OSBPL8,POLA2,PPM1G,RBBP7,RBM14,RBM28,RPL5,RRP1B,RRP9,SAFB,SENP5,SNRNP40,TPX2,VBP1,WDR12,XPO5,XRN2,ZC3H15,ABCF2…	0.00380384	0	0.484298	0	ABCD3,PSMA3,SEM1,DDB2,SSBP1,ILVBL,PSMB5,CHTF18,CYC1,ABCE1,RPL13A,DDX50,EBNA1BP2,AHCY,APEX1,APEX2,APTX,ATAD3A,ATIC,ATRX,BAG5,CCT3,CCT4,CCT6A,CCT7,CCT8,CDC25A,CDKN2AIP,CDKN2AIPNL,CETN2,CETN3,CHAF1A,CHEK1,CHEK2,CLUH,COPS3,COPS4,COPS6,COPS7B,CTPS1,DCLRE1A,DCLRE1B,DDB1,DDX41,DHX36,DHX9,DNA2,DNAJC7,DNTT,DRG1,DUT,ELAVL1,ERAP1,FAM175A,FARSB,FIGNL1,GEN1,GGCT,GPS1,HERC2,HFM1,HMGB2,HNRNPD,HNRNPDL,LENG1,LEO1…	0.84975
DDRAM	OPA1	yes		605	0	0	0	0.515702	3	894	0.00220568	312	ABCD3,PSMA3,SSBP1,ILVBL,PSMB5,CHTF18,CYC1,ABCE1,RPL13A,DDX50,EBNA1BP2,AHCY,ATAD3A,ATIC,BAG5,CCT3,CCT4,CCT6A,CCT7,CCT8,CDKN2AIPNL,CETN3,CLUH,CTPS1,DDX41,DHX36,DNAJC7,DRG1,ELAVL1,ERAP1,FARSB,GGCT,HNRNPD,HNRNPDL,LENG1,LEO1,LSG1,LTV1,MATR3,MKI67,MRPL11,MTMR14,MYO9B,NELFA,NKRF,NUP188,OGT,ORC6,OSBPL8,POLA2,PPM1G,RBBP7,RBM14,RBM28,RPL5,RRP1B,RRP9,SAFB,SENP5,SNRNP40,TPX2,VBP1,WDR12,XPO5,XRN2,ZC3H15,ABCF2…	0.00380384	0	0.484298	0	ABCD3,PSMA3,SEM1,DDB2,SSBP1,ILVBL,PSMB5,CHTF18,CYC1,ABCE1,RPL13A,DDX50,EBNA1BP2,AHCY,APEX1,APEX2,APTX,ATAD3A,ATIC,ATRX,BAG5,CCT3,CCT4,CCT6A,CCT7,CCT8,CDC25A,CDKN2AIP,CDKN2AIPNL,CETN2,CETN3,CHAF1A,CHEK1,CHEK2,CLUH,COPS3,COPS4,COPS6,COPS7B,CTPS1,DCLRE1A,DCLRE1B,DDB1,DDX41,DHX36,DHX9,DNA2,DNAJC7,DNTT,DRG1,DUT,ELAVL1,ERAP1,FAM175A,FARSB,FIGNL1,GEN1,GGCT,GPS1,HERC2,HFM1,HMGB2,HNRNPD,HNRNPDL,LENG1,LEO1…	0.84975
DDRAM	SMARCC1	yes		605	0	0	0	0.515702	3	894	0.00220568	312	ABCD3,PSMA3,SSBP1,ILVBL,PSMB5,CHTF18,CYC1,ABCE1,RPL13A,DDX50,EBNA1BP2,AHCY,ATAD3A,ATIC,BAG5,CCT3,CCT4,CCT6A,CCT7,CCT8,CDKN2AIPNL,CETN3,CLUH,CTPS1,DDX41,DHX36,DNAJC7,DRG1,ELAVL1,ERAP1,FARSB,GGCT,HNRNPD,HNRNPDL,LENG1,LEO1,LSG1,LTV1,MATR3,MKI67,MRPL11,MTMR14,MYO9B,NELFA,NKRF,NUP188,OGT,ORC6,OSBPL8,POLA2,PPM1G,RBBP7,RBM14,RBM28,RPL5,RRP1B,RRP9,SAFB,SENP5,SNRNP40,TPX2,VBP1,WDR12,XPO5,XRN2,ZC3H15,ABCF2…	0.00380384	0	0.484298	0	ABCD3,PSMA3,SEM1,DDB2,SSBP1,ILVBL,PSMB5,CHTF18,CYC1,ABCE1,RPL13A,DDX50,EBNA1BP2,AHCY,APEX1,APEX2,APTX,ATAD3A,ATIC,ATRX,BAG5,CCT3,CCT4,CCT6A,CCT7,CCT8,CDC25A,CDKN2AIP,CDKN2AIPNL,CETN2,CETN3,CHAF1A,CHEK1,CHEK2,CLUH,COPS3,COPS4,COPS6,COPS7B,CTPS1,DCLRE1A,DCLRE1B,DDB1,DDX41,DHX36,DHX9,DNA2,DNAJC7,DNTT,DRG1,DUT,ELAVL1,ERAP1,FAM175A,FARSB,FIGNL1,GEN1,GGCT,GPS1,HERC2,HFM1,HMGB2,HNRNPD,HNRNPDL,LENG1,LEO1…	0.84975
DDRAM	SETMAR	yes		605	0	0	0	0.515702	3	894	0.00220568	312	ABCD3,PSMA3,SSBP1,ILVBL,PSMB5,CHTF18,CYC1,ABCE1,RPL13A,DDX50,EBNA1BP2,AHCY,ATAD3A,ATIC,BAG5,CCT3,CCT4,CCT6A,CCT7,CCT8,CDKN2AIPNL,CETN3,CLUH,CTPS1,DDX41,DHX36,DNAJC7,DRG1,ELAVL1,ERAP1,FARSB,GGCT,HNRNPD,HNRNPDL,LENG1,LEO1,LSG1,LTV1,MATR3,MKI67,MRPL11,MTMR14,MYO9B,NELFA,NKRF,NUP188,OGT,ORC6,OSBPL8,POLA2,PPM1G,RBBP7,RBM14,RBM28,RPL5,RRP1B,RRP9,SAFB,SENP5,SNRNP40,TPX2,VBP1,WDR12,XPO5,XRN2,ZC3H15,ABCF2…	0.00380384	0	0.484298	0	ABCD3,PSMA3,SEM1,DDB2,SSBP1,ILVBL,PSMB5,CHTF18,CYC1,ABCE1,RPL13A,DDX50,EBNA1BP2,AHCY,APEX1,APEX2,APTX,ATAD3A,ATIC,ATRX,BAG5,CCT3,CCT4,CCT6A,CCT7,CCT8,CDC25A,CDKN2AIP,CDKN2AIPNL,CETN2,CETN3,CHAF1A,CHEK1,CHEK2,CLUH,COPS3,COPS4,COPS6,COPS7B,CTPS1,DCLRE1A,DCLRE1B,DDB1,DDX41,DHX36,DHX9,DNA2,DNAJC7,DNTT,DRG1,DUT,ELAVL1,ERAP1,FAM175A,FARSB,FIGNL1,GEN1,GGCT,GPS1,HERC2,HFM1,HMGB2,HNRNPD,HNRNPDL,LENG1,LEO1…	0.84975
DDRAM	PRIMPOL	yes		605	0	0	0	0.515702	3	894	0.00220568	312	ABCD3,PSMA3,SSBP1,ILVBL,PSMB5,CHTF18,CYC1,ABCE1,RPL13A,DDX50,EBNA1BP2,AHCY,ATAD3A,ATIC,BAG5,CCT3,CCT4,CCT6A,CCT7,CCT8,CDKN2AIPNL,CETN3,CLUH,CTPS1,DDX41,DHX36,DNAJC7,DRG1,ELAVL1,ERAP1,FARSB,GGCT,HNRNPD,HNRNPDL,LENG1,LEO1,LSG1,LTV1,MATR3,MKI67,MRPL11,MTMR14,MYO9B,NELFA,NKRF,NUP188,OGT,ORC6,OSBPL8,POLA2,PPM1G,RBBP7,RBM14,RBM28,RPL5,RRP1B,RRP9,SAFB,SENP5,SNRNP40,TPX2,VBP1,WDR12,XPO5,XRN2,ZC3H15,ABCF2…	0.00380384	0	0.484298	0	ABCD3,PSMA3,SEM1,DDB2,SSBP1,ILVBL,PSMB5,CHTF18,CYC1,ABCE1,RPL13A,DDX50,EBNA1BP2,AHCY,APEX1,APEX2,APTX,ATAD3A,ATIC,ATRX,BAG5,CCT3,CCT4,CCT6A,CCT7,CCT8,CDC25A,CDKN2AIP,CDKN2AIPNL,CETN2,CETN3,CHAF1A,CHEK1,CHEK2,CLUH,COPS3,COPS4,COPS6,COPS7B,CTPS1,DCLRE1A,DCLRE1B,DDB1,DDX41,DHX36,DHX9,DNA2,DNAJC7,DNTT,DRG1,DUT,ELAVL1,ERAP1,FAM175A,FARSB,FIGNL1,GEN1,GGCT,GPS1,HERC2,HFM1,HMGB2,HNRNPD,HNRNPDL,LENG1,LEO1…	0.84975
DDRAM	NELFA	yes		605	0	0	0	0.515702	3	894	0.00220568	312	ABCD3,PSMA3,SSBP1,ILVBL,PSMB5,CHTF18,CYC1,ABCE1,RPL13A,DDX50,EBNA1BP2,AHCY,ATAD3A,ATIC,BAG5,CCT3,CCT4,CCT6A,CCT7,CCT8,CDKN2AIPNL,CETN3,CLUH,CTPS1,DDX41,DHX36,DNAJC7,DRG1,ELAVL1,ERAP1,FARSB,GGCT,HNRNPD,HNRNPDL,LENG1,LEO1,LSG1,LTV1,MATR3,MKI67,MRPL11,MTMR14,MYO9B,NELFA,NKRF,NUP188,OGT,ORC6,OSBPL8,POLA2,PPM1G,RBBP7,RBM14,RBM28,RPL5,RRP1B,RRP9,SAFB,SENP5,SNRNP40,TPX2,VBP1,WDR12,XPO5,XRN2,ZC3H15,ABCF2…	0.00380384	0	0.484298	0	ABCD3,PSMA3,SEM1,DDB2,SSBP1,ILVBL,PSMB5,CHTF18,CYC1,ABCE1,RPL13A,DDX50,EBNA1BP2,AHCY,APEX1,APEX2,APTX,ATAD3A,ATIC,ATRX,BAG5,CCT3,CCT4,CCT6A,CCT7,CCT8,CDC25A,CDKN2AIP,CDKN2AIPNL,CETN2,CETN3,CHAF1A,CHEK1,CHEK2,CLUH,COPS3,COPS4,COPS6,COPS7B,CTPS1,DCLRE1A,DCLRE1B,DDB1,DDX41,DHX36,DHX9,DNA2,DNAJC7,DNTT,DRG1,DUT,ELAVL1,ERAP1,FAM175A,FARSB,FIGNL1,GEN1,GGCT,GPS1,HERC2,HFM1,HMGB2,HNRNPD,HNRNPDL,LENG1,LEO1…	0.84975
DDRAM	RNF4	yes		605	0	0	0	0.515702	3	894	0.00220568	312	ABCD3,PSMA3,SSBP1,ILVBL,PSMB5,CHTF18,CYC1,ABCE1,RPL13A,DDX50,EBNA1BP2,AHCY,ATAD3A,ATIC,BAG5,CCT3,CCT4,CCT6A,CCT7,CCT8,CDKN2AIPNL,CETN3,CLUH,CTPS1,DDX41,DHX36,DNAJC7,DRG1,ELAVL1,ERAP1,FARSB,GGCT,HNRNPD,HNRNPDL,LENG1,LEO1,LSG1,LTV1,MATR3,MKI67,MRPL11,MTMR14,MYO9B,NELFA,NKRF,NUP188,OGT,ORC6,OSBPL8,POLA2,PPM1G,RBBP7,RBM14,RBM28,RPL5,RRP1B,RRP9,SAFB,SENP5,SNRNP40,TPX2,VBP1,WDR12,XPO5,XRN2,ZC3H15,ABCF2…	0.00380384	0	0.484298	0	ABCD3,PSMA3,SEM1,DDB2,SSBP1,ILVBL,PSMB5,CHTF18,CYC1,ABCE1,RPL13A,DDX50,EBNA1BP2,AHCY,APEX1,APEX2,APTX,ATAD3A,ATIC,ATRX,BAG5,CCT3,CCT4,CCT6A,CCT7,CCT8,CDC25A,CDKN2AIP,CDKN2AIPNL,CETN2,CETN3,CHAF1A,CHEK1,CHEK2,CLUH,COPS3,COPS4,COPS6,COPS7B,CTPS1,DCLRE1A,DCLRE1B,DDB1,DDX41,DHX36,DHX9,DNA2,DNAJC7,DNTT,DRG1,DUT,ELAVL1,ERAP1,FAM175A,FARSB,FIGNL1,GEN1,GGCT,GPS1,HERC2,HFM1,HMGB2,HNRNPD,HNRNPDL,LENG1,LEO1…	0.84975
DDRAM	UVSSA	yes		605	0	0	0	0.515702	3	894	0.00220568	312	ABCD3,PSMA3,SSBP1,ILVBL,PSMB5,CHTF18,CYC1,ABCE1,RPL13A,DDX50,EBNA1BP2,AHCY,ATAD3A,ATIC,BAG5,CCT3,CCT4,CCT6A,CCT7,CCT8,CDKN2AIPNL,CETN3,CLUH,CTPS1,DDX41,DHX36,DNAJC7,DRG1,ELAVL1,ERAP1,FARSB,GGCT,HNRNPD,HNRNPDL,LENG1,LEO1,LSG1,LTV1,MATR3,MKI67,MRPL11,MTMR14,MYO9B,NELFA,NKRF,NUP188,OGT,ORC6,OSBPL8,POLA2,PPM1G,RBBP7,RBM14,RBM28,RPL5,RRP1B,RRP9,SAFB,SENP5,SNRNP40,TPX2,VBP1,WDR12,XPO5,XRN2,ZC3H15,ABCF2…	0.00380384	0	0.484298	0	ABCD3,PSMA3,SEM1,DDB2,SSBP1,ILVBL,PSMB5,CHTF18,CYC1,ABCE1,RPL13A,DDX50,EBNA1BP2,AHCY,APEX1,APEX2,APTX,ATAD3A,ATIC,ATRX,BAG5,CCT3,CCT4,CCT6A,CCT7,CCT8,CDC25A,CDKN2AIP,CDKN2AIPNL,CETN2,CETN3,CHAF1A,CHEK1,CHEK2,CLUH,COPS3,COPS4,COPS6,COPS7B,CTPS1,DCLRE1A,DCLRE1B,DDB1,DDX41,DHX36,DHX9,DNA2,DNAJC7,DNTT,DRG1,DUT,ELAVL1,ERAP1,FAM175A,FARSB,FIGNL1,GEN1,GGCT,GPS1,HERC2,HFM1,HMGB2,HNRNPD,HNRNPDL,LENG1,LEO1…	0.84975
DDRAM	LRPAP1	yes		605	0	0	0	0.515702	3	894	0.00220568	312	ABCD3,PSMA3,SSBP1,ILVBL,PSMB5,CHTF18,CYC1,ABCE1,RPL13A,DDX50,EBNA1BP2,AHCY,ATAD3A,ATIC,BAG5,CCT3,CCT4,CCT6A,CCT7,CCT8,CDKN2AIPNL,CETN3,CLUH,CTPS1,DDX41,DHX36,DNAJC7,DRG1,ELAVL1,ERAP1,FARSB,GGCT,HNRNPD,HNRNPDL,LENG1,LEO1,LSG1,LTV1,MATR3,MKI67,MRPL11,MTMR14,MYO9B,NELFA,NKRF,NUP188,OGT,ORC6,OSBPL8,POLA2,PPM1G,RBBP7,RBM14,RBM28,RPL5,RRP1B,RRP9,SAFB,SENP5,SNRNP40,TPX2,VBP1,WDR12,XPO5,XRN2,ZC3H15,ABCF2…	0.00380384	0	0.484298	0	ABCD3,PSMA3,SEM1,DDB2,SSBP1,ILVBL,PSMB5,CHTF18,CYC1,ABCE1,RPL13A,DDX50,EBNA1BP2,AHCY,APEX1,APEX2,APTX,ATAD3A,ATIC,ATRX,BAG5,CCT3,CCT4,CCT6A,CCT7,CCT8,CDC25A,CDKN2AIP,CDKN2AIPNL,CETN2,CETN3,CHAF1A,CHEK1,CHEK2,CLUH,COPS3,COPS4,COPS6,COPS7B,CTPS1,DCLRE1A,DCLRE1B,DDB1,DDX41,DHX36,DHX9,DNA2,DNAJC7,DNTT,DRG1,DUT,ELAVL1,ERAP1,FAM175A,FARSB,FIGNL1,GEN1,GGCT,GPS1,HERC2,HFM1,HMGB2,HNRNPD,HNRNPDL,LENG1,LEO1…	0.84975
DDRAM	RFC1	yes		605	0	0	0	0.515702	3	894	0.00220568	312	ABCD3,PSMA3,SSBP1,ILVBL,PSMB5,CHTF18,CYC1,ABCE1,RPL13A,DDX50,EBNA1BP2,AHCY,ATAD3A,ATIC,BAG5,CCT3,CCT4,CCT6A,CCT7,CCT8,CDKN2AIPNL,CETN3,CLUH,CTPS1,DDX41,DHX36,DNAJC7,DRG1,ELAVL1,ERAP1,FARSB,GGCT,HNRNPD,HNRNPDL,LENG1,LEO1,LSG1,LTV1,MATR3,MKI67,MRPL11,MTMR14,MYO9B,NELFA,NKRF,NUP188,OGT,ORC6,OSBPL8,POLA2,PPM1G,RBBP7,RBM14,RBM28,RPL5,RRP1B,RRP9,SAFB,SENP5,SNRNP40,TPX2,VBP1,WDR12,XPO5,XRN2,ZC3H15,ABCF2…	0.00380384	0	0.484298	0	ABCD3,PSMA3,SEM1,DDB2,SSBP1,ILVBL,PSMB5,CHTF18,CYC1,ABCE1,RPL13A,DDX50,EBNA1BP2,AHCY,APEX1,APEX2,APTX,ATAD3A,ATIC,ATRX,BAG5,CCT3,CCT4,CCT6A,CCT7,CCT8,CDC25A,CDKN2AIP,CDKN2AIPNL,CETN2,CETN3,CHAF1A,CHEK1,CHEK2,CLUH,COPS3,COPS4,COPS6,COPS7B,CTPS1,DCLRE1A,DCLRE1B,DDB1,DDX41,DHX36,DHX9,DNA2,DNAJC7,DNTT,DRG1,DUT,ELAVL1,ERAP1,FAM175A,FARSB,FIGNL1,GEN1,GGCT,GPS1,HERC2,HFM1,HMGB2,HNRNPD,HNRNPDL,LENG1,LEO1…	0.84975
DDRAM	ARID1B	yes		605	0	0	0	0.515702	3	894	0.00220568	312	ABCD3,PSMA3,SSBP1,ILVBL,PSMB5,CHTF18,CYC1,ABCE1,RPL13A,DDX50,EBNA1BP2,AHCY,ATAD3A,ATIC,BAG5,CCT3,CCT4,CCT6A,CCT7,CCT8,CDKN2AIPNL,CETN3,CLUH,CTPS1,DDX41,DHX36,DNAJC7,DRG1,ELAVL1,ERAP1,FARSB,GGCT,HNRNPD,HNRNPDL,LENG1,LEO1,LSG1,LTV1,MATR3,MKI67,MRPL11,MTMR14,MYO9B,NELFA,NKRF,NUP188,OGT,ORC6,OSBPL8,POLA2,PPM1G,RBBP7,RBM14,RBM28,RPL5,RRP1B,RRP9,SAFB,SENP5,SNRNP40,TPX2,VBP1,WDR12,XPO5,XRN2,ZC3H15,ABCF2…	0.00380384	0	0.484298	0	ABCD3,PSMA3,SEM1,DDB2,SSBP1,ILVBL,PSMB5,CHTF18,CYC1,ABCE1,RPL13A,DDX50,EBNA1BP2,AHCY,APEX1,APEX2,APTX,ATAD3A,ATIC,ATRX,BAG5,CCT3,CCT4,CCT6A,CCT7,CCT8,CDC25A,CDKN2AIP,CDKN2AIPNL,CETN2,CETN3,CHAF1A,CHEK1,CHEK2,CLUH,COPS3,COPS4,COPS6,COPS7B,CTPS1,DCLRE1A,DCLRE1B,DDB1,DDX41,DHX36,DHX9,DNA2,DNAJC7,DNTT,DRG1,DUT,ELAVL1,ERAP1,FAM175A,FARSB,FIGNL1,GEN1,GGCT,GPS1,HERC2,HFM1,HMGB2,HNRNPD,HNRNPDL,LENG1,LEO1…	0.84975
DDRAM	DNAJB6	yes		605	0	0	0	0.515702	3	894	0.00220568	312	ABCD3,PSMA3,SSBP1,ILVBL,PSMB5,CHTF18,CYC1,ABCE1,RPL13A,DDX50,EBNA1BP2,AHCY,ATAD3A,ATIC,BAG5,CCT3,CCT4,CCT6A,CCT7,CCT8,CDKN2AIPNL,CETN3,CLUH,CTPS1,DDX41,DHX36,DNAJC7,DRG1,ELAVL1,ERAP1,FARSB,GGCT,HNRNPD,HNRNPDL,LENG1,LEO1,LSG1,LTV1,MATR3,MKI67,MRPL11,MTMR14,MYO9B,NELFA,NKRF,NUP188,OGT,ORC6,OSBPL8,POLA2,PPM1G,RBBP7,RBM14,RBM28,RPL5,RRP1B,RRP9,SAFB,SENP5,SNRNP40,TPX2,VBP1,WDR12,XPO5,XRN2,ZC3H15,ABCF2…	0.00380384	0	0.484298	0	ABCD3,PSMA3,SEM1,DDB2,SSBP1,ILVBL,PSMB5,CHTF18,CYC1,ABCE1,RPL13A,DDX50,EBNA1BP2,AHCY,APEX1,APEX2,APTX,ATAD3A,ATIC,ATRX,BAG5,CCT3,CCT4,CCT6A,CCT7,CCT8,CDC25A,CDKN2AIP,CDKN2AIPNL,CETN2,CETN3,CHAF1A,CHEK1,CHEK2,CLUH,COPS3,COPS4,COPS6,COPS7B,CTPS1,DCLRE1A,DCLRE1B,DDB1,DDX41,DHX36,DHX9,DNA2,DNAJC7,DNTT,DRG1,DUT,ELAVL1,ERAP1,FAM175A,FARSB,FIGNL1,GEN1,GGCT,GPS1,HERC2,HFM1,HMGB2,HNRNPD,HNRNPDL,LENG1,LEO1…	0.84975
DDRAM	FOXK1	yes		605	0	0	0	0.515702	3	894	0.00220568	312	ABCD3,PSMA3,SSBP1,ILVBL,PSMB5,CHTF18,CYC1,ABCE1,RPL13A,DDX50,EBNA1BP2,AHCY,ATAD3A,ATIC,BAG5,CCT3,CCT4,CCT6A,CCT7,CCT8,CDKN2AIPNL,CETN3,CLUH,CTPS1,DDX41,DHX36,DNAJC7,DRG1,ELAVL1,ERAP1,FARSB,GGCT,HNRNPD,HNRNPDL,LENG1,LEO1,LSG1,LTV1,MATR3,MKI67,MRPL11,MTMR14,MYO9B,NELFA,NKRF,NUP188,OGT,ORC6,OSBPL8,POLA2,PPM1G,RBBP7,RBM14,RBM28,RPL5,RRP1B,RRP9,SAFB,SENP5,SNRNP40,TPX2,VBP1,WDR12,XPO5,XRN2,ZC3H15,ABCF2…	0.00380384	0	0.484298	0	ABCD3,PSMA3,SEM1,DDB2,SSBP1,ILVBL,PSMB5,CHTF18,CYC1,ABCE1,RPL13A,DDX50,EBNA1BP2,AHCY,APEX1,APEX2,APTX,ATAD3A,ATIC,ATRX,BAG5,CCT3,CCT4,CCT6A,CCT7,CCT8,CDC25A,CDKN2AIP,CDKN2AIPNL,CETN2,CETN3,CHAF1A,CHEK1,CHEK2,CLUH,COPS3,COPS4,COPS6,COPS7B,CTPS1,DCLRE1A,DCLRE1B,DDB1,DDX41,DHX36,DHX9,DNA2,DNAJC7,DNTT,DRG1,DUT,ELAVL1,ERAP1,FAM175A,FARSB,FIGNL1,GEN1,GGCT,GPS1,HERC2,HFM1,HMGB2,HNRNPD,HNRNPDL,LENG1,LEO1…	0.84975
DDRAM	CCAR2	yes		605	0	0	0	0.515702	3	894	0.00220568	312	ABCD3,PSMA3,SSBP1,ILVBL,PSMB5,CHTF18,CYC1,ABCE1,RPL13A,DDX50,EBNA1BP2,AHCY,ATAD3A,ATIC,BAG5,CCT3,CCT4,CCT6A,CCT7,CCT8,CDKN2AIPNL,CETN3,CLUH,CTPS1,DDX41,DHX36,DNAJC7,DRG1,ELAVL1,ERAP1,FARSB,GGCT,HNRNPD,HNRNPDL,LENG1,LEO1,LSG1,LTV1,MATR3,MKI67,MRPL11,MTMR14,MYO9B,NELFA,NKRF,NUP188,OGT,ORC6,OSBPL8,POLA2,PPM1G,RBBP7,RBM14,RBM28,RPL5,RRP1B,RRP9,SAFB,SENP5,SNRNP40,TPX2,VBP1,WDR12,XPO5,XRN2,ZC3H15,ABCF2…	0.00380384	0	0.484298	0	ABCD3,PSMA3,SEM1,DDB2,SSBP1,ILVBL,PSMB5,CHTF18,CYC1,ABCE1,RPL13A,DDX50,EBNA1BP2,AHCY,APEX1,APEX2,APTX,ATAD3A,ATIC,ATRX,BAG5,CCT3,CCT4,CCT6A,CCT7,CCT8,CDC25A,CDKN2AIP,CDKN2AIPNL,CETN2,CETN3,CHAF1A,CHEK1,CHEK2,CLUH,COPS3,COPS4,COPS6,COPS7B,CTPS1,DCLRE1A,DCLRE1B,DDB1,DDX41,DHX36,DHX9,DNA2,DNAJC7,DNTT,DRG1,DUT,ELAVL1,ERAP1,FAM175A,FARSB,FIGNL1,GEN1,GGCT,GPS1,HERC2,HFM1,HMGB2,HNRNPD,HNRNPDL,LENG1,LEO1…	0.84975
DDRAM	ERLIN2	yes		605	0	0	0	0.515702	3	894	0.00220568	312	ABCD3,PSMA3,SSBP1,ILVBL,PSMB5,CHTF18,CYC1,ABCE1,RPL13A,DDX50,EBNA1BP2,AHCY,ATAD3A,ATIC,BAG5,CCT3,CCT4,CCT6A,CCT7,CCT8,CDKN2AIPNL,CETN3,CLUH,CTPS1,DDX41,DHX36,DNAJC7,DRG1,ELAVL1,ERAP1,FARSB,GGCT,HNRNPD,HNRNPDL,LENG1,LEO1,LSG1,LTV1,MATR3,MKI67,MRPL11,MTMR14,MYO9B,NELFA,NKRF,NUP188,OGT,ORC6,OSBPL8,POLA2,PPM1G,RBBP7,RBM14,RBM28,RPL5,RRP1B,RRP9,SAFB,SENP5,SNRNP40,TPX2,VBP1,WDR12,XPO5,XRN2,ZC3H15,ABCF2…	0.00380384	0	0.484298	0	ABCD3,PSMA3,SEM1,DDB2,SSBP1,ILVBL,PSMB5,CHTF18,CYC1,ABCE1,RPL13A,DDX50,EBNA1BP2,AHCY,APEX1,APEX2,APTX,ATAD3A,ATIC,ATRX,BAG5,CCT3,CCT4,CCT6A,CCT7,CCT8,CDC25A,CDKN2AIP,CDKN2AIPNL,CETN2,CETN3,CHAF1A,CHEK1,CHEK2,CLUH,COPS3,COPS4,COPS6,COPS7B,CTPS1,DCLRE1A,DCLRE1B,DDB1,DDX41,DHX36,DHX9,DNA2,DNAJC7,DNTT,DRG1,DUT,ELAVL1,ERAP1,FAM175A,FARSB,FIGNL1,GEN1,GGCT,GPS1,HERC2,HFM1,HMGB2,HNRNPD,HNRNPDL,LENG1,LEO1…	0.84975
DDRAM	RAD23B	yes		605	0	0	0	0.515702	3	894	0.00220568	312	ABCD3,PSMA3,SSBP1,ILVBL,PSMB5,CHTF18,CYC1,ABCE1,RPL13A,DDX50,EBNA1BP2,AHCY,ATAD3A,ATIC,BAG5,CCT3,CCT4,CCT6A,CCT7,CCT8,CDKN2AIPNL,CETN3,CLUH,CTPS1,DDX41,DHX36,DNAJC7,DRG1,ELAVL1,ERAP1,FARSB,GGCT,HNRNPD,HNRNPDL,LENG1,LEO1,LSG1,LTV1,MATR3,MKI67,MRPL11,MTMR14,MYO9B,NELFA,NKRF,NUP188,OGT,ORC6,OSBPL8,POLA2,PPM1G,RBBP7,RBM14,RBM28,RPL5,RRP1B,RRP9,SAFB,SENP5,SNRNP40,TPX2,VBP1,WDR12,XPO5,XRN2,ZC3H15,ABCF2…	0.00380384	0	0.484298	0	ABCD3,PSMA3,SEM1,DDB2,SSBP1,ILVBL,PSMB5,CHTF18,CYC1,ABCE1,RPL13A,DDX50,EBNA1BP2,AHCY,APEX1,APEX2,APTX,ATAD3A,ATIC,ATRX,BAG5,CCT3,CCT4,CCT6A,CCT7,CCT8,CDC25A,CDKN2AIP,CDKN2AIPNL,CETN2,CETN3,CHAF1A,CHEK1,CHEK2,CLUH,COPS3,COPS4,COPS6,COPS7B,CTPS1,DCLRE1A,DCLRE1B,DDB1,DDX41,DHX36,DHX9,DNA2,DNAJC7,DNTT,DRG1,DUT,ELAVL1,ERAP1,FAM175A,FARSB,FIGNL1,GEN1,GGCT,GPS1,HERC2,HFM1,HMGB2,HNRNPD,HNRNPDL,LENG1,LEO1…	0.84975
DDRAM	CUL4B	yes		605	0	0	0	0.515702	3	894	0.00220568	312	ABCD3,PSMA3,SSBP1,ILVBL,PSMB5,CHTF18,CYC1,ABCE1,RPL13A,DDX50,EBNA1BP2,AHCY,ATAD3A,ATIC,BAG5,CCT3,CCT4,CCT6A,CCT7,CCT8,CDKN2AIPNL,CETN3,CLUH,CTPS1,DDX41,DHX36,DNAJC7,DRG1,ELAVL1,ERAP1,FARSB,GGCT,HNRNPD,HNRNPDL,LENG1,LEO1,LSG1,LTV1,MATR3,MKI67,MRPL11,MTMR14,MYO9B,NELFA,NKRF,NUP188,OGT,ORC6,OSBPL8,POLA2,PPM1G,RBBP7,RBM14,RBM28,RPL5,RRP1B,RRP9,SAFB,SENP5,SNRNP40,TPX2,VBP1,WDR12,XPO5,XRN2,ZC3H15,ABCF2…	0.00380384	0	0.484298	0	ABCD3,PSMA3,SEM1,DDB2,SSBP1,ILVBL,PSMB5,CHTF18,CYC1,ABCE1,RPL13A,DDX50,EBNA1BP2,AHCY,APEX1,APEX2,APTX,ATAD3A,ATIC,ATRX,BAG5,CCT3,CCT4,CCT6A,CCT7,CCT8,CDC25A,CDKN2AIP,CDKN2AIPNL,CETN2,CETN3,CHAF1A,CHEK1,CHEK2,CLUH,COPS3,COPS4,COPS6,COPS7B,CTPS1,DCLRE1A,DCLRE1B,DDB1,DDX41,DHX36,DHX9,DNA2,DNAJC7,DNTT,DRG1,DUT,ELAVL1,ERAP1,FAM175A,FARSB,FIGNL1,GEN1,GGCT,GPS1,HERC2,HFM1,HMGB2,HNRNPD,HNRNPDL,LENG1,LEO1…	0.84975
DDRAM	OGT	yes		605	0	0	0	0.515702	3	894	0.00220568	312	ABCD3,PSMA3,SSBP1,ILVBL,PSMB5,CHTF18,CYC1,ABCE1,RPL13A,DDX50,EBNA1BP2,AHCY,ATAD3A,ATIC,BAG5,CCT3,CCT4,CCT6A,CCT7,CCT8,CDKN2AIPNL,CETN3,CLUH,CTPS1,DDX41,DHX36,DNAJC7,DRG1,ELAVL1,ERAP1,FARSB,GGCT,HNRNPD,HNRNPDL,LENG1,LEO1,LSG1,LTV1,MATR3,MKI67,MRPL11,MTMR14,MYO9B,NELFA,NKRF,NUP188,OGT,ORC6,OSBPL8,POLA2,PPM1G,RBBP7,RBM14,RBM28,RPL5,RRP1B,RRP9,SAFB,SENP5,SNRNP40,TPX2,VBP1,WDR12,XPO5,XRN2,ZC3H15,ABCF2…	0.00380384	0	0.484298	0	ABCD3,PSMA3,SEM1,DDB2,SSBP1,ILVBL,PSMB5,CHTF18,CYC1,ABCE1,RPL13A,DDX50,EBNA1BP2,AHCY,APEX1,APEX2,APTX,ATAD3A,ATIC,ATRX,BAG5,CCT3,CCT4,CCT6A,CCT7,CCT8,CDC25A,CDKN2AIP,CDKN2AIPNL,CETN2,CETN3,CHAF1A,CHEK1,CHEK2,CLUH,COPS3,COPS4,COPS6,COPS7B,CTPS1,DCLRE1A,DCLRE1B,DDB1,DDX41,DHX36,DHX9,DNA2,DNAJC7,DNTT,DRG1,DUT,ELAVL1,ERAP1,FAM175A,FARSB,FIGNL1,GEN1,GGCT,GPS1,HERC2,HFM1,HMGB2,HNRNPD,HNRNPDL,LENG1,LEO1…	0.84975
DNA repair superassembly	SNRNP40	yes	1	320	0.0218456	0.0384796	0.0356975	0.225	3	893	0.00305643	71	CHTF18,ABCE1,DDX50,AHCY,ATAD3A,ATIC,BAG5,CCT3,CCT4,CCT6A,CCT7,CCT8,CDKN2AIPNL,CETN3,CLUH,CTPS1,DDX41,DHX36,DNAJC7,DRG1,ELAVL1,ERAP1,FARSB,GGCT,HNRNPD,HNRNPDL,LENG1,LEO1,LSG1,LTV1,MATR3,MKI67,MRPL11,MTMR14,MYO9B,NELFA,NKRF,NUP188,OGT,ORC6,OSBPL8,POLA2,PPM1G,RBBP7,RBM14,RBM28,RPL5,RRP1B,RRP9,SAFB,SENP5,SNRNP40,TPX2,VBP1,WDR12,XPO5,XRN2,ZC3H15,DSCC1,CAD,DHX30,AHCTF1,NOP2,GNL3,CHTF8,DPF2,C1ORF112,CDC…	0.00686752	0	0.775	0.0226489	DDB2,CHTF18,ABCE1,DDX50,AHCY,APEX1,APEX2,APTX,ATAD3A,ATIC,ATRX,BAG5,CCT3,CCT4,CCT6A,CCT7,CCT8,CDC25A,CDKN2AIP,CDKN2AIPNL,CETN2,CETN3,CHAF1A,CHEK1,CHEK2,CLUH,COPS3,COPS4,COPS6,COPS7B,CTPS1,DCLRE1A,DCLRE1B,DDB1,DDX41,DHX36,DHX9,DNA2,DNAJC7,DNTT,DRG1,DUT,ELAVL1,ERAP1,FAM175A,FARSB,FIGNL1,GEN1,GGCT,GPS1,HERC2,HFM1,HMGB2,HNRNPD,HNRNPDL,LENG1,LEO1,LSG1,LTV1,MATR3,MBD4,MCM7,MGMT,MKI67,MMS19,MMS22L,MPG,M…	0.793123
DNA repair superassembly	MGMT	yes	1	320	0.0218456	0.0384796	0.0356975	0.225	3	893	0.00305643	71	CHTF18,ABCE1,DDX50,AHCY,ATAD3A,ATIC,BAG5,CCT3,CCT4,CCT6A,CCT7,CCT8,CDKN2AIPNL,CETN3,CLUH,CTPS1,DDX41,DHX36,DNAJC7,DRG1,ELAVL1,ERAP1,FARSB,GGCT,HNRNPD,HNRNPDL,LENG1,LEO1,LSG1,LTV1,MATR3,MKI67,MRPL11,MTMR14,MYO9B,NELFA,NKRF,NUP188,OGT,ORC6,OSBPL8,POLA2,PPM1G,RBBP7,RBM14,RBM28,RPL5,RRP1B,RRP9,SAFB,SENP5,SNRNP40,TPX2,VBP1,WDR12,XPO5,XRN2,ZC3H15,DSCC1,CAD,DHX30,AHCTF1,NOP2,GNL3,CHTF8,DPF2,C1ORF112,CDC…	0.00686752	0	0.775	0.0226489	DDB2,CHTF18,ABCE1,DDX50,AHCY,APEX1,APEX2,APTX,ATAD3A,ATIC,ATRX,BAG5,CCT3,CCT4,CCT6A,CCT7,CCT8,CDC25A,CDKN2AIP,CDKN2AIPNL,CETN2,CETN3,CHAF1A,CHEK1,CHEK2,CLUH,COPS3,COPS4,COPS6,COPS7B,CTPS1,DCLRE1A,DCLRE1B,DDB1,DDX41,DHX36,DHX9,DNA2,DNAJC7,DNTT,DRG1,DUT,ELAVL1,ERAP1,FAM175A,FARSB,FIGNL1,GEN1,GGCT,GPS1,HERC2,HFM1,HMGB2,HNRNPD,HNRNPDL,LENG1,LEO1,LSG1,LTV1,MATR3,MBD4,MCM7,MGMT,MKI67,MMS19,MMS22L,MPG,M…	0.793123
DNA repair superassembly	MMS19	yes	1	320	0.0218456	0.0384796	0.0356975	0.225	3	893	0.00305643	71	CHTF18,ABCE1,DDX50,AHCY,ATAD3A,ATIC,BAG5,CCT3,CCT4,CCT6A,CCT7,CCT8,CDKN2AIPNL,CETN3,CLUH,CTPS1,DDX41,DHX36,DNAJC7,DRG1,ELAVL1,ERAP1,FARSB,GGCT,HNRNPD,HNRNPDL,LENG1,LEO1,LSG1,LTV1,MATR3,MKI67,MRPL11,MTMR14,MYO9B,NELFA,NKRF,NUP188,OGT,ORC6,OSBPL8,POLA2,PPM1G,RBBP7,RBM14,RBM28,RPL5,RRP1B,RRP9,SAFB,SENP5,SNRNP40,TPX2,VBP1,WDR12,XPO5,XRN2,ZC3H15,DSCC1,CAD,DHX30,AHCTF1,NOP2,GNL3,CHTF8,DPF2,C1ORF112,CDC…	0.00686752	0	0.775	0.0226489	DDB2,CHTF18,ABCE1,DDX50,AHCY,APEX1,APEX2,APTX,ATAD3A,ATIC,ATRX,BAG5,CCT3,CCT4,CCT6A,CCT7,CCT8,CDC25A,CDKN2AIP,CDKN2AIPNL,CETN2,CETN3,CHAF1A,CHEK1,CHEK2,CLUH,COPS3,COPS4,COPS6,COPS7B,CTPS1,DCLRE1A,DCLRE1B,DDB1,DDX41,DHX36,DHX9,DNA2,DNAJC7,DNTT,DRG1,DUT,ELAVL1,ERAP1,FAM175A,FARSB,FIGNL1,GEN1,GGCT,GPS1,HERC2,HFM1,HMGB2,HNRNPD,HNRNPDL,LENG1,LEO1,LSG1,LTV1,MATR3,MBD4,MCM7,MGMT,MKI67,MMS19,MMS22L,MPG,M…	0.793123
DNA repair superassembly	MRE11	yes	1	320	0.0218456	0.0384796	0.0356975	0.225	3	893	0.00305643	71	CHTF18,ABCE1,DDX50,AHCY,ATAD3A,ATIC,BAG5,CCT3,CCT4,CCT6A,CCT7,CCT8,CDKN2AIPNL,CETN3,CLUH,CTPS1,DDX41,DHX36,DNAJC7,DRG1,ELAVL1,ERAP1,FARSB,GGCT,HNRNPD,HNRNPDL,LENG1,LEO1,LSG1,LTV1,MATR3,MKI67,MRPL11,MTMR14,MYO9B,NELFA,NKRF,NUP188,OGT,ORC6,OSBPL8,POLA2,PPM1G,RBBP7,RBM14,RBM28,RPL5,RRP1B,RRP9,SAFB,SENP5,SNRNP40,TPX2,VBP1,WDR12,XPO5,XRN2,ZC3H15,DSCC1,CAD,DHX30,AHCTF1,NOP2,GNL3,CHTF8,DPF2,C1ORF112,CDC…	0.00686752	0	0.775	0.0226489	DDB2,CHTF18,ABCE1,DDX50,AHCY,APEX1,APEX2,APTX,ATAD3A,ATIC,ATRX,BAG5,CCT3,CCT4,CCT6A,CCT7,CCT8,CDC25A,CDKN2AIP,CDKN2AIPNL,CETN2,CETN3,CHAF1A,CHEK1,CHEK2,CLUH,COPS3,COPS4,COPS6,COPS7B,CTPS1,DCLRE1A,DCLRE1B,DDB1,DDX41,DHX36,DHX9,DNA2,DNAJC7,DNTT,DRG1,DUT,ELAVL1,ERAP1,FAM175A,FARSB,FIGNL1,GEN1,GGCT,GPS1,HERC2,HFM1,HMGB2,HNRNPD,HNRNPDL,LENG1,LEO1,LSG1,LTV1,MATR3,MBD4,MCM7,MGMT,MKI67,MMS19,MMS22L,MPG,M…	0.793123
DNA repair superassembly	SMARCD1	yes	1	320	0.0218456	0.0384796	0.0356975	0.225	3	893	0.00305643	71	CHTF18,ABCE1,DDX50,AHCY,ATAD3A,ATIC,BAG5,CCT3,CCT4,CCT6A,CCT7,CCT8,CDKN2AIPNL,CETN3,CLUH,CTPS1,DDX41,DHX36,DNAJC7,DRG1,ELAVL1,ERAP1,FARSB,GGCT,HNRNPD,HNRNPDL,LENG1,LEO1,LSG1,LTV1,MATR3,MKI67,MRPL11,MTMR14,MYO9B,NELFA,NKRF,NUP188,OGT,ORC6,OSBPL8,POLA2,PPM1G,RBBP7,RBM14,RBM28,RPL5,RRP1B,RRP9,SAFB,SENP5,SNRNP40,TPX2,VBP1,WDR12,XPO5,XRN2,ZC3H15,DSCC1,CAD,DHX30,AHCTF1,NOP2,GNL3,CHTF8,DPF2,C1ORF112,CDC…	0.00686752	0	0.775	0.0226489	DDB2,CHTF18,ABCE1,DDX50,AHCY,APEX1,APEX2,APTX,ATAD3A,ATIC,ATRX,BAG5,CCT3,CCT4,CCT6A,CCT7,CCT8,CDC25A,CDKN2AIP,CDKN2AIPNL,CETN2,CETN3,CHAF1A,CHEK1,CHEK2,CLUH,COPS3,COPS4,COPS6,COPS7B,CTPS1,DCLRE1A,DCLRE1B,DDB1,DDX41,DHX36,DHX9,DNA2,DNAJC7,DNTT,DRG1,DUT,ELAVL1,ERAP1,FAM175A,FARSB,FIGNL1,GEN1,GGCT,GPS1,HERC2,HFM1,HMGB2,HNRNPD,HNRNPDL,LENG1,LEO1,LSG1,LTV1,MATR3,MBD4,MCM7,MGMT,MKI67,MMS19,MMS22L,MPG,M…	0.793123
DNA repair superassembly	ORC6	yes	1	320	0.0218456	0.0384796	0.0356975	0.225	3	893	0.00305643	71	CHTF18,ABCE1,DDX50,AHCY,ATAD3A,ATIC,BAG5,CCT3,CCT4,CCT6A,CCT7,CCT8,CDKN2AIPNL,CETN3,CLUH,CTPS1,DDX41,DHX36,DNAJC7,DRG1,ELAVL1,ERAP1,FARSB,GGCT,HNRNPD,HNRNPDL,LENG1,LEO1,LSG1,LTV1,MATR3,MKI67,MRPL11,MTMR14,MYO9B,NELFA,NKRF,NUP188,OGT,ORC6,OSBPL8,POLA2,PPM1G,RBBP7,RBM14,RBM28,RPL5,RRP1B,RRP9,SAFB,SENP5,SNRNP40,TPX2,VBP1,WDR12,XPO5,XRN2,ZC3H15,DSCC1,CAD,DHX30,AHCTF1,NOP2,GNL3,CHTF8,DPF2,C1ORF112,CDC…	0.00686752	0	0.775	0.0226489	DDB2,CHTF18,ABCE1,DDX50,AHCY,APEX1,APEX2,APTX,ATAD3A,ATIC,ATRX,BAG5,CCT3,CCT4,CCT6A,CCT7,CCT8,CDC25A,CDKN2AIP,CDKN2AIPNL,CETN2,CETN3,CHAF1A,CHEK1,CHEK2,CLUH,COPS3,COPS4,COPS6,COPS7B,CTPS1,DCLRE1A,DCLRE1B,DDB1,DDX41,DHX36,DHX9,DNA2,DNAJC7,DNTT,DRG1,DUT,ELAVL1,ERAP1,FAM175A,FARSB,FIGNL1,GEN1,GGCT,GPS1,HERC2,HFM1,HMGB2,HNRNPD,HNRNPDL,LENG1,LEO1,LSG1,LTV1,MATR3,MBD4,MCM7,MGMT,MKI67,MMS19,MMS22L,MPG,M…	0.793123
DNA repair superassembly	ATAD5	yes	1	320	0.0218456	0.0384796	0.0356975	0.225	3	893	0.00305643	71	CHTF18,ABCE1,DDX50,AHCY,ATAD3A,ATIC,BAG5,CCT3,CCT4,CCT6A,CCT7,CCT8,CDKN2AIPNL,CETN3,CLUH,CTPS1,DDX41,DHX36,DNAJC7,DRG1,ELAVL1,ERAP1,FARSB,GGCT,HNRNPD,HNRNPDL,LENG1,LEO1,LSG1,LTV1,MATR3,MKI67,MRPL11,MTMR14,MYO9B,NELFA,NKRF,NUP188,OGT,ORC6,OSBPL8,POLA2,PPM1G,RBBP7,RBM14,RBM28,RPL5,RRP1B,RRP9,SAFB,SENP5,SNRNP40,TPX2,VBP1,WDR12,XPO5,XRN2,ZC3H15,DSCC1,CAD,DHX30,AHCTF1,NOP2,GNL3,CHTF8,DPF2,C1ORF112,CDC…	0.00686752	0	0.775	0.0226489	DDB2,CHTF18,ABCE1,DDX50,AHCY,APEX1,APEX2,APTX,ATAD3A,ATIC,ATRX,BAG5,CCT3,CCT4,CCT6A,CCT7,CCT8,CDC25A,CDKN2AIP,CDKN2AIPNL,CETN2,CETN3,CHAF1A,CHEK1,CHEK2,CLUH,COPS3,COPS4,COPS6,COPS7B,CTPS1,DCLRE1A,DCLRE1B,DDB1,DDX41,DHX36,DHX9,DNA2,DNAJC7,DNTT,DRG1,DUT,ELAVL1,ERAP1,FAM175A,FARSB,FIGNL1,GEN1,GGCT,GPS1,HERC2,HFM1,HMGB2,HNRNPD,HNRNPDL,LENG1,LEO1,LSG1,LTV1,MATR3,MBD4,MCM7,MGMT,MKI67,MMS19,MMS22L,MPG,M…	0.793123
DNA repair superassembly	SMARCE1	yes	1	320	0.0218456	0.0384796	0.0356975	0.225	3	893	0.00305643	71	CHTF18,ABCE1,DDX50,AHCY,ATAD3A,ATIC,BAG5,CCT3,CCT4,CCT6A,CCT7,CCT8,CDKN2AIPNL,CETN3,CLUH,CTPS1,DDX41,DHX36,DNAJC7,DRG1,ELAVL1,ERAP1,FARSB,GGCT,HNRNPD,HNRNPDL,LENG1,LEO1,LSG1,LTV1,MATR3,MKI67,MRPL11,MTMR14,MYO9B,NELFA,NKRF,NUP188,OGT,ORC6,OSBPL8,POLA2,PPM1G,RBBP7,RBM14,RBM28,RPL5,RRP1B,RRP9,SAFB,SENP5,SNRNP40,TPX2,VBP1,WDR12,XPO5,XRN2,ZC3H15,DSCC1,CAD,DHX30,AHCTF1,NOP2,GNL3,CHTF8,DPF2,C1ORF112,CDC…	0.00686752	0	0.775	0.0226489	DDB2,CHTF18,ABCE1,DDX50,AHCY,APEX1,APEX2,APTX,ATAD3A,ATIC,ATRX,BAG5,CCT3,CCT4,CCT6A,CCT7,CCT8,CDC25A,CDKN2AIP,CDKN2AIPNL,CETN2,CETN3,CHAF1A,CHEK1,CHEK2,CLUH,COPS3,COPS4,COPS6,COPS7B,CTPS1,DCLRE1A,DCLRE1B,DDB1,DDX41,DHX36,DHX9,DNA2,DNAJC7,DNTT,DRG1,DUT,ELAVL1,ERAP1,FAM175A,FARSB,FIGNL1,GEN1,GGCT,GPS1,HERC2,HFM1,HMGB2,HNRNPD,HNRNPDL,LENG1,LEO1,LSG1,LTV1,MATR3,MBD4,MCM7,MGMT,MKI67,MMS19,MMS22L,MPG,M…	0.793123
DNA repair superassembly	CENPX	yes	1	320	0.0218456	0.0384796	0.0356975	0.225	3	893	0.00305643	71	CHTF18,ABCE1,DDX50,AHCY,ATAD3A,ATIC,BAG5,CCT3,CCT4,CCT6A,CCT7,CCT8,CDKN2AIPNL,CETN3,CLUH,CTPS1,DDX41,DHX36,DNAJC7,DRG1,ELAVL1,ERAP1,FARSB,GGCT,HNRNPD,HNRNPDL,LENG1,LEO1,LSG1,LTV1,MATR3,MKI67,MRPL11,MTMR14,MYO9B,NELFA,NKRF,NUP188,OGT,ORC6,OSBPL8,POLA2,PPM1G,RBBP7,RBM14,RBM28,RPL5,RRP1B,RRP9,SAFB,SENP5,SNRNP40,TPX2,VBP1,WDR12,XPO5,XRN2,ZC3H15,DSCC1,CAD,DHX30,AHCTF1,NOP2,GNL3,CHTF8,DPF2,C1ORF112,CDC…	0.00686752	0	0.775	0.0226489	DDB2,CHTF18,ABCE1,DDX50,AHCY,APEX1,APEX2,APTX,ATAD3A,ATIC,ATRX,BAG5,CCT3,CCT4,CCT6A,CCT7,CCT8,CDC25A,CDKN2AIP,CDKN2AIPNL,CETN2,CETN3,CHAF1A,CHEK1,CHEK2,CLUH,COPS3,COPS4,COPS6,COPS7B,CTPS1,DCLRE1A,DCLRE1B,DDB1,DDX41,DHX36,DHX9,DNA2,DNAJC7,DNTT,DRG1,DUT,ELAVL1,ERAP1,FAM175A,FARSB,FIGNL1,GEN1,GGCT,GPS1,HERC2,HFM1,HMGB2,HNRNPD,HNRNPDL,LENG1,LEO1,LSG1,LTV1,MATR3,MBD4,MCM7,MGMT,MKI67,MMS19,MMS22L,MPG,M…	0.793123
DNA repair superassembly	FAAP24	yes	1	320	0.0218456	0.0384796	0.0356975	0.225	3	893	0.00305643	71	CHTF18,ABCE1,DDX50,AHCY,ATAD3A,ATIC,BAG5,CCT3,CCT4,CCT6A,CCT7,CCT8,CDKN2AIPNL,CETN3,CLUH,CTPS1,DDX41,DHX36,DNAJC7,DRG1,ELAVL1,ERAP1,FARSB,GGCT,HNRNPD,HNRNPDL,LENG1,LEO1,LSG1,LTV1,MATR3,MKI67,MRPL11,MTMR14,MYO9B,NELFA,NKRF,NUP188,OGT,ORC6,OSBPL8,POLA2,PPM1G,RBBP7,RBM14,RBM28,RPL5,RRP1B,RRP9,SAFB,SENP5,SNRNP40,TPX2,VBP1,WDR12,XPO5,XRN2,ZC3H15,DSCC1,CAD,DHX30,AHCTF1,NOP2,GNL3,CHTF8,DPF2,C1ORF112,CDC…	0.00686752	0	0.775	0.0226489	DDB2,CHTF18,ABCE1,DDX50,AHCY,APEX1,APEX2,APTX,ATAD3A,ATIC,ATRX,BAG5,CCT3,CCT4,CCT6A,CCT7,CCT8,CDC25A,CDKN2AIP,CDKN2AIPNL,CETN2,CETN3,CHAF1A,CHEK1,CHEK2,CLUH,COPS3,COPS4,COPS6,COPS7B,CTPS1,DCLRE1A,DCLRE1B,DDB1,DDX41,DHX36,DHX9,DNA2,DNAJC7,DNTT,DRG1,DUT,ELAVL1,ERAP1,FAM175A,FARSB,FIGNL1,GEN1,GGCT,GPS1,HERC2,HFM1,HMGB2,HNRNPD,HNRNPDL,LENG1,LEO1,LSG1,LTV1,MATR3,MBD4,MCM7,MGMT,MKI67,MMS19,MMS22L,MPG,M…	0.793123
DNA repair superassembly	FANCL	yes	1	320	0.0218456	0.0384796	0.0356975	0.225	3	893	0.00305643	71	CHTF18,ABCE1,DDX50,AHCY,ATAD3A,ATIC,BAG5,CCT3,CCT4,CCT6A,CCT7,CCT8,CDKN2AIPNL,CETN3,CLUH,CTPS1,DDX41,DHX36,DNAJC7,DRG1,ELAVL1,ERAP1,FARSB,GGCT,HNRNPD,HNRNPDL,LENG1,LEO1,LSG1,LTV1,MATR3,MKI67,MRPL11,MTMR14,MYO9B,NELFA,NKRF,NUP188,OGT,ORC6,OSBPL8,POLA2,PPM1G,RBBP7,RBM14,RBM28,RPL5,RRP1B,RRP9,SAFB,SENP5,SNRNP40,TPX2,VBP1,WDR12,XPO5,XRN2,ZC3H15,DSCC1,CAD,DHX30,AHCTF1,NOP2,GNL3,CHTF8,DPF2,C1ORF112,CDC…	0.00686752	0	0.775	0.0226489	DDB2,CHTF18,ABCE1,DDX50,AHCY,APEX1,APEX2,APTX,ATAD3A,ATIC,ATRX,BAG5,CCT3,CCT4,CCT6A,CCT7,CCT8,CDC25A,CDKN2AIP,CDKN2AIPNL,CETN2,CETN3,CHAF1A,CHEK1,CHEK2,CLUH,COPS3,COPS4,COPS6,COPS7B,CTPS1,DCLRE1A,DCLRE1B,DDB1,DDX41,DHX36,DHX9,DNA2,DNAJC7,DNTT,DRG1,DUT,ELAVL1,ERAP1,FAM175A,FARSB,FIGNL1,GEN1,GGCT,GPS1,HERC2,HFM1,HMGB2,HNRNPD,HNRNPDL,LENG1,LEO1,LSG1,LTV1,MATR3,MBD4,MCM7,MGMT,MKI67,MMS19,MMS22L,MPG,M…	0.793123
DNA repair superassembly	CCT8	yes	1	320	0.0218456	0.0384796	0.0356975	0.225	3	893	0.00305643	71	CHTF18,ABCE1,DDX50,AHCY,ATAD3A,ATIC,BAG5,CCT3,CCT4,CCT6A,CCT7,CCT8,CDKN2AIPNL,CETN3,CLUH,CTPS1,DDX41,DHX36,DNAJC7,DRG1,ELAVL1,ERAP1,FARSB,GGCT,HNRNPD,HNRNPDL,LENG1,LEO1,LSG1,LTV1,MATR3,MKI67,MRPL11,MTMR14,MYO9B,NELFA,NKRF,NUP188,OGT,ORC6,OSBPL8,POLA2,PPM1G,RBBP7,RBM14,RBM28,RPL5,RRP1B,RRP9,SAFB,SENP5,SNRNP40,TPX2,VBP1,WDR12,XPO5,XRN2,ZC3H15,DSCC1,CAD,DHX30,AHCTF1,NOP2,GNL3,CHTF8,DPF2,C1ORF112,CDC…	0.00686752	0	0.775	0.0226489	DDB2,CHTF18,ABCE1,DDX50,AHCY,APEX1,APEX2,APTX,ATAD3A,ATIC,ATRX,BAG5,CCT3,CCT4,CCT6A,CCT7,CCT8,CDC25A,CDKN2AIP,CDKN2AIPNL,CETN2,CETN3,CHAF1A,CHEK1,CHEK2,CLUH,COPS3,COPS4,COPS6,COPS7B,CTPS1,DCLRE1A,DCLRE1B,DDB1,DDX41,DHX36,DHX9,DNA2,DNAJC7,DNTT,DRG1,DUT,ELAVL1,ERAP1,FAM175A,FARSB,FIGNL1,GEN1,GGCT,GPS1,HERC2,HFM1,HMGB2,HNRNPD,HNRNPDL,LENG1,LEO1,LSG1,LTV1,MATR3,MBD4,MCM7,MGMT,MKI67,MMS19,MMS22L,MPG,M…	0.793123
DNA repair superassembly	SMARCC1	yes	1	320	0.0218456	0.0384796	0.0356975	0.225	3	893	0.00305643	71	CHTF18,ABCE1,DDX50,AHCY,ATAD3A,ATIC,BAG5,CCT3,CCT4,CCT6A,CCT7,CCT8,CDKN2AIPNL,CETN3,CLUH,CTPS1,DDX41,DHX36,DNAJC7,DRG1,ELAVL1,ERAP1,FARSB,GGCT,HNRNPD,HNRNPDL,LENG1,LEO1,LSG1,LTV1,MATR3,MKI67,MRPL11,MTMR14,MYO9B,NELFA,NKRF,NUP188,OGT,ORC6,OSBPL8,POLA2,PPM1G,RBBP7,RBM14,RBM28,RPL5,RRP1B,RRP9,SAFB,SENP5,SNRNP40,TPX2,VBP1,WDR12,XPO5,XRN2,ZC3H15,DSCC1,CAD,DHX30,AHCTF1,NOP2,GNL3,CHTF8,DPF2,C1ORF112,CDC…	0.00686752	0	0.775	0.0226489	DDB2,CHTF18,ABCE1,DDX50,AHCY,APEX1,APEX2,APTX,ATAD3A,ATIC,ATRX,BAG5,CCT3,CCT4,CCT6A,CCT7,CCT8,CDC25A,CDKN2AIP,CDKN2AIPNL,CETN2,CETN3,CHAF1A,CHEK1,CHEK2,CLUH,COPS3,COPS4,COPS6,COPS7B,CTPS1,DCLRE1A,DCLRE1B,DDB1,DDX41,DHX36,DHX9,DNA2,DNAJC7,DNTT,DRG1,DUT,ELAVL1,ERAP1,FAM175A,FARSB,FIGNL1,GEN1,GGCT,GPS1,HERC2,HFM1,HMGB2,HNRNPD,HNRNPDL,LENG1,LEO1,LSG1,LTV1,MATR3,MBD4,MCM7,MGMT,MKI67,MMS19,MMS22L,MPG,M…	0.793123
DNA repair superassembly	PRIMPOL	yes	1	320	0.0218456	0.0384796	0.0356975	0.225	3	893	0.00305643	71	CHTF18,ABCE1,DDX50,AHCY,ATAD3A,ATIC,BAG5,CCT3,CCT4,CCT6A,CCT7,CCT8,CDKN2AIPNL,CETN3,CLUH,CTPS1,DDX41,DHX36,DNAJC7,DRG1,ELAVL1,ERAP1,FARSB,GGCT,HNRNPD,HNRNPDL,LENG1,LEO1,LSG1,LTV1,MATR3,MKI67,MRPL11,MTMR14,MYO9B,NELFA,NKRF,NUP188,OGT,ORC6,OSBPL8,POLA2,PPM1G,RBBP7,RBM14,RBM28,RPL5,RRP1B,RRP9,SAFB,SENP5,SNRNP40,TPX2,VBP1,WDR12,XPO5,XRN2,ZC3H15,DSCC1,CAD,DHX30,AHCTF1,NOP2,GNL3,CHTF8,DPF2,C1ORF112,CDC…	0.00686752	0	0.775	0.0226489	DDB2,CHTF18,ABCE1,DDX50,AHCY,APEX1,APEX2,APTX,ATAD3A,ATIC,ATRX,BAG5,CCT3,CCT4,CCT6A,CCT7,CCT8,CDC25A,CDKN2AIP,CDKN2AIPNL,CETN2,CETN3,CHAF1A,CHEK1,CHEK2,CLUH,COPS3,COPS4,COPS6,COPS7B,CTPS1,DCLRE1A,DCLRE1B,DDB1,DDX41,DHX36,DHX9,DNA2,DNAJC7,DNTT,DRG1,DUT,ELAVL1,ERAP1,FAM175A,FARSB,FIGNL1,GEN1,GGCT,GPS1,HERC2,HFM1,HMGB2,HNRNPD,HNRNPDL,LENG1,LEO1,LSG1,LTV1,MATR3,MBD4,MCM7,MGMT,MKI67,MMS19,MMS22L,MPG,M…	0.793123
DNA repair superassembly	NELFA	yes	1	320	0.0218456	0.0384796	0.0356975	0.225	3	893	0.00305643	71	CHTF18,ABCE1,DDX50,AHCY,ATAD3A,ATIC,BAG5,CCT3,CCT4,CCT6A,CCT7,CCT8,CDKN2AIPNL,CETN3,CLUH,CTPS1,DDX41,DHX36,DNAJC7,DRG1,ELAVL1,ERAP1,FARSB,GGCT,HNRNPD,HNRNPDL,LENG1,LEO1,LSG1,LTV1,MATR3,MKI67,MRPL11,MTMR14,MYO9B,NELFA,NKRF,NUP188,OGT,ORC6,OSBPL8,POLA2,PPM1G,RBBP7,RBM14,RBM28,RPL5,RRP1B,RRP9,SAFB,SENP5,SNRNP40,TPX2,VBP1,WDR12,XPO5,XRN2,ZC3H15,DSCC1,CAD,DHX30,AHCTF1,NOP2,GNL3,CHTF8,DPF2,C1ORF112,CDC…	0.00686752	0	0.775	0.0226489	DDB2,CHTF18,ABCE1,DDX50,AHCY,APEX1,APEX2,APTX,ATAD3A,ATIC,ATRX,BAG5,CCT3,CCT4,CCT6A,CCT7,CCT8,CDC25A,CDKN2AIP,CDKN2AIPNL,CETN2,CETN3,CHAF1A,CHEK1,CHEK2,CLUH,COPS3,COPS4,COPS6,COPS7B,CTPS1,DCLRE1A,DCLRE1B,DDB1,DDX41,DHX36,DHX9,DNA2,DNAJC7,DNTT,DRG1,DUT,ELAVL1,ERAP1,FAM175A,FARSB,FIGNL1,GEN1,GGCT,GPS1,HERC2,HFM1,HMGB2,HNRNPD,HNRNPDL,LENG1,LEO1,LSG1,LTV1,MATR3,MBD4,MCM7,MGMT,MKI67,MMS19,MMS22L,MPG,M…	0.793123
DNA repair superassembly	RNF4	yes	1	320	0.0218456	0.0384796	0.0356975	0.225	3	893	0.00305643	71	CHTF18,ABCE1,DDX50,AHCY,ATAD3A,ATIC,BAG5,CCT3,CCT4,CCT6A,CCT7,CCT8,CDKN2AIPNL,CETN3,CLUH,CTPS1,DDX41,DHX36,DNAJC7,DRG1,ELAVL1,ERAP1,FARSB,GGCT,HNRNPD,HNRNPDL,LENG1,LEO1,LSG1,LTV1,MATR3,MKI67,MRPL11,MTMR14,MYO9B,NELFA,NKRF,NUP188,OGT,ORC6,OSBPL8,POLA2,PPM1G,RBBP7,RBM14,RBM28,RPL5,RRP1B,RRP9,SAFB,SENP5,SNRNP40,TPX2,VBP1,WDR12,XPO5,XRN2,ZC3H15,DSCC1,CAD,DHX30,AHCTF1,NOP2,GNL3,CHTF8,DPF2,C1ORF112,CDC…	0.00686752	0	0.775	0.0226489	DDB2,CHTF18,ABCE1,DDX50,AHCY,APEX1,APEX2,APTX,ATAD3A,ATIC,ATRX,BAG5,CCT3,CCT4,CCT6A,CCT7,CCT8,CDC25A,CDKN2AIP,CDKN2AIPNL,CETN2,CETN3,CHAF1A,CHEK1,CHEK2,CLUH,COPS3,COPS4,COPS6,COPS7B,CTPS1,DCLRE1A,DCLRE1B,DDB1,DDX41,DHX36,DHX9,DNA2,DNAJC7,DNTT,DRG1,DUT,ELAVL1,ERAP1,FAM175A,FARSB,FIGNL1,GEN1,GGCT,GPS1,HERC2,HFM1,HMGB2,HNRNPD,HNRNPDL,LENG1,LEO1,LSG1,LTV1,MATR3,MBD4,MCM7,MGMT,MKI67,MMS19,MMS22L,MPG,M…	0.793123
DNA repair superassembly	UVSSA	yes	1	320	0.0218456	0.0384796	0.0356975	0.225	3	893	0.00305643	71	CHTF18,ABCE1,DDX50,AHCY,ATAD3A,ATIC,BAG5,CCT3,CCT4,CCT6A,CCT7,CCT8,CDKN2AIPNL,CETN3,CLUH,CTPS1,DDX41,DHX36,DNAJC7,DRG1,ELAVL1,ERAP1,FARSB,GGCT,HNRNPD,HNRNPDL,LENG1,LEO1,LSG1,LTV1,MATR3,MKI67,MRPL11,MTMR14,MYO9B,NELFA,NKRF,NUP188,OGT,ORC6,OSBPL8,POLA2,PPM1G,RBBP7,RBM14,RBM28,RPL5,RRP1B,RRP9,SAFB,SENP5,SNRNP40,TPX2,VBP1,WDR12,XPO5,XRN2,ZC3H15,DSCC1,CAD,DHX30,AHCTF1,NOP2,GNL3,CHTF8,DPF2,C1ORF112,CDC…	0.00686752	0	0.775	0.0226489	DDB2,CHTF18,ABCE1,DDX50,AHCY,APEX1,APEX2,APTX,ATAD3A,ATIC,ATRX,BAG5,CCT3,CCT4,CCT6A,CCT7,CCT8,CDC25A,CDKN2AIP,CDKN2AIPNL,CETN2,CETN3,CHAF1A,CHEK1,CHEK2,CLUH,COPS3,COPS4,COPS6,COPS7B,CTPS1,DCLRE1A,DCLRE1B,DDB1,DDX41,DHX36,DHX9,DNA2,DNAJC7,DNTT,DRG1,DUT,ELAVL1,ERAP1,FAM175A,FARSB,FIGNL1,GEN1,GGCT,GPS1,HERC2,HFM1,HMGB2,HNRNPD,HNRNPDL,LENG1,LEO1,LSG1,LTV1,MATR3,MBD4,MCM7,MGMT,MKI67,MMS19,MMS22L,MPG,M…	0.793123
DNA repair superassembly	RFC1	yes	1	320	0.0218456	0.0384796	0.0356975	0.225	3	893	0.00305643	71	CHTF18,ABCE1,DDX50,AHCY,ATAD3A,ATIC,BAG5,CCT3,CCT4,CCT6A,CCT7,CCT8,CDKN2AIPNL,CETN3,CLUH,CTPS1,DDX41,DHX36,DNAJC7,DRG1,ELAVL1,ERAP1,FARSB,GGCT,HNRNPD,HNRNPDL,LENG1,LEO1,LSG1,LTV1,MATR3,MKI67,MRPL11,MTMR14,MYO9B,NELFA,NKRF,NUP188,OGT,ORC6,OSBPL8,POLA2,PPM1G,RBBP7,RBM14,RBM28,RPL5,RRP1B,RRP9,SAFB,SENP5,SNRNP40,TPX2,VBP1,WDR12,XPO5,XRN2,ZC3H15,DSCC1,CAD,DHX30,AHCTF1,NOP2,GNL3,CHTF8,DPF2,C1ORF112,CDC…	0.00686752	0	0.775	0.0226489	DDB2,CHTF18,ABCE1,DDX50,AHCY,APEX1,APEX2,APTX,ATAD3A,ATIC,ATRX,BAG5,CCT3,CCT4,CCT6A,CCT7,CCT8,CDC25A,CDKN2AIP,CDKN2AIPNL,CETN2,CETN3,CHAF1A,CHEK1,CHEK2,CLUH,COPS3,COPS4,COPS6,COPS7B,CTPS1,DCLRE1A,DCLRE1B,DDB1,DDX41,DHX36,DHX9,DNA2,DNAJC7,DNTT,DRG1,DUT,ELAVL1,ERAP1,FAM175A,FARSB,FIGNL1,GEN1,GGCT,GPS1,HERC2,HFM1,HMGB2,HNRNPD,HNRNPDL,LENG1,LEO1,LSG1,LTV1,MATR3,MBD4,MCM7,MGMT,MKI67,MMS19,MMS22L,MPG,M…	0.793123
DNA repair superassembly	ARID1B	yes	1	320	0.0218456	0.0384796	0.0356975	0.225	3	893	0.00305643	71	CHTF18,ABCE1,DDX50,AHCY,ATAD3A,ATIC,BAG5,CCT3,CCT4,CCT6A,CCT7,CCT8,CDKN2AIPNL,CETN3,CLUH,CTPS1,DDX41,DHX36,DNAJC7,DRG1,ELAVL1,ERAP1,FARSB,GGCT,HNRNPD,HNRNPDL,LENG1,LEO1,LSG1,LTV1,MATR3,MKI67,MRPL11,MTMR14,MYO9B,NELFA,NKRF,NUP188,OGT,ORC6,OSBPL8,POLA2,PPM1G,RBBP7,RBM14,RBM28,RPL5,RRP1B,RRP9,SAFB,SENP5,SNRNP40,TPX2,VBP1,WDR12,XPO5,XRN2,ZC3H15,DSCC1,CAD,DHX30,AHCTF1,NOP2,GNL3,CHTF8,DPF2,C1ORF112,CDC…	0.00686752	0	0.775	0.0226489	DDB2,CHTF18,ABCE1,DDX50,AHCY,APEX1,APEX2,APTX,ATAD3A,ATIC,ATRX,BAG5,CCT3,CCT4,CCT6A,CCT7,CCT8,CDC25A,CDKN2AIP,CDKN2AIPNL,CETN2,CETN3,CHAF1A,CHEK1,CHEK2,CLUH,COPS3,COPS4,COPS6,COPS7B,CTPS1,DCLRE1A,DCLRE1B,DDB1,DDX41,DHX36,DHX9,DNA2,DNAJC7,DNTT,DRG1,DUT,ELAVL1,ERAP1,FAM175A,FARSB,FIGNL1,GEN1,GGCT,GPS1,HERC2,HFM1,HMGB2,HNRNPD,HNRNPDL,LENG1,LEO1,LSG1,LTV1,MATR3,MBD4,MCM7,MGMT,MKI67,MMS19,MMS22L,MPG,M…	0.793123
DNA repair superassembly	OGT	yes	1	320	0.0218456	0.0384796	0.0356975	0.225	3	893	0.00305643	71	CHTF18,ABCE1,DDX50,AHCY,ATAD3A,ATIC,BAG5,CCT3,CCT4,CCT6A,CCT7,CCT8,CDKN2AIPNL,CETN3,CLUH,CTPS1,DDX41,DHX36,DNAJC7,DRG1,ELAVL1,ERAP1,FARSB,GGCT,HNRNPD,HNRNPDL,LENG1,LEO1,LSG1,LTV1,MATR3,MKI67,MRPL11,MTMR14,MYO9B,NELFA,NKRF,NUP188,OGT,ORC6,OSBPL8,POLA2,PPM1G,RBBP7,RBM14,RBM28,RPL5,RRP1B,RRP9,SAFB,SENP5,SNRNP40,TPX2,VBP1,WDR12,XPO5,XRN2,ZC3H15,DSCC1,CAD,DHX30,AHCTF1,NOP2,GNL3,CHTF8,DPF2,C1ORF112,CDC…	0.00686752	0	0.775	0.0226489	DDB2,CHTF18,ABCE1,DDX50,AHCY,APEX1,APEX2,APTX,ATAD3A,ATIC,ATRX,BAG5,CCT3,CCT4,CCT6A,CCT7,CCT8,CDC25A,CDKN2AIP,CDKN2AIPNL,CETN2,CETN3,CHAF1A,CHEK1,CHEK2,CLUH,COPS3,COPS4,COPS6,COPS7B,CTPS1,DCLRE1A,DCLRE1B,DDB1,DDX41,DHX36,DHX9,DNA2,DNAJC7,DNTT,DRG1,DUT,ELAVL1,ERAP1,FAM175A,FARSB,FIGNL1,GEN1,GGCT,GPS1,HERC2,HFM1,HMGB2,HNRNPD,HNRNPDL,LENG1,LEO1,LSG1,LTV1,MATR3,MBD4,MCM7,MGMT,MKI67,MMS19,MMS22L,MPG,M…	0.793123
DNA replication	ATAD5	yes	1	55	0.247138	0.023569	0.149495	0.236364	3	889	0.0208754	13	CHTF18,DDX50,CTPS1,HNRNPDL,MKI67,POLA2,RBM14,TPX2,DSCC1,CAD,DHX30,SLC25A11,CHTF8	0.066	0	0.763636	0.129293	CHTF18,DDX50,APEX2,CTPS1,HNRNPDL,MCM7,MKI67,POLA2,RBM14,TOP2A,TPX2,DSCC1,CAD,DHX30,RFC3,RFC5,SLC25A11,BRCA1,CDK2,CHTF8,MCM8,MCM9,MSH6,RAD17,RPA1,SMARCA5,SMARCAD1,POLD4,RPA4,PMS2,POLE,POLE2,LIG1,POLK,MAD2L2,FANCI,MSH2,RFC1,ATAD5,RNASEH2A,RPA2,HUS1,FEN1,PCNA,MLH1,POLD2,POLD3,RAD9A,RAD1,PMS1,MSH3,POLD1,RFC2,RFC4,RPA3,	0.485199
DNA replication	RFC1	yes	1	55	0.247138	0.023569	0.149495	0.236364	3	889	0.0208754	13	CHTF18,DDX50,CTPS1,HNRNPDL,MKI67,POLA2,RBM14,TPX2,DSCC1,CAD,DHX30,SLC25A11,CHTF8	0.066	0	0.763636	0.129293	CHTF18,DDX50,APEX2,CTPS1,HNRNPDL,MCM7,MKI67,POLA2,RBM14,TOP2A,TPX2,DSCC1,CAD,DHX30,RFC3,RFC5,SLC25A11,BRCA1,CDK2,CHTF8,MCM8,MCM9,MSH6,RAD17,RPA1,SMARCA5,SMARCAD1,POLD4,RPA4,PMS2,POLE,POLE2,LIG1,POLK,MAD2L2,FANCI,MSH2,RFC1,ATAD5,RNASEH2A,RPA2,HUS1,FEN1,PCNA,MLH1,POLD2,POLD3,RAD9A,RAD1,PMS1,MSH3,POLD1,RFC2,RFC4,RPA3,	0.485199
Double strand lesion repair (DSR) I	MRE11	yes	1	46	0	0.589372	0.152657	0.0434783	3	887	0.00869565	1	CDCA2	0.0108108	0	0.956522	0.119807	BRCA1,BRCA2,XRCC3,XRCC5,EME1,MCM8,NBN,PALB2,PARP1,PRKDC,RAD50,RAD51B,RAD51C,C17orf53,FAN1,XRCC2,RAD51D,BRE,TRAIP,CDCA2,RNF8,RPA2,PAXIP1,ATM,MDC1,MRE11,BLM,TP53BP1,FANCD2,UIMC1,FANCG,RMI2,RNF168,H2AFX,RAD51,BARD1,SLX4,FAM35A,C20orf196,FANCA,RMI1,LIG4,DCLRE1C,NHEJ1,RIF1,XRCC4,	0.308246
DSR II	MRE11	yes	1	61	0	0.551366	0.233333	0.0655738	3	891	0.00601093	3	DSCC1,C1ORF112,CDCA2	0.00374883	0	0.934426	0.103825	DSCC1,BRCA1,BRCA2,XRCC3,EME1,MCM8,MCM9,NBN,PALB2,PARP1,RAD51B,RAD51C,RPA1,C1orf112,C17orf53,FAN1,RPA4,XRCC2,HELQ,RAD51D,LIG1,FANCI,ATAD5,BRE,TRAIP,RFWD3,RNASEH2A,CDCA2,RNF8,RPA2,CENPX,PAXIP1,ATM,MDC1,MRE11,BLM,TP53BP1,FANCD2,UIMC1,FANCG,RMI2,RNF168,H2AFX,RAD51,BARD1,SLX4,FANCA,RMI1,BRIP1,FANCF,FANCL,FANCM,UBE2T,FAAP100,FAAP24,FANCB,FANCC,FANCE,USP1,FAAP20,TOP3A,	0.712428
DSR II	ATAD5	yes	1	61	0	0.551366	0.233333	0.0655738	3	891	0.00601093	3	DSCC1,C1ORF112,CDCA2	0.00374883	0	0.934426	0.103825	DSCC1,BRCA1,BRCA2,XRCC3,EME1,MCM8,MCM9,NBN,PALB2,PARP1,RAD51B,RAD51C,RPA1,C1orf112,C17orf53,FAN1,RPA4,XRCC2,HELQ,RAD51D,LIG1,FANCI,ATAD5,BRE,TRAIP,RFWD3,RNASEH2A,CDCA2,RNF8,RPA2,CENPX,PAXIP1,ATM,MDC1,MRE11,BLM,TP53BP1,FANCD2,UIMC1,FANCG,RMI2,RNF168,H2AFX,RAD51,BARD1,SLX4,FANCA,RMI1,BRIP1,FANCF,FANCL,FANCM,UBE2T,FAAP100,FAAP24,FANCB,FANCC,FANCE,USP1,FAAP20,TOP3A,	0.712428
DSR II	CENPX	yes	1	61	0	0.551366	0.233333	0.0655738	3	891	0.00601093	3	DSCC1,C1ORF112,CDCA2	0.00374883	0	0.934426	0.103825	DSCC1,BRCA1,BRCA2,XRCC3,EME1,MCM8,MCM9,NBN,PALB2,PARP1,RAD51B,RAD51C,RPA1,C1orf112,C17orf53,FAN1,RPA4,XRCC2,HELQ,RAD51D,LIG1,FANCI,ATAD5,BRE,TRAIP,RFWD3,RNASEH2A,CDCA2,RNF8,RPA2,CENPX,PAXIP1,ATM,MDC1,MRE11,BLM,TP53BP1,FANCD2,UIMC1,FANCG,RMI2,RNF168,H2AFX,RAD51,BARD1,SLX4,FANCA,RMI1,BRIP1,FANCF,FANCL,FANCM,UBE2T,FAAP100,FAAP24,FANCB,FANCC,FANCE,USP1,FAAP20,TOP3A,	0.712428
DSR II	FAAP24	yes	1	61	0	0.551366	0.233333	0.0655738	3	891	0.00601093	3	DSCC1,C1ORF112,CDCA2	0.00374883	0	0.934426	0.103825	DSCC1,BRCA1,BRCA2,XRCC3,EME1,MCM8,MCM9,NBN,PALB2,PARP1,RAD51B,RAD51C,RPA1,C1orf112,C17orf53,FAN1,RPA4,XRCC2,HELQ,RAD51D,LIG1,FANCI,ATAD5,BRE,TRAIP,RFWD3,RNASEH2A,CDCA2,RNF8,RPA2,CENPX,PAXIP1,ATM,MDC1,MRE11,BLM,TP53BP1,FANCD2,UIMC1,FANCG,RMI2,RNF168,H2AFX,RAD51,BARD1,SLX4,FANCA,RMI1,BRIP1,FANCF,FANCL,FANCM,UBE2T,FAAP100,FAAP24,FANCB,FANCC,FANCE,USP1,FAAP20,TOP3A,	0.712428
DSR II	FANCL	yes	1	61	0	0.551366	0.233333	0.0655738	3	891	0.00601093	3	DSCC1,C1ORF112,CDCA2	0.00374883	0	0.934426	0.103825	DSCC1,BRCA1,BRCA2,XRCC3,EME1,MCM8,MCM9,NBN,PALB2,PARP1,RAD51B,RAD51C,RPA1,C1orf112,C17orf53,FAN1,RPA4,XRCC2,HELQ,RAD51D,LIG1,FANCI,ATAD5,BRE,TRAIP,RFWD3,RNASEH2A,CDCA2,RNF8,RPA2,CENPX,PAXIP1,ATM,MDC1,MRE11,BLM,TP53BP1,FANCD2,UIMC1,FANCG,RMI2,RNF168,H2AFX,RAD51,BARD1,SLX4,FANCA,RMI1,BRIP1,FANCF,FANCL,FANCM,UBE2T,FAAP100,FAAP24,FANCB,FANCC,FANCE,USP1,FAAP20,TOP3A,	0.712428
FA Anchor	FANCL	yes	1	8	0	1	0	0	1	857	0	0		0	0	1	0.892857	FANCG,FANCA,FANCF,FANCL,FANCM,FANCC,FANCE,FAAP20,	0.349557
FA core	FAAP24	yes	1	18	0	1	0.176471	0.111111	1	878	0	1	C1ORF112	0.00934579	0	0.888889	0.30719	C1orf112,C17orf53,FANCI,FANCD2,FANCG,RMI2,FANCA,RMI1,BRIP1,FANCF,FANCL,FANCM,UBE2T,FAAP100,FAAP24,FANCB,FANCC,FANCE,	0.817607
FA core	FANCL	yes	1	18	0	1	0.176471	0.111111	1	878	0	1	C1ORF112	0.00934579	0	0.888889	0.30719	C1orf112,C17orf53,FANCI,FANCD2,FANCG,RMI2,FANCA,RMI1,BRIP1,FANCF,FANCL,FANCM,UBE2T,FAAP100,FAAP24,FANCB,FANCC,FANCE,	0.817607
FA I	FANCL	yes	1	6	0	1	0.2	0	1	852	0	0		0	0	1	0.466667	FAN1,FANCI,FANCD2,RMI2,FANCL,USP1,	0.531259
Fanconi anemia cluster	FAAP24	yes	1	28	0	0.915344	0.216931	0.0714286	2	885	0.00529101	1	C1ORF112	0.0121951	0	0.928571	0.198413	BRCA1,BRCA2,MCM8,MCM9,C1orf112,C17orf53,FAN1,FANCI,BLM,FANCD2,FANCG,RMI2,BARD1,SLX4,FANCA,RMI1,BRIP1,FANCF,FANCL,FANCM,UBE2T,FAAP100,FAAP24,FANCB,FANCC,FANCE,USP1,FAAP20,	0.782138
Fanconi anemia cluster	FANCL	yes	1	28	0	0.915344	0.216931	0.0714286	2	885	0.00529101	1	C1ORF112	0.0121951	0	0.928571	0.198413	BRCA1,BRCA2,MCM8,MCM9,C1orf112,C17orf53,FAN1,FANCI,BLM,FANCD2,FANCG,RMI2,BARD1,SLX4,FANCA,RMI1,BRIP1,FANCF,FANCL,FANCM,UBE2T,FAAP100,FAAP24,FANCB,FANCC,FANCE,USP1,FAAP20,	0.782138
GBAF subcomplex	SMARCD1	yes	0.0716744	3	0	0	0	0.666667	0	771	0.333333	2	SS18,GLTSCR1	0.666667	0	0.333333	1	SMARCD1,SS18,GLTSCR1,	0.76624
Homol recomb (HR)	MRE11	yes	1	22	0	0.714286	0.160173	0	2	884	0.034632	0		0.011236	0	1	0.285714	BRCA1,BRCA2,XRCC3,NBN,PALB2,RAD51B,RAD51C,XRCC2,RAD51D,ATM,MDC1,MRE11,BLM,TP53BP1,FANCD2,UIMC1,FANCG,RMI2,RNF168,H2AFX,RAD51,BARD1	0.450653
Mismatch repair (MMR)	ATAD5	yes	0.979035	21	0.480952	0	0.138095	0.238095	3	881	0.0761905	5	CHTF18,DDX50,DSCC1,DHX30,CHTF8	0.0980392	0	0.761905	0.504762	CHTF18,DDX50,DSCC1,DHX30,RFC3,RFC5,CHTF8,MSH6,RAD17,RPA1,SMARCAD1,PMS2,MSH2,RFC1,ATAD5,PCNA,MLH1,PMS1,MSH3,RFC2,RFC4,	0.538632
Mismatch repair (MMR)	RFC1	yes	0.979035	21	0.480952	0	0.138095	0.238095	3	881	0.0761905	5	CHTF18,DDX50,DSCC1,DHX30,CHTF8	0.0980392	0	0.761905	0.504762	CHTF18,DDX50,DSCC1,DHX30,RFC3,RFC5,CHTF8,MSH6,RAD17,RPA1,SMARCAD1,PMS2,MSH2,RFC1,ATAD5,PCNA,MLH1,PMS1,MSH3,RFC2,RFC4,	0.538632
MLF2	DNAJB1	yes	0.658059	4	0	0	0	0.75	0	814	0	3	DNAJB1,BAG2,MLF2	0.166667	0	0.25	1	STUB1,DNAJB1,BAG2,MLF2,	0.824594
MRN complex	MRE11	yes	1	3	1	0	0	0	2	802	0	0		0	0	1	1	NBN,RAD50,MRE11,	0.898955
NBAF complex	SMARCD1	yes	9.7103e-34	12	0.636364	0	0.0757576	0.0833333	0	871	0.378788	1	DPF2	1	1	0.916667	1	SMARCD1,ACTL6A,ARID1B,SMARCC1,SMARCE1,PBRM1,SMARCA4,DPF2,ARID1A,ARID2,SMARCB1,SMARCC2,	0.740139
NBAF complex	SMARCE1	yes	9.7103e-34	12	0.636364	0	0.0757576	0.0833333	0	871	0.378788	1	DPF2	1	1	0.916667	1	SMARCD1,ACTL6A,ARID1B,SMARCC1,SMARCE1,PBRM1,SMARCA4,DPF2,ARID1A,ARID2,SMARCB1,SMARCC2,	0.740139
NBAF complex	SMARCC1	yes	9.7103e-34	12	0.636364	0	0.0757576	0.0833333	0	871	0.378788	1	DPF2	1	1	0.916667	1	SMARCD1,ACTL6A,ARID1B,SMARCC1,SMARCE1,PBRM1,SMARCA4,DPF2,ARID1A,ARID2,SMARCB1,SMARCC2,	0.740139
NBAF complex	ARID1B	yes	9.7103e-34	12	0.636364	0	0.0757576	0.0833333	0	871	0.378788	1	DPF2	1	1	0.916667	1	SMARCD1,ACTL6A,ARID1B,SMARCC1,SMARCE1,PBRM1,SMARCA4,DPF2,ARID1A,ARID2,SMARCB1,SMARCC2,	0.740139
Nucleotide excision repair (NER)	UVSSA	yes	0.998281	21	0.161905	0.490476	0	0	3	880	0.0047619	0		0.0814815	0	1	0.271429	USP7,XPA,POLK,RFWD3,ERCC8,CCNH,MNAT1,CDK7,ERCC5,ERCC4,ERCC1,GTF2H1,ERCC2,GTF2H4,GTF2H5,ERCC3,GTF2H2,GTF2H3,UVSSA,ERCC6,XAB2,	0.604299
Regulation of TC-NER I	UVSSA	yes	1	3	0	1	0	0	0	793	0	0		0	0	1	1	ERCC8,UVSSA,ERCC6,	0.747322
Regulation of TC-NER IV	UVSSA	yes	1	3	0	0.666667	0	0	0	786	0	0		0	0	1	1	GTF2H1,ERCC3,UVSSA,	0.677143
RFC complex	ATAD5	yes	0.700153	12	0.636364	0.0757576	0.318182	0.0833333	2	870	0.0454545	1	DSCC1	0.142857	0	0.916667	0.742424	DSCC1,RFC3,RFC5,MSH6,PMS2,MSH2,RFC1,ATAD5,PCNA,MLH1,RFC2,RFC4,	0.469044
RFC complex	RFC1	yes	0.700153	12	0.636364	0.0757576	0.318182	0.0833333	2	870	0.0454545	1	DSCC1	0.142857	0	0.916667	0.742424	DSCC1,RFC3,RFC5,MSH6,PMS2,MSH2,RFC1,ATAD5,PCNA,MLH1,RFC2,RFC4,	0.469044
SMARCC/CD1 DBN	SMARCD1	yes	0.41524	3	1	0	0	0.333333	0	774	0.333333	1	DBN1	0.333333	0	0.666667	1	SMARCD1,SMARCC1,DBN1,	0.35181
SMARCC/CD1 DBN	SMARCC1	yes	0.41524	3	1	0	0	0.333333	0	774	0.333333	1	DBN1	0.333333	0	0.666667	1	SMARCD1,SMARCC1,DBN1,	0.35181
STK11 G1 arrest	CAB39	yes	0.0716744	3	0	0	0	0.666667	0	780	0	2	STRADA,CAB39	0.666667	0	0.333333	1	STRADA,CAB39,STK11,	0.747283
Stress response	MMS19	yes	1	276	0.0282213	0	0	0.695652	3	892	0.00711462	192	ABCD3,PSMA3,SSBP1,ILVBL,PSMB5,CHTF18,CYC1,ABCE1,RPL13A,DDX50,EBNA1BP2,AHCY,ATAD3A,ATIC,BAG5,CCT3,CCT4,CCT6A,CCT7,CCT8,CDKN2AIPNL,CETN3,CLUH,CTPS1,DDX41,DNAJC7,DRG1,ELAVL1,ERAP1,FARSB,GGCT,HNRNPD,HNRNPDL,LENG1,LEO1,LSG1,LTV1,MATR3,MKI67,MRPL11,NELFA,NKRF,NUP188,OGT,PPM1G,RBBP7,RBM14,RPL5,RRP1B,RRP9,SAFB,SENP5,TPX2,VBP1,WDR12,XPO5,ZC3H15,ABCF2,DDX21,FARSA,DSCC1,CAD,DHX30,AHCTF1,NOP2,GNL3,RSL1D1,SLC…	0.0111618	0	0.304348	0.0247431	ABCD3,PSMA3,DDB2,SSBP1,ILVBL,PSMB5,CHTF18,CYC1,ABCE1,RPL13A,DDX50,EBNA1BP2,AHCY,ATAD3A,ATIC,BAG5,CCT3,CCT4,CCT6A,CCT7,CCT8,CDKN2AIP,CDKN2AIPNL,CETN2,CETN3,CHEK2,CLUH,COPS3,COPS4,COPS6,COPS7B,CTPS1,DDB1,DDX41,DHX9,DNAJC7,DRG1,ELAVL1,ERAP1,FARSB,GGCT,GPS1,HNRNPD,HNRNPDL,LENG1,LEO1,LSG1,LTV1,MATR3,MCM7,MKI67,MMS19,MPG,MRPL11,NELFA,NKRF,NUP188,OGT,PARP3,PPM1G,RBBP7,RBBP8,RBM14,RPL5,RRP1B,RRP9,RUVBL1,…	0.512991
Stress response	SMARCD1	yes	1	276	0.0282213	0	0	0.695652	3	892	0.00711462	192	ABCD3,PSMA3,SSBP1,ILVBL,PSMB5,CHTF18,CYC1,ABCE1,RPL13A,DDX50,EBNA1BP2,AHCY,ATAD3A,ATIC,BAG5,CCT3,CCT4,CCT6A,CCT7,CCT8,CDKN2AIPNL,CETN3,CLUH,CTPS1,DDX41,DNAJC7,DRG1,ELAVL1,ERAP1,FARSB,GGCT,HNRNPD,HNRNPDL,LENG1,LEO1,LSG1,LTV1,MATR3,MKI67,MRPL11,NELFA,NKRF,NUP188,OGT,PPM1G,RBBP7,RBM14,RPL5,RRP1B,RRP9,SAFB,SENP5,TPX2,VBP1,WDR12,XPO5,ZC3H15,ABCF2,DDX21,FARSA,DSCC1,CAD,DHX30,AHCTF1,NOP2,GNL3,RSL1D1,SLC…	0.0111618	0	0.304348	0.0247431	ABCD3,PSMA3,DDB2,SSBP1,ILVBL,PSMB5,CHTF18,CYC1,ABCE1,RPL13A,DDX50,EBNA1BP2,AHCY,ATAD3A,ATIC,BAG5,CCT3,CCT4,CCT6A,CCT7,CCT8,CDKN2AIP,CDKN2AIPNL,CETN2,CETN3,CHEK2,CLUH,COPS3,COPS4,COPS6,COPS7B,CTPS1,DDB1,DDX41,DHX9,DNAJC7,DRG1,ELAVL1,ERAP1,FARSB,GGCT,GPS1,HNRNPD,HNRNPDL,LENG1,LEO1,LSG1,LTV1,MATR3,MCM7,MKI67,MMS19,MPG,MRPL11,NELFA,NKRF,NUP188,OGT,PARP3,PPM1G,RBBP7,RBBP8,RBM14,RPL5,RRP1B,RRP9,RUVBL1,…	0.512991
Stress response	PFDN5	yes	1	276	0.0282213	0	0	0.695652	3	892	0.00711462	192	ABCD3,PSMA3,SSBP1,ILVBL,PSMB5,CHTF18,CYC1,ABCE1,RPL13A,DDX50,EBNA1BP2,AHCY,ATAD3A,ATIC,BAG5,CCT3,CCT4,CCT6A,CCT7,CCT8,CDKN2AIPNL,CETN3,CLUH,CTPS1,DDX41,DNAJC7,DRG1,ELAVL1,ERAP1,FARSB,GGCT,HNRNPD,HNRNPDL,LENG1,LEO1,LSG1,LTV1,MATR3,MKI67,MRPL11,NELFA,NKRF,NUP188,OGT,PPM1G,RBBP7,RBM14,RPL5,RRP1B,RRP9,SAFB,SENP5,TPX2,VBP1,WDR12,XPO5,ZC3H15,ABCF2,DDX21,FARSA,DSCC1,CAD,DHX30,AHCTF1,NOP2,GNL3,RSL1D1,SLC…	0.0111618	0	0.304348	0.0247431	ABCD3,PSMA3,DDB2,SSBP1,ILVBL,PSMB5,CHTF18,CYC1,ABCE1,RPL13A,DDX50,EBNA1BP2,AHCY,ATAD3A,ATIC,BAG5,CCT3,CCT4,CCT6A,CCT7,CCT8,CDKN2AIP,CDKN2AIPNL,CETN2,CETN3,CHEK2,CLUH,COPS3,COPS4,COPS6,COPS7B,CTPS1,DDB1,DDX41,DHX9,DNAJC7,DRG1,ELAVL1,ERAP1,FARSB,GGCT,GPS1,HNRNPD,HNRNPDL,LENG1,LEO1,LSG1,LTV1,MATR3,MCM7,MKI67,MMS19,MPG,MRPL11,NELFA,NKRF,NUP188,OGT,PARP3,PPM1G,RBBP7,RBBP8,RBM14,RPL5,RRP1B,RRP9,RUVBL1,…	0.512991
Stress response	VWA8	yes	1	276	0.0282213	0	0	0.695652	3	892	0.00711462	192	ABCD3,PSMA3,SSBP1,ILVBL,PSMB5,CHTF18,CYC1,ABCE1,RPL13A,DDX50,EBNA1BP2,AHCY,ATAD3A,ATIC,BAG5,CCT3,CCT4,CCT6A,CCT7,CCT8,CDKN2AIPNL,CETN3,CLUH,CTPS1,DDX41,DNAJC7,DRG1,ELAVL1,ERAP1,FARSB,GGCT,HNRNPD,HNRNPDL,LENG1,LEO1,LSG1,LTV1,MATR3,MKI67,MRPL11,NELFA,NKRF,NUP188,OGT,PPM1G,RBBP7,RBM14,RPL5,RRP1B,RRP9,SAFB,SENP5,TPX2,VBP1,WDR12,XPO5,ZC3H15,ABCF2,DDX21,FARSA,DSCC1,CAD,DHX30,AHCTF1,NOP2,GNL3,RSL1D1,SLC…	0.0111618	0	0.304348	0.0247431	ABCD3,PSMA3,DDB2,SSBP1,ILVBL,PSMB5,CHTF18,CYC1,ABCE1,RPL13A,DDX50,EBNA1BP2,AHCY,ATAD3A,ATIC,BAG5,CCT3,CCT4,CCT6A,CCT7,CCT8,CDKN2AIP,CDKN2AIPNL,CETN2,CETN3,CHEK2,CLUH,COPS3,COPS4,COPS6,COPS7B,CTPS1,DDB1,DDX41,DHX9,DNAJC7,DRG1,ELAVL1,ERAP1,FARSB,GGCT,GPS1,HNRNPD,HNRNPDL,LENG1,LEO1,LSG1,LTV1,MATR3,MCM7,MKI67,MMS19,MPG,MRPL11,NELFA,NKRF,NUP188,OGT,PARP3,PPM1G,RBBP7,RBBP8,RBM14,RPL5,RRP1B,RRP9,RUVBL1,…	0.512991
Stress response	SMARCE1	yes	1	276	0.0282213	0	0	0.695652	3	892	0.00711462	192	ABCD3,PSMA3,SSBP1,ILVBL,PSMB5,CHTF18,CYC1,ABCE1,RPL13A,DDX50,EBNA1BP2,AHCY,ATAD3A,ATIC,BAG5,CCT3,CCT4,CCT6A,CCT7,CCT8,CDKN2AIPNL,CETN3,CLUH,CTPS1,DDX41,DNAJC7,DRG1,ELAVL1,ERAP1,FARSB,GGCT,HNRNPD,HNRNPDL,LENG1,LEO1,LSG1,LTV1,MATR3,MKI67,MRPL11,NELFA,NKRF,NUP188,OGT,PPM1G,RBBP7,RBM14,RPL5,RRP1B,RRP9,SAFB,SENP5,TPX2,VBP1,WDR12,XPO5,ZC3H15,ABCF2,DDX21,FARSA,DSCC1,CAD,DHX30,AHCTF1,NOP2,GNL3,RSL1D1,SLC…	0.0111618	0	0.304348	0.0247431	ABCD3,PSMA3,DDB2,SSBP1,ILVBL,PSMB5,CHTF18,CYC1,ABCE1,RPL13A,DDX50,EBNA1BP2,AHCY,ATAD3A,ATIC,BAG5,CCT3,CCT4,CCT6A,CCT7,CCT8,CDKN2AIP,CDKN2AIPNL,CETN2,CETN3,CHEK2,CLUH,COPS3,COPS4,COPS6,COPS7B,CTPS1,DDB1,DDX41,DHX9,DNAJC7,DRG1,ELAVL1,ERAP1,FARSB,GGCT,GPS1,HNRNPD,HNRNPDL,LENG1,LEO1,LSG1,LTV1,MATR3,MCM7,MKI67,MMS19,MPG,MRPL11,NELFA,NKRF,NUP188,OGT,PARP3,PPM1G,RBBP7,RBBP8,RBM14,RPL5,RRP1B,RRP9,RUVBL1,…	0.512991
Stress response	KEAP1	yes	1	276	0.0282213	0	0	0.695652	3	892	0.00711462	192	ABCD3,PSMA3,SSBP1,ILVBL,PSMB5,CHTF18,CYC1,ABCE1,RPL13A,DDX50,EBNA1BP2,AHCY,ATAD3A,ATIC,BAG5,CCT3,CCT4,CCT6A,CCT7,CCT8,CDKN2AIPNL,CETN3,CLUH,CTPS1,DDX41,DNAJC7,DRG1,ELAVL1,ERAP1,FARSB,GGCT,HNRNPD,HNRNPDL,LENG1,LEO1,LSG1,LTV1,MATR3,MKI67,MRPL11,NELFA,NKRF,NUP188,OGT,PPM1G,RBBP7,RBM14,RPL5,RRP1B,RRP9,SAFB,SENP5,TPX2,VBP1,WDR12,XPO5,ZC3H15,ABCF2,DDX21,FARSA,DSCC1,CAD,DHX30,AHCTF1,NOP2,GNL3,RSL1D1,SLC…	0.0111618	0	0.304348	0.0247431	ABCD3,PSMA3,DDB2,SSBP1,ILVBL,PSMB5,CHTF18,CYC1,ABCE1,RPL13A,DDX50,EBNA1BP2,AHCY,ATAD3A,ATIC,BAG5,CCT3,CCT4,CCT6A,CCT7,CCT8,CDKN2AIP,CDKN2AIPNL,CETN2,CETN3,CHEK2,CLUH,COPS3,COPS4,COPS6,COPS7B,CTPS1,DDB1,DDX41,DHX9,DNAJC7,DRG1,ELAVL1,ERAP1,FARSB,GGCT,GPS1,HNRNPD,HNRNPDL,LENG1,LEO1,LSG1,LTV1,MATR3,MCM7,MKI67,MMS19,MPG,MRPL11,NELFA,NKRF,NUP188,OGT,PARP3,PPM1G,RBBP7,RBBP8,RBM14,RPL5,RRP1B,RRP9,RUVBL1,…	0.512991
Stress response	RRBP1	yes	1	276	0.0282213	0	0	0.695652	3	892	0.00711462	192	ABCD3,PSMA3,SSBP1,ILVBL,PSMB5,CHTF18,CYC1,ABCE1,RPL13A,DDX50,EBNA1BP2,AHCY,ATAD3A,ATIC,BAG5,CCT3,CCT4,CCT6A,CCT7,CCT8,CDKN2AIPNL,CETN3,CLUH,CTPS1,DDX41,DNAJC7,DRG1,ELAVL1,ERAP1,FARSB,GGCT,HNRNPD,HNRNPDL,LENG1,LEO1,LSG1,LTV1,MATR3,MKI67,MRPL11,NELFA,NKRF,NUP188,OGT,PPM1G,RBBP7,RBM14,RPL5,RRP1B,RRP9,SAFB,SENP5,TPX2,VBP1,WDR12,XPO5,ZC3H15,ABCF2,DDX21,FARSA,DSCC1,CAD,DHX30,AHCTF1,NOP2,GNL3,RSL1D1,SLC…	0.0111618	0	0.304348	0.0247431	ABCD3,PSMA3,DDB2,SSBP1,ILVBL,PSMB5,CHTF18,CYC1,ABCE1,RPL13A,DDX50,EBNA1BP2,AHCY,ATAD3A,ATIC,BAG5,CCT3,CCT4,CCT6A,CCT7,CCT8,CDKN2AIP,CDKN2AIPNL,CETN2,CETN3,CHEK2,CLUH,COPS3,COPS4,COPS6,COPS7B,CTPS1,DDB1,DDX41,DHX9,DNAJC7,DRG1,ELAVL1,ERAP1,FARSB,GGCT,GPS1,HNRNPD,HNRNPDL,LENG1,LEO1,LSG1,LTV1,MATR3,MCM7,MKI67,MMS19,MPG,MRPL11,NELFA,NKRF,NUP188,OGT,PARP3,PPM1G,RBBP7,RBBP8,RBM14,RPL5,RRP1B,RRP9,RUVBL1,…	0.512991
Stress response	PYGB	yes	1	276	0.0282213	0	0	0.695652	3	892	0.00711462	192	ABCD3,PSMA3,SSBP1,ILVBL,PSMB5,CHTF18,CYC1,ABCE1,RPL13A,DDX50,EBNA1BP2,AHCY,ATAD3A,ATIC,BAG5,CCT3,CCT4,CCT6A,CCT7,CCT8,CDKN2AIPNL,CETN3,CLUH,CTPS1,DDX41,DNAJC7,DRG1,ELAVL1,ERAP1,FARSB,GGCT,HNRNPD,HNRNPDL,LENG1,LEO1,LSG1,LTV1,MATR3,MKI67,MRPL11,NELFA,NKRF,NUP188,OGT,PPM1G,RBBP7,RBM14,RPL5,RRP1B,RRP9,SAFB,SENP5,TPX2,VBP1,WDR12,XPO5,ZC3H15,ABCF2,DDX21,FARSA,DSCC1,CAD,DHX30,AHCTF1,NOP2,GNL3,RSL1D1,SLC…	0.0111618	0	0.304348	0.0247431	ABCD3,PSMA3,DDB2,SSBP1,ILVBL,PSMB5,CHTF18,CYC1,ABCE1,RPL13A,DDX50,EBNA1BP2,AHCY,ATAD3A,ATIC,BAG5,CCT3,CCT4,CCT6A,CCT7,CCT8,CDKN2AIP,CDKN2AIPNL,CETN2,CETN3,CHEK2,CLUH,COPS3,COPS4,COPS6,COPS7B,CTPS1,DDB1,DDX41,DHX9,DNAJC7,DRG1,ELAVL1,ERAP1,FARSB,GGCT,GPS1,HNRNPD,HNRNPDL,LENG1,LEO1,LSG1,LTV1,MATR3,MCM7,MKI67,MMS19,MPG,MRPL11,NELFA,NKRF,NUP188,OGT,PARP3,PPM1G,RBBP7,RBBP8,RBM14,RPL5,RRP1B,RRP9,RUVBL1,…	0.512991
Stress response	CCT8	yes	1	276	0.0282213	0	0	0.695652	3	892	0.00711462	192	ABCD3,PSMA3,SSBP1,ILVBL,PSMB5,CHTF18,CYC1,ABCE1,RPL13A,DDX50,EBNA1BP2,AHCY,ATAD3A,ATIC,BAG5,CCT3,CCT4,CCT6A,CCT7,CCT8,CDKN2AIPNL,CETN3,CLUH,CTPS1,DDX41,DNAJC7,DRG1,ELAVL1,ERAP1,FARSB,GGCT,HNRNPD,HNRNPDL,LENG1,LEO1,LSG1,LTV1,MATR3,MKI67,MRPL11,NELFA,NKRF,NUP188,OGT,PPM1G,RBBP7,RBM14,RPL5,RRP1B,RRP9,SAFB,SENP5,TPX2,VBP1,WDR12,XPO5,ZC3H15,ABCF2,DDX21,FARSA,DSCC1,CAD,DHX30,AHCTF1,NOP2,GNL3,RSL1D1,SLC…	0.0111618	0	0.304348	0.0247431	ABCD3,PSMA3,DDB2,SSBP1,ILVBL,PSMB5,CHTF18,CYC1,ABCE1,RPL13A,DDX50,EBNA1BP2,AHCY,ATAD3A,ATIC,BAG5,CCT3,CCT4,CCT6A,CCT7,CCT8,CDKN2AIP,CDKN2AIPNL,CETN2,CETN3,CHEK2,CLUH,COPS3,COPS4,COPS6,COPS7B,CTPS1,DDB1,DDX41,DHX9,DNAJC7,DRG1,ELAVL1,ERAP1,FARSB,GGCT,GPS1,HNRNPD,HNRNPDL,LENG1,LEO1,LSG1,LTV1,MATR3,MCM7,MKI67,MMS19,MPG,MRPL11,NELFA,NKRF,NUP188,OGT,PARP3,PPM1G,RBBP7,RBBP8,RBM14,RPL5,RRP1B,RRP9,RUVBL1,…	0.512991
Stress response	LSS	yes	1	276	0.0282213	0	0	0.695652	3	892	0.00711462	192	ABCD3,PSMA3,SSBP1,ILVBL,PSMB5,CHTF18,CYC1,ABCE1,RPL13A,DDX50,EBNA1BP2,AHCY,ATAD3A,ATIC,BAG5,CCT3,CCT4,CCT6A,CCT7,CCT8,CDKN2AIPNL,CETN3,CLUH,CTPS1,DDX41,DNAJC7,DRG1,ELAVL1,ERAP1,FARSB,GGCT,HNRNPD,HNRNPDL,LENG1,LEO1,LSG1,LTV1,MATR3,MKI67,MRPL11,NELFA,NKRF,NUP188,OGT,PPM1G,RBBP7,RBM14,RPL5,RRP1B,RRP9,SAFB,SENP5,TPX2,VBP1,WDR12,XPO5,ZC3H15,ABCF2,DDX21,FARSA,DSCC1,CAD,DHX30,AHCTF1,NOP2,GNL3,RSL1D1,SLC…	0.0111618	0	0.304348	0.0247431	ABCD3,PSMA3,DDB2,SSBP1,ILVBL,PSMB5,CHTF18,CYC1,ABCE1,RPL13A,DDX50,EBNA1BP2,AHCY,ATAD3A,ATIC,BAG5,CCT3,CCT4,CCT6A,CCT7,CCT8,CDKN2AIP,CDKN2AIPNL,CETN2,CETN3,CHEK2,CLUH,COPS3,COPS4,COPS6,COPS7B,CTPS1,DDB1,DDX41,DHX9,DNAJC7,DRG1,ELAVL1,ERAP1,FARSB,GGCT,GPS1,HNRNPD,HNRNPDL,LENG1,LEO1,LSG1,LTV1,MATR3,MCM7,MKI67,MMS19,MPG,MRPL11,NELFA,NKRF,NUP188,OGT,PARP3,PPM1G,RBBP7,RBBP8,RBM14,RPL5,RRP1B,RRP9,RUVBL1,…	0.512991
Stress response	SPECC1L	yes	1	276	0.0282213	0	0	0.695652	3	892	0.00711462	192	ABCD3,PSMA3,SSBP1,ILVBL,PSMB5,CHTF18,CYC1,ABCE1,RPL13A,DDX50,EBNA1BP2,AHCY,ATAD3A,ATIC,BAG5,CCT3,CCT4,CCT6A,CCT7,CCT8,CDKN2AIPNL,CETN3,CLUH,CTPS1,DDX41,DNAJC7,DRG1,ELAVL1,ERAP1,FARSB,GGCT,HNRNPD,HNRNPDL,LENG1,LEO1,LSG1,LTV1,MATR3,MKI67,MRPL11,NELFA,NKRF,NUP188,OGT,PPM1G,RBBP7,RBM14,RPL5,RRP1B,RRP9,SAFB,SENP5,TPX2,VBP1,WDR12,XPO5,ZC3H15,ABCF2,DDX21,FARSA,DSCC1,CAD,DHX30,AHCTF1,NOP2,GNL3,RSL1D1,SLC…	0.0111618	0	0.304348	0.0247431	ABCD3,PSMA3,DDB2,SSBP1,ILVBL,PSMB5,CHTF18,CYC1,ABCE1,RPL13A,DDX50,EBNA1BP2,AHCY,ATAD3A,ATIC,BAG5,CCT3,CCT4,CCT6A,CCT7,CCT8,CDKN2AIP,CDKN2AIPNL,CETN2,CETN3,CHEK2,CLUH,COPS3,COPS4,COPS6,COPS7B,CTPS1,DDB1,DDX41,DHX9,DNAJC7,DRG1,ELAVL1,ERAP1,FARSB,GGCT,GPS1,HNRNPD,HNRNPDL,LENG1,LEO1,LSG1,LTV1,MATR3,MCM7,MKI67,MMS19,MPG,MRPL11,NELFA,NKRF,NUP188,OGT,PARP3,PPM1G,RBBP7,RBBP8,RBM14,RPL5,RRP1B,RRP9,RUVBL1,…	0.512991
Stress response	SMARCC1	yes	1	276	0.0282213	0	0	0.695652	3	892	0.00711462	192	ABCD3,PSMA3,SSBP1,ILVBL,PSMB5,CHTF18,CYC1,ABCE1,RPL13A,DDX50,EBNA1BP2,AHCY,ATAD3A,ATIC,BAG5,CCT3,CCT4,CCT6A,CCT7,CCT8,CDKN2AIPNL,CETN3,CLUH,CTPS1,DDX41,DNAJC7,DRG1,ELAVL1,ERAP1,FARSB,GGCT,HNRNPD,HNRNPDL,LENG1,LEO1,LSG1,LTV1,MATR3,MKI67,MRPL11,NELFA,NKRF,NUP188,OGT,PPM1G,RBBP7,RBM14,RPL5,RRP1B,RRP9,SAFB,SENP5,TPX2,VBP1,WDR12,XPO5,ZC3H15,ABCF2,DDX21,FARSA,DSCC1,CAD,DHX30,AHCTF1,NOP2,GNL3,RSL1D1,SLC…	0.0111618	0	0.304348	0.0247431	ABCD3,PSMA3,DDB2,SSBP1,ILVBL,PSMB5,CHTF18,CYC1,ABCE1,RPL13A,DDX50,EBNA1BP2,AHCY,ATAD3A,ATIC,BAG5,CCT3,CCT4,CCT6A,CCT7,CCT8,CDKN2AIP,CDKN2AIPNL,CETN2,CETN3,CHEK2,CLUH,COPS3,COPS4,COPS6,COPS7B,CTPS1,DDB1,DDX41,DHX9,DNAJC7,DRG1,ELAVL1,ERAP1,FARSB,GGCT,GPS1,HNRNPD,HNRNPDL,LENG1,LEO1,LSG1,LTV1,MATR3,MCM7,MKI67,MMS19,MPG,MRPL11,NELFA,NKRF,NUP188,OGT,PARP3,PPM1G,RBBP7,RBBP8,RBM14,RPL5,RRP1B,RRP9,RUVBL1,…	0.512991
Stress response	NELFA	yes	1	276	0.0282213	0	0	0.695652	3	892	0.00711462	192	ABCD3,PSMA3,SSBP1,ILVBL,PSMB5,CHTF18,CYC1,ABCE1,RPL13A,DDX50,EBNA1BP2,AHCY,ATAD3A,ATIC,BAG5,CCT3,CCT4,CCT6A,CCT7,CCT8,CDKN2AIPNL,CETN3,CLUH,CTPS1,DDX41,DNAJC7,DRG1,ELAVL1,ERAP1,FARSB,GGCT,HNRNPD,HNRNPDL,LENG1,LEO1,LSG1,LTV1,MATR3,MKI67,MRPL11,NELFA,NKRF,NUP188,OGT,PPM1G,RBBP7,RBM14,RPL5,RRP1B,RRP9,SAFB,SENP5,TPX2,VBP1,WDR12,XPO5,ZC3H15,ABCF2,DDX21,FARSA,DSCC1,CAD,DHX30,AHCTF1,NOP2,GNL3,RSL1D1,SLC…	0.0111618	0	0.304348	0.0247431	ABCD3,PSMA3,DDB2,SSBP1,ILVBL,PSMB5,CHTF18,CYC1,ABCE1,RPL13A,DDX50,EBNA1BP2,AHCY,ATAD3A,ATIC,BAG5,CCT3,CCT4,CCT6A,CCT7,CCT8,CDKN2AIP,CDKN2AIPNL,CETN2,CETN3,CHEK2,CLUH,COPS3,COPS4,COPS6,COPS7B,CTPS1,DDB1,DDX41,DHX9,DNAJC7,DRG1,ELAVL1,ERAP1,FARSB,GGCT,GPS1,HNRNPD,HNRNPDL,LENG1,LEO1,LSG1,LTV1,MATR3,MCM7,MKI67,MMS19,MPG,MRPL11,NELFA,NKRF,NUP188,OGT,PARP3,PPM1G,RBBP7,RBBP8,RBM14,RPL5,RRP1B,RRP9,RUVBL1,…	0.512991
Stress response	RFC1	yes	1	276	0.0282213	0	0	0.695652	3	892	0.00711462	192	ABCD3,PSMA3,SSBP1,ILVBL,PSMB5,CHTF18,CYC1,ABCE1,RPL13A,DDX50,EBNA1BP2,AHCY,ATAD3A,ATIC,BAG5,CCT3,CCT4,CCT6A,CCT7,CCT8,CDKN2AIPNL,CETN3,CLUH,CTPS1,DDX41,DNAJC7,DRG1,ELAVL1,ERAP1,FARSB,GGCT,HNRNPD,HNRNPDL,LENG1,LEO1,LSG1,LTV1,MATR3,MKI67,MRPL11,NELFA,NKRF,NUP188,OGT,PPM1G,RBBP7,RBM14,RPL5,RRP1B,RRP9,SAFB,SENP5,TPX2,VBP1,WDR12,XPO5,ZC3H15,ABCF2,DDX21,FARSA,DSCC1,CAD,DHX30,AHCTF1,NOP2,GNL3,RSL1D1,SLC…	0.0111618	0	0.304348	0.0247431	ABCD3,PSMA3,DDB2,SSBP1,ILVBL,PSMB5,CHTF18,CYC1,ABCE1,RPL13A,DDX50,EBNA1BP2,AHCY,ATAD3A,ATIC,BAG5,CCT3,CCT4,CCT6A,CCT7,CCT8,CDKN2AIP,CDKN2AIPNL,CETN2,CETN3,CHEK2,CLUH,COPS3,COPS4,COPS6,COPS7B,CTPS1,DDB1,DDX41,DHX9,DNAJC7,DRG1,ELAVL1,ERAP1,FARSB,GGCT,GPS1,HNRNPD,HNRNPDL,LENG1,LEO1,LSG1,LTV1,MATR3,MCM7,MKI67,MMS19,MPG,MRPL11,NELFA,NKRF,NUP188,OGT,PARP3,PPM1G,RBBP7,RBBP8,RBM14,RPL5,RRP1B,RRP9,RUVBL1,…	0.512991
Stress response	ARID1B	yes	1	276	0.0282213	0	0	0.695652	3	892	0.00711462	192	ABCD3,PSMA3,SSBP1,ILVBL,PSMB5,CHTF18,CYC1,ABCE1,RPL13A,DDX50,EBNA1BP2,AHCY,ATAD3A,ATIC,BAG5,CCT3,CCT4,CCT6A,CCT7,CCT8,CDKN2AIPNL,CETN3,CLUH,CTPS1,DDX41,DNAJC7,DRG1,ELAVL1,ERAP1,FARSB,GGCT,HNRNPD,HNRNPDL,LENG1,LEO1,LSG1,LTV1,MATR3,MKI67,MRPL11,NELFA,NKRF,NUP188,OGT,PPM1G,RBBP7,RBM14,RPL5,RRP1B,RRP9,SAFB,SENP5,TPX2,VBP1,WDR12,XPO5,ZC3H15,ABCF2,DDX21,FARSA,DSCC1,CAD,DHX30,AHCTF1,NOP2,GNL3,RSL1D1,SLC…	0.0111618	0	0.304348	0.0247431	ABCD3,PSMA3,DDB2,SSBP1,ILVBL,PSMB5,CHTF18,CYC1,ABCE1,RPL13A,DDX50,EBNA1BP2,AHCY,ATAD3A,ATIC,BAG5,CCT3,CCT4,CCT6A,CCT7,CCT8,CDKN2AIP,CDKN2AIPNL,CETN2,CETN3,CHEK2,CLUH,COPS3,COPS4,COPS6,COPS7B,CTPS1,DDB1,DDX41,DHX9,DNAJC7,DRG1,ELAVL1,ERAP1,FARSB,GGCT,GPS1,HNRNPD,HNRNPDL,LENG1,LEO1,LSG1,LTV1,MATR3,MCM7,MKI67,MMS19,MPG,MRPL11,NELFA,NKRF,NUP188,OGT,PARP3,PPM1G,RBBP7,RBBP8,RBM14,RPL5,RRP1B,RRP9,RUVBL1,…	0.512991
Stress response	FOXK1	yes	1	276	0.0282213	0	0	0.695652	3	892	0.00711462	192	ABCD3,PSMA3,SSBP1,ILVBL,PSMB5,CHTF18,CYC1,ABCE1,RPL13A,DDX50,EBNA1BP2,AHCY,ATAD3A,ATIC,BAG5,CCT3,CCT4,CCT6A,CCT7,CCT8,CDKN2AIPNL,CETN3,CLUH,CTPS1,DDX41,DNAJC7,DRG1,ELAVL1,ERAP1,FARSB,GGCT,HNRNPD,HNRNPDL,LENG1,LEO1,LSG1,LTV1,MATR3,MKI67,MRPL11,NELFA,NKRF,NUP188,OGT,PPM1G,RBBP7,RBM14,RPL5,RRP1B,RRP9,SAFB,SENP5,TPX2,VBP1,WDR12,XPO5,ZC3H15,ABCF2,DDX21,FARSA,DSCC1,CAD,DHX30,AHCTF1,NOP2,GNL3,RSL1D1,SLC…	0.0111618	0	0.304348	0.0247431	ABCD3,PSMA3,DDB2,SSBP1,ILVBL,PSMB5,CHTF18,CYC1,ABCE1,RPL13A,DDX50,EBNA1BP2,AHCY,ATAD3A,ATIC,BAG5,CCT3,CCT4,CCT6A,CCT7,CCT8,CDKN2AIP,CDKN2AIPNL,CETN2,CETN3,CHEK2,CLUH,COPS3,COPS4,COPS6,COPS7B,CTPS1,DDB1,DDX41,DHX9,DNAJC7,DRG1,ELAVL1,ERAP1,FARSB,GGCT,GPS1,HNRNPD,HNRNPDL,LENG1,LEO1,LSG1,LTV1,MATR3,MCM7,MKI67,MMS19,MPG,MRPL11,NELFA,NKRF,NUP188,OGT,PARP3,PPM1G,RBBP7,RBBP8,RBM14,RPL5,RRP1B,RRP9,RUVBL1,…	0.512991
Stress response	CCAR2	yes	1	276	0.0282213	0	0	0.695652	3	892	0.00711462	192	ABCD3,PSMA3,SSBP1,ILVBL,PSMB5,CHTF18,CYC1,ABCE1,RPL13A,DDX50,EBNA1BP2,AHCY,ATAD3A,ATIC,BAG5,CCT3,CCT4,CCT6A,CCT7,CCT8,CDKN2AIPNL,CETN3,CLUH,CTPS1,DDX41,DNAJC7,DRG1,ELAVL1,ERAP1,FARSB,GGCT,HNRNPD,HNRNPDL,LENG1,LEO1,LSG1,LTV1,MATR3,MKI67,MRPL11,NELFA,NKRF,NUP188,OGT,PPM1G,RBBP7,RBM14,RPL5,RRP1B,RRP9,SAFB,SENP5,TPX2,VBP1,WDR12,XPO5,ZC3H15,ABCF2,DDX21,FARSA,DSCC1,CAD,DHX30,AHCTF1,NOP2,GNL3,RSL1D1,SLC…	0.0111618	0	0.304348	0.0247431	ABCD3,PSMA3,DDB2,SSBP1,ILVBL,PSMB5,CHTF18,CYC1,ABCE1,RPL13A,DDX50,EBNA1BP2,AHCY,ATAD3A,ATIC,BAG5,CCT3,CCT4,CCT6A,CCT7,CCT8,CDKN2AIP,CDKN2AIPNL,CETN2,CETN3,CHEK2,CLUH,COPS3,COPS4,COPS6,COPS7B,CTPS1,DDB1,DDX41,DHX9,DNAJC7,DRG1,ELAVL1,ERAP1,FARSB,GGCT,GPS1,HNRNPD,HNRNPDL,LENG1,LEO1,LSG1,LTV1,MATR3,MCM7,MKI67,MMS19,MPG,MRPL11,NELFA,NKRF,NUP188,OGT,PARP3,PPM1G,RBBP7,RBBP8,RBM14,RPL5,RRP1B,RRP9,RUVBL1,…	0.512991
Stress response	ERLIN2	yes	1	276	0.0282213	0	0	0.695652	3	892	0.00711462	192	ABCD3,PSMA3,SSBP1,ILVBL,PSMB5,CHTF18,CYC1,ABCE1,RPL13A,DDX50,EBNA1BP2,AHCY,ATAD3A,ATIC,BAG5,CCT3,CCT4,CCT6A,CCT7,CCT8,CDKN2AIPNL,CETN3,CLUH,CTPS1,DDX41,DNAJC7,DRG1,ELAVL1,ERAP1,FARSB,GGCT,HNRNPD,HNRNPDL,LENG1,LEO1,LSG1,LTV1,MATR3,MKI67,MRPL11,NELFA,NKRF,NUP188,OGT,PPM1G,RBBP7,RBM14,RPL5,RRP1B,RRP9,SAFB,SENP5,TPX2,VBP1,WDR12,XPO5,ZC3H15,ABCF2,DDX21,FARSA,DSCC1,CAD,DHX30,AHCTF1,NOP2,GNL3,RSL1D1,SLC…	0.0111618	0	0.304348	0.0247431	ABCD3,PSMA3,DDB2,SSBP1,ILVBL,PSMB5,CHTF18,CYC1,ABCE1,RPL13A,DDX50,EBNA1BP2,AHCY,ATAD3A,ATIC,BAG5,CCT3,CCT4,CCT6A,CCT7,CCT8,CDKN2AIP,CDKN2AIPNL,CETN2,CETN3,CHEK2,CLUH,COPS3,COPS4,COPS6,COPS7B,CTPS1,DDB1,DDX41,DHX9,DNAJC7,DRG1,ELAVL1,ERAP1,FARSB,GGCT,GPS1,HNRNPD,HNRNPDL,LENG1,LEO1,LSG1,LTV1,MATR3,MCM7,MKI67,MMS19,MPG,MRPL11,NELFA,NKRF,NUP188,OGT,PARP3,PPM1G,RBBP7,RBBP8,RBM14,RPL5,RRP1B,RRP9,RUVBL1,…	0.512991
Stress response	RAD23B	yes	1	276	0.0282213	0	0	0.695652	3	892	0.00711462	192	ABCD3,PSMA3,SSBP1,ILVBL,PSMB5,CHTF18,CYC1,ABCE1,RPL13A,DDX50,EBNA1BP2,AHCY,ATAD3A,ATIC,BAG5,CCT3,CCT4,CCT6A,CCT7,CCT8,CDKN2AIPNL,CETN3,CLUH,CTPS1,DDX41,DNAJC7,DRG1,ELAVL1,ERAP1,FARSB,GGCT,HNRNPD,HNRNPDL,LENG1,LEO1,LSG1,LTV1,MATR3,MKI67,MRPL11,NELFA,NKRF,NUP188,OGT,PPM1G,RBBP7,RBM14,RPL5,RRP1B,RRP9,SAFB,SENP5,TPX2,VBP1,WDR12,XPO5,ZC3H15,ABCF2,DDX21,FARSA,DSCC1,CAD,DHX30,AHCTF1,NOP2,GNL3,RSL1D1,SLC…	0.0111618	0	0.304348	0.0247431	ABCD3,PSMA3,DDB2,SSBP1,ILVBL,PSMB5,CHTF18,CYC1,ABCE1,RPL13A,DDX50,EBNA1BP2,AHCY,ATAD3A,ATIC,BAG5,CCT3,CCT4,CCT6A,CCT7,CCT8,CDKN2AIP,CDKN2AIPNL,CETN2,CETN3,CHEK2,CLUH,COPS3,COPS4,COPS6,COPS7B,CTPS1,DDB1,DDX41,DHX9,DNAJC7,DRG1,ELAVL1,ERAP1,FARSB,GGCT,GPS1,HNRNPD,HNRNPDL,LENG1,LEO1,LSG1,LTV1,MATR3,MCM7,MKI67,MMS19,MPG,MRPL11,NELFA,NKRF,NUP188,OGT,PARP3,PPM1G,RBBP7,RBBP8,RBM14,RPL5,RRP1B,RRP9,RUVBL1,…	0.512991
Stress response	CUL4B	yes	1	276	0.0282213	0	0	0.695652	3	892	0.00711462	192	ABCD3,PSMA3,SSBP1,ILVBL,PSMB5,CHTF18,CYC1,ABCE1,RPL13A,DDX50,EBNA1BP2,AHCY,ATAD3A,ATIC,BAG5,CCT3,CCT4,CCT6A,CCT7,CCT8,CDKN2AIPNL,CETN3,CLUH,CTPS1,DDX41,DNAJC7,DRG1,ELAVL1,ERAP1,FARSB,GGCT,HNRNPD,HNRNPDL,LENG1,LEO1,LSG1,LTV1,MATR3,MKI67,MRPL11,NELFA,NKRF,NUP188,OGT,PPM1G,RBBP7,RBM14,RPL5,RRP1B,RRP9,SAFB,SENP5,TPX2,VBP1,WDR12,XPO5,ZC3H15,ABCF2,DDX21,FARSA,DSCC1,CAD,DHX30,AHCTF1,NOP2,GNL3,RSL1D1,SLC…	0.0111618	0	0.304348	0.0247431	ABCD3,PSMA3,DDB2,SSBP1,ILVBL,PSMB5,CHTF18,CYC1,ABCE1,RPL13A,DDX50,EBNA1BP2,AHCY,ATAD3A,ATIC,BAG5,CCT3,CCT4,CCT6A,CCT7,CCT8,CDKN2AIP,CDKN2AIPNL,CETN2,CETN3,CHEK2,CLUH,COPS3,COPS4,COPS6,COPS7B,CTPS1,DDB1,DDX41,DHX9,DNAJC7,DRG1,ELAVL1,ERAP1,FARSB,GGCT,GPS1,HNRNPD,HNRNPDL,LENG1,LEO1,LSG1,LTV1,MATR3,MCM7,MKI67,MMS19,MPG,MRPL11,NELFA,NKRF,NUP188,OGT,PARP3,PPM1G,RBBP7,RBBP8,RBM14,RPL5,RRP1B,RRP9,RUVBL1,…	0.512991
Stress response	OGT	yes	1	276	0.0282213	0	0	0.695652	3	892	0.00711462	192	ABCD3,PSMA3,SSBP1,ILVBL,PSMB5,CHTF18,CYC1,ABCE1,RPL13A,DDX50,EBNA1BP2,AHCY,ATAD3A,ATIC,BAG5,CCT3,CCT4,CCT6A,CCT7,CCT8,CDKN2AIPNL,CETN3,CLUH,CTPS1,DDX41,DNAJC7,DRG1,ELAVL1,ERAP1,FARSB,GGCT,HNRNPD,HNRNPDL,LENG1,LEO1,LSG1,LTV1,MATR3,MKI67,MRPL11,NELFA,NKRF,NUP188,OGT,PPM1G,RBBP7,RBM14,RPL5,RRP1B,RRP9,SAFB,SENP5,TPX2,VBP1,WDR12,XPO5,ZC3H15,ABCF2,DDX21,FARSA,DSCC1,CAD,DHX30,AHCTF1,NOP2,GNL3,RSL1D1,SLC…	0.0111618	0	0.304348	0.0247431	ABCD3,PSMA3,DDB2,SSBP1,ILVBL,PSMB5,CHTF18,CYC1,ABCE1,RPL13A,DDX50,EBNA1BP2,AHCY,ATAD3A,ATIC,BAG5,CCT3,CCT4,CCT6A,CCT7,CCT8,CDKN2AIP,CDKN2AIPNL,CETN2,CETN3,CHEK2,CLUH,COPS3,COPS4,COPS6,COPS7B,CTPS1,DDB1,DDX41,DHX9,DNAJC7,DRG1,ELAVL1,ERAP1,FARSB,GGCT,GPS1,HNRNPD,HNRNPDL,LENG1,LEO1,LSG1,LTV1,MATR3,MCM7,MKI67,MMS19,MPG,MRPL11,NELFA,NKRF,NUP188,OGT,PARP3,PPM1G,RBBP7,RBBP8,RBM14,RPL5,RRP1B,RRP9,RUVBL1,…	0.512991
SWI/SNF 4	SMARCE1	yes	0.41524	3	0	0	0	0.666667	0	794	0	2	DPF2,BCL7C	0.333333	0	0.333333	1	SMARCE1,DPF2,BCL7C,	0.444591
SWI/SNF-I	SMARCE1	yes	0.00111518	6	0.733333	0	0	0.166667	0	845	0.2	1	DPF2	0.533333	1	0.833333	1	SMARCE1,DPF2,ARID1A,ARID2,SMARCC2,BRD7,	0.521529
SWI/SNF-III	SMARCE1	yes	1.92842e-05	4	0.833333	0	0	0.25	0	815	0.5	1	PHF10	1	1	0.75	1	SMARCE1,SMARCB1,SMARCC2,PHF10,	0.349821
TC-NER 1	UVSSA	yes	1	9	0	0.916667	0	0	2	862	0	0		0	0	1	0.472222	XPA,ERCC8,ERCC5,GTF2H1,GTF2H4,GTF2H5,ERCC3,UVSSA,ERCC6,	0.357388
Ubiquitin response	CUL4B	yes	0.617211	22	0.268398	0	0	0.318182	2	882	0.0779221	7	CCT4,CCT6A,VBP1,CUL2,CALU,PFDN6,PFDN1	0.157025	0	0.681818	0.47619	DDB2,CCT4,CCT6A,COPS3,COPS4,COPS6,COPS7B,DDB1,GPS1,VBP1,CUL2,CALU,COPS7A,PFDN6,ERCC8,PFDN1,COPS2,COPS5,COPS8,CUL4A,CUL4B,RBX1,	0.58613
UV-DDB	CUL4B	yes	0.0647125	6	0	0	0	0.166667	0	849	0.266667	1	DDA1	0.357143	0	0.833333	0.866667	DDB2,DDB1,COPS7A,COPS8,CUL4B,DDA1,	0.273378
Vesicles & secretion	DNAJB1	yes	1	57	0	0	0	0.877193	3	890	0.018797	32	GGCT,ATP2C1,DDX60,FABP5,PFKP,PIP4K2C,SLC25A13,AJUBA,SQRDL,ANXA3,MCU,C1ORF112,CAPN2,S100A9,CSTA,CSTB,PKP1,PNPLA6,PLS3,IVL,LGALS7,SPTBN2,EPPK1,TAP2,TF,FAM83B,MYO1B,CALML5,CASP14,FAR1,SBSN	0.00232558	0	0.388889	0.0244361	DDB2,CHTF18,EBNA1BP2,GGCT,MTMR14,PARPBP,ATP2C1,TWF1,DDX60,GDF15,PALB2,PIP4K2C,PLOD3,SMARCD3,ACTN4,LGALS3BP,AJUBA,LPP,SORT1,LRPAP1,DNAJB1,SQRDL,SQSTM1,ANXA3,MBOAT7,MCU,PSMD1,PSMD2,SVIL,SWI5,RAB18,ATP6V0D1,BAG3,ERLIN1,C1orf112,TUBB6,CAB39,UBE2B,CALU,CAPN2,FKBP5,FLII,GSN,S100A9,COPB1,COPS7A,SFN,SH3BGRL3,CSTA,CSTB,SLC16A3,CTSB,PKP1,PNPLA6,PLS3,IQGAP1,IVL,	0.192169
Vesicles & secretion	ACTN4	yes	1	57	0	0	0	0.877193	3	890	0.018797	32	GGCT,ATP2C1,DDX60,FABP5,PFKP,PIP4K2C,SLC25A13,AJUBA,SQRDL,ANXA3,MCU,C1ORF112,CAPN2,S100A9,CSTA,CSTB,PKP1,PNPLA6,PLS3,IVL,LGALS7,SPTBN2,EPPK1,TAP2,TF,FAM83B,MYO1B,CALML5,CASP14,FAR1,SBSN	0.00232558	0	0.388889	0.0244361	DDB2,CHTF18,EBNA1BP2,GGCT,MTMR14,PARPBP,ATP2C1,TWF1,DDX60,GDF15,PALB2,PIP4K2C,PLOD3,SMARCD3,ACTN4,LGALS3BP,AJUBA,LPP,SORT1,LRPAP1,DNAJB1,SQRDL,SQSTM1,ANXA3,MBOAT7,MCU,PSMD1,PSMD2,SVIL,SWI5,RAB18,ATP6V0D1,BAG3,ERLIN1,C1orf112,TUBB6,CAB39,UBE2B,CALU,CAPN2,FKBP5,FLII,GSN,S100A9,COPB1,COPS7A,SFN,SH3BGRL3,CSTA,CSTB,SLC16A3,CTSB,PKP1,PNPLA6,PLS3,IQGAP1,IVL,	0.192169
Vesicles & secretion	CAB39	yes	1	57	0	0	0	0.877193	3	890	0.018797	32	GGCT,ATP2C1,DDX60,FABP5,PFKP,PIP4K2C,SLC25A13,AJUBA,SQRDL,ANXA3,MCU,C1ORF112,CAPN2,S100A9,CSTA,CSTB,PKP1,PNPLA6,PLS3,IVL,LGALS7,SPTBN2,EPPK1,TAP2,TF,FAM83B,MYO1B,CALML5,CASP14,FAR1,SBSN	0.00232558	0	0.388889	0.0244361	DDB2,CHTF18,EBNA1BP2,GGCT,MTMR14,PARPBP,ATP2C1,TWF1,DDX60,GDF15,PALB2,PIP4K2C,PLOD3,SMARCD3,ACTN4,LGALS3BP,AJUBA,LPP,SORT1,LRPAP1,DNAJB1,SQRDL,SQSTM1,ANXA3,MBOAT7,MCU,PSMD1,PSMD2,SVIL,SWI5,RAB18,ATP6V0D1,BAG3,ERLIN1,C1orf112,TUBB6,CAB39,UBE2B,CALU,CAPN2,FKBP5,FLII,GSN,S100A9,COPB1,COPS7A,SFN,SH3BGRL3,CSTA,CSTB,SLC16A3,CTSB,PKP1,PNPLA6,PLS3,IQGAP1,IVL,	0.192169
Vesicles & secretion	LPP	yes	1	57	0	0	0	0.877193	3	890	0.018797	32	GGCT,ATP2C1,DDX60,FABP5,PFKP,PIP4K2C,SLC25A13,AJUBA,SQRDL,ANXA3,MCU,C1ORF112,CAPN2,S100A9,CSTA,CSTB,PKP1,PNPLA6,PLS3,IVL,LGALS7,SPTBN2,EPPK1,TAP2,TF,FAM83B,MYO1B,CALML5,CASP14,FAR1,SBSN	0.00232558	0	0.388889	0.0244361	DDB2,CHTF18,EBNA1BP2,GGCT,MTMR14,PARPBP,ATP2C1,TWF1,DDX60,GDF15,PALB2,PIP4K2C,PLOD3,SMARCD3,ACTN4,LGALS3BP,AJUBA,LPP,SORT1,LRPAP1,DNAJB1,SQRDL,SQSTM1,ANXA3,MBOAT7,MCU,PSMD1,PSMD2,SVIL,SWI5,RAB18,ATP6V0D1,BAG3,ERLIN1,C1orf112,TUBB6,CAB39,UBE2B,CALU,CAPN2,FKBP5,FLII,GSN,S100A9,COPB1,COPS7A,SFN,SH3BGRL3,CSTA,CSTB,SLC16A3,CTSB,PKP1,PNPLA6,PLS3,IQGAP1,IVL,	0.192169
Vesicles & secretion	LRPAP1	yes	1	57	0	0	0	0.877193	3	890	0.018797	32	GGCT,ATP2C1,DDX60,FABP5,PFKP,PIP4K2C,SLC25A13,AJUBA,SQRDL,ANXA3,MCU,C1ORF112,CAPN2,S100A9,CSTA,CSTB,PKP1,PNPLA6,PLS3,IVL,LGALS7,SPTBN2,EPPK1,TAP2,TF,FAM83B,MYO1B,CALML5,CASP14,FAR1,SBSN	0.00232558	0	0.388889	0.0244361	DDB2,CHTF18,EBNA1BP2,GGCT,MTMR14,PARPBP,ATP2C1,TWF1,DDX60,GDF15,PALB2,PIP4K2C,PLOD3,SMARCD3,ACTN4,LGALS3BP,AJUBA,LPP,SORT1,LRPAP1,DNAJB1,SQRDL,SQSTM1,ANXA3,MBOAT7,MCU,PSMD1,PSMD2,SVIL,SWI5,RAB18,ATP6V0D1,BAG3,ERLIN1,C1orf112,TUBB6,CAB39,UBE2B,CALU,CAPN2,FKBP5,FLII,GSN,S100A9,COPB1,COPS7A,SFN,SH3BGRL3,CSTA,CSTB,SLC16A3,CTSB,PKP1,PNPLA6,PLS3,IQGAP1,IVL,	0.192169
26S proteasome	PSMD1	yes	4.34075e-27	11	0.527273	0	0	0.909091	2	864	0	10	ABCD3,PSMA3,PSMB5,PSMD1,PSMD2,PSMC1,PSMC6,PSMD3,PSMC4,PSMC5	0.948718	1	0.0909091	0.636364	ABCD3,PSMA3,SEM1,PSMB5,PSMD1,PSMD2,PSMC1,PSMC6,PSMD3,PSMC4,PSMC5,	0.714931
26S-I	PSMD1	yes	9.95692e-12	6	1	0	0	1	0	851	0	6	PSMD1,PSMD2,PSMC1,PSMC6,PSMC4,PSMC5	1	1	0	1	PSMD1,PSMD2,PSMC1,PSMC6,PSMC4,PSMC5,	0.856473
26S-Ia	PSMD1	yes	0.00439193	3	1	0	0	1	0	770	0	3	PSMD1,PSMC4,PSMC5	1	1	0	1	PSMD1,PSMC4,PSMC5,	0.835324
26S-II	PSMD1	yes	0.000610195	4	0.666667	0	0	1	0	834	0	4	PSMB5,PSMD1,PSMC1,PSMC6	0.833333	1	0	1	PSMB5,PSMD1,PSMC1,PSMC6,	0.546252
26S-III	PSMD3	yes	0.00439193	3	1	0	0	1	0	784	0	3	PSMD1,PSMC1,PSMD3	1	1	0	1	PSMD1,PSMC1,PSMD3,	0.46078
26S-III	PSMD1	yes	0.00439193	3	1	0	0	1	0	784	0	3	PSMD1,PSMC1,PSMD3	1	1	0	1	PSMD1,PSMC1,PSMD3,	0.46078
Alt RFCs	RFC4	yes	1	7	0.761905	0	0.571429	0.142857	0	855	0	1	DSCC1	0	0	0.857143	0.952381	DSCC1,RFC3,RFC5,RFC1,ATAD5,RFC2,RFC4,	0.839708
Asm766	MYBBP1A	yes	1	3	1	0	0	0.666667	0	766	0	2	RRP9,RSL1D1	0	0	0.333333	1	RRP9,MYBBP1A,RSL1D1,	0.503939
Asm768	MYBBP1A	yes	1	3	1	0	0	0.666667	0	768	0	2	WDR12,SLC25A11	0	0	0.333333	1	WDR12,MYBBP1A,SLC25A11,	0.357441
Asm824	COPB1	yes	0.658059	4	1	0	0	1	0	824	0	4	CALU,COPB1,RRBP1,COPA	0.166667	0	0	0	CALU,COPB1,RRBP1,COPA,	0.306509
Asm825	RPL19	yes	1	4	0	0	0	1	0	825	0	4	RPL13A,RRS1,RPL19,PURA	0	0	0	1	RPL13A,RRS1,RPL19,PURA,	0.284131
Asm826	DYNC1H1	yes	1	4	0.833333	0	0	1	0	826	0	4	TUBB6,BAG2,DYNC1H1,NTMT1	0	0	0	0	TUBB6,BAG2,DYNC1H1,NTMT1,	0.269478
Asm839	FARSB	yes	0.71406	5	0.9	0	0	1	0	839	0	5	ATIC,DRG1,FARSB,ZC3H15,RSL1D1	0.142857	0	0	0.6	ATIC,DRG1,FARSB,ZC3H15,RSL1D1,	0.494849
Asm844	MYBBP1A	yes	1	6	1	0	0	0.833333	0	844	0	5	EBNA1BP2,CTPS1,WDR12,ABCF2,DDX21	0	0	0.166667	0.866667	EBNA1BP2,CTPS1,WDR12,ABCF2,DDX21,MYBBP1A,	0.433593
Asm847	MRPL11	yes	1	6	1	0	0.266667	1	0	847	0	6	CYC1,EBNA1BP2,MRPL11,WDR12,RSL1D1,NIP7	0	0	0	0.866667	CYC1,EBNA1BP2,MRPL11,WDR12,RSL1D1,NIP7,	0.353797
Asm865	TP53	yes	0.94177	11	0.309091	0	0	0.727273	0	865	0	8	ATIC,CLUH,DRG1,FARSB,LSG1,ZC3H15,RSL1D1,OLA1	0.0769231	0	0.272727	0.290909	ATIC,CLUH,DRG1,FARSB,LSG1,ZC3H15,RSL1D1,TP53,ERCC5,PPP1R10,OLA1,	0.343402
Asm865	FARSB	yes	0.94177	11	0.309091	0	0	0.727273	0	865	0	8	ATIC,CLUH,DRG1,FARSB,LSG1,ZC3H15,RSL1D1,OLA1	0.0769231	0	0.272727	0.290909	ATIC,CLUH,DRG1,FARSB,LSG1,ZC3H15,RSL1D1,TP53,ERCC5,PPP1R10,OLA1,	0.343402
BAF-SS18	SMARCA4	yes	0.0116219	6	0.266667	0	0	0.166667	0	850	0.333333	1	SS18	0.461538	1	0.833333	1	SMARCA2,SMARCA4,ARID2,SMARCB1,SMARCC2,SS18,	0.407253
BAF-SS18	SMARCB1	yes	0.0116219	6	0.266667	0	0	0.166667	0	850	0.333333	1	SS18	0.461538	1	0.833333	1	SMARCA2,SMARCA4,ARID2,SMARCB1,SMARCC2,SS18,	0.407253
Base excision repair (BER)	XRCC5	yes	0.976251	13	0.192308	0	0.0641026	0	3	872	0.025641	0		0.0625	0	1	0.615385	XRCC5,XRCC6,PRKDC,RPA1,RPA4,POLB,LIG3,MSH2,WRN,XRCC1,APLF,RPA2,RPA3,	0.519532
Base excision repair (BER)	MSH2	yes	0.976251	13	0.192308	0	0.0641026	0	3	872	0.025641	0		0.0625	0	1	0.615385	XRCC5,XRCC6,PRKDC,RPA1,RPA4,POLB,LIG3,MSH2,WRN,XRCC1,APLF,RPA2,RPA3,	0.519532
Cajal body	CCT2	yes	8.35434e-12	14	0.604396	0	0.10989	0.928571	0	874	0.142857	13	CCT3,CCT4,CCT6A,CCT7,CCT8,VBP1,PFDN6,NTMT1,PFDN1,CCT2,TCP1,PFDN2,CCT5	0.513889	1	0.0714286	0.56044	DDB2,CCT3,CCT4,CCT6A,CCT7,CCT8,VBP1,PFDN6,NTMT1,PFDN1,CCT2,TCP1,PFDN2,CCT5,	0.629298
Cajal body	CCT4	yes	8.35434e-12	14	0.604396	0	0.10989	0.928571	0	874	0.142857	13	CCT3,CCT4,CCT6A,CCT7,CCT8,VBP1,PFDN6,NTMT1,PFDN1,CCT2,TCP1,PFDN2,CCT5	0.513889	1	0.0714286	0.56044	DDB2,CCT3,CCT4,CCT6A,CCT7,CCT8,VBP1,PFDN6,NTMT1,PFDN1,CCT2,TCP1,PFDN2,CCT5,	0.629298
CCT complex	CCT2	yes	9.85983e-23	8	1	0	0.357143	1	1	861	0	8	CCT3,CCT4,CCT6A,CCT7,CCT8,CCT2,TCP1,CCT5	1	1	0	1	CCT3,CCT4,CCT6A,CCT7,CCT8,CCT2,TCP1,CCT5,	0.823019
CCT complex	CCT4	yes	9.85983e-23	8	1	0	0.357143	1	1	861	0	8	CCT3,CCT4,CCT6A,CCT7,CCT8,CCT2,TCP1,CCT5	1	1	0	1	CCT3,CCT4,CCT6A,CCT7,CCT8,CCT2,TCP1,CCT5,	0.823019
CCT subcomplex	CCT4	yes	8.46524e-08	5	1	0	0.7	1	0	843	0	5	CCT3,CCT4,CCT7,CCT8,CCT5	1	1	0	1	CCT3,CCT4,CCT7,CCT8,CCT5,	0.655942
Chaperones / heat shock	FKBP4	yes	1	4	0	0	0	1	0	809	0	4	DNAJC7,CDC37,FKBP4,HSP90AA1	0	0	0	0.833333	DNAJC7,CDC37,FKBP4,HSP90AA1,	0.54812
Chaperones / heat shock	CDC37	yes	1	4	0	0	0	1	0	809	0	4	DNAJC7,CDC37,FKBP4,HSP90AA1	0	0	0	0.833333	DNAJC7,CDC37,FKBP4,HSP90AA1,	0.54812
Chromatin regulators	DPF2	yes	1.1683e-22	19	0.467836	0	0.0877193	0.263158	2	879	0.204678	5	SMARCD2,DPF2,SS18,BCL7C,PHF10	0.509934	1	0.736842	0.923977	SMARCA2,SMARCD1,SMARCD2,ACTL6A,ARID1B,SMARCA5,SMARCC1,SMARCE1,PBRM1,SMARCA4,DPF2,ARID1A,ARID2,SMARCB1,SMARCC2,BRD7,SS18,BCL7C,PHF10,	0.80563
Chromatin regulators	SMARCD2	yes	1.1683e-22	19	0.467836	0	0.0877193	0.263158	2	879	0.204678	5	SMARCD2,DPF2,SS18,BCL7C,PHF10	0.509934	1	0.736842	0.923977	SMARCA2,SMARCD1,SMARCD2,ACTL6A,ARID1B,SMARCA5,SMARCC1,SMARCE1,PBRM1,SMARCA4,DPF2,ARID1A,ARID2,SMARCB1,SMARCC2,BRD7,SS18,BCL7C,PHF10,	0.80563
Chromatin regulators	SMARCA4	yes	1.1683e-22	19	0.467836	0	0.0877193	0.263158	2	879	0.204678	5	SMARCD2,DPF2,SS18,BCL7C,PHF10	0.509934	1	0.736842	0.923977	SMARCA2,SMARCD1,SMARCD2,ACTL6A,ARID1B,SMARCA5,SMARCC1,SMARCE1,PBRM1,SMARCA4,DPF2,ARID1A,ARID2,SMARCB1,SMARCC2,BRD7,SS18,BCL7C,PHF10,	0.80563
Chromatin regulators	SMARCB1	yes	1.1683e-22	19	0.467836	0	0.0877193	0.263158	2	879	0.204678	5	SMARCD2,DPF2,SS18,BCL7C,PHF10	0.509934	1	0.736842	0.923977	SMARCA2,SMARCD1,SMARCD2,ACTL6A,ARID1B,SMARCA5,SMARCC1,SMARCE1,PBRM1,SMARCA4,DPF2,ARID1A,ARID2,SMARCB1,SMARCC2,BRD7,SS18,BCL7C,PHF10,	0.80563
Cohesin	PDS5A	yes	0.41524	3	0	0	0	0	0	781	0	0		0.333333	0	1	1	PDS5B,PDS5A,STAG1,	0.931517
COP signalosome + RAB18	COPB1	yes	0.00312492	4	1	0	0	1	0	820	0	4	RAB18,COPB1,COPA,COPE	0.8	1	0	0.666667	RAB18,COPB1,COPA,COPE,	0.545472
COP9 signalosome	COPS8	yes	1	10	0.644444	0	0	0	1	863	0	0		0	0	1	1	COPS3,COPS4,COPS6,COPS7B,GPS1,COPS7A,COPS2,COPS5,COPS8,CUL4B,	0.847973
CUL4	CUL4A	yes	1	3	0.666667	0	0	0	0	791	0	0		0	0	1	1	COPS6,CUL4A,CUL4B,	0.759842
DCX-I	DDB1	yes	0.0338379	4	0	0	0	0	0	831	0.5	0		0.6	0	1	1	DDB2,DDB1,CUL4A,CUL4B,	0.798285
DCX-I	CUL4A	yes	0.0338379	4	0	0	0	0	0	831	0.5	0		0.6	0	1	1	DDB2,DDB1,CUL4A,CUL4B,	0.798285
DCX-II	CUL4A	yes	1	3	0	0	0	0	0	785	0.666667	0		0	0	1	1	DDB2,CUL4A,RBX1,	0.417046
DDRAM	KPNA6	yes		605	0	0	0	0.515702	3	894	0.00220568	312	ABCD3,PSMA3,SSBP1,ILVBL,PSMB5,CHTF18,CYC1,ABCE1,RPL13A,DDX50,EBNA1BP2,AHCY,ATAD3A,ATIC,BAG5,CCT3,CCT4,CCT6A,CCT7,CCT8,CDKN2AIPNL,CETN3,CLUH,CTPS1,DDX41,DHX36,DNAJC7,DRG1,ELAVL1,ERAP1,FARSB,GGCT,HNRNPD,HNRNPDL,LENG1,LEO1,LSG1,LTV1,MATR3,MKI67,MRPL11,MTMR14,MYO9B,NELFA,NKRF,NUP188,OGT,ORC6,OSBPL8,POLA2,PPM1G,RBBP7,RBM14,RBM28,RPL5,RRP1B,RRP9,SAFB,SENP5,SNRNP40,TPX2,VBP1,WDR12,XPO5,XRN2,ZC3H15,ABCF2…	0.00380384	0	0.484298	0	ABCD3,PSMA3,SEM1,DDB2,SSBP1,ILVBL,PSMB5,CHTF18,CYC1,ABCE1,RPL13A,DDX50,EBNA1BP2,AHCY,APEX1,APEX2,APTX,ATAD3A,ATIC,ATRX,BAG5,CCT3,CCT4,CCT6A,CCT7,CCT8,CDC25A,CDKN2AIP,CDKN2AIPNL,CETN2,CETN3,CHAF1A,CHEK1,CHEK2,CLUH,COPS3,COPS4,COPS6,COPS7B,CTPS1,DCLRE1A,DCLRE1B,DDB1,DDX41,DHX36,DHX9,DNA2,DNAJC7,DNTT,DRG1,DUT,ELAVL1,ERAP1,FAM175A,FARSB,FIGNL1,GEN1,GGCT,GPS1,HERC2,HFM1,HMGB2,HNRNPD,HNRNPDL,LENG1,LEO1…	0.84975
DDRAM	BAG3	yes		605	0	0	0	0.515702	3	894	0.00220568	312	ABCD3,PSMA3,SSBP1,ILVBL,PSMB5,CHTF18,CYC1,ABCE1,RPL13A,DDX50,EBNA1BP2,AHCY,ATAD3A,ATIC,BAG5,CCT3,CCT4,CCT6A,CCT7,CCT8,CDKN2AIPNL,CETN3,CLUH,CTPS1,DDX41,DHX36,DNAJC7,DRG1,ELAVL1,ERAP1,FARSB,GGCT,HNRNPD,HNRNPDL,LENG1,LEO1,LSG1,LTV1,MATR3,MKI67,MRPL11,MTMR14,MYO9B,NELFA,NKRF,NUP188,OGT,ORC6,OSBPL8,POLA2,PPM1G,RBBP7,RBM14,RBM28,RPL5,RRP1B,RRP9,SAFB,SENP5,SNRNP40,TPX2,VBP1,WDR12,XPO5,XRN2,ZC3H15,ABCF2…	0.00380384	0	0.484298	0	ABCD3,PSMA3,SEM1,DDB2,SSBP1,ILVBL,PSMB5,CHTF18,CYC1,ABCE1,RPL13A,DDX50,EBNA1BP2,AHCY,APEX1,APEX2,APTX,ATAD3A,ATIC,ATRX,BAG5,CCT3,CCT4,CCT6A,CCT7,CCT8,CDC25A,CDKN2AIP,CDKN2AIPNL,CETN2,CETN3,CHAF1A,CHEK1,CHEK2,CLUH,COPS3,COPS4,COPS6,COPS7B,CTPS1,DCLRE1A,DCLRE1B,DDB1,DDX41,DHX36,DHX9,DNA2,DNAJC7,DNTT,DRG1,DUT,ELAVL1,ERAP1,FAM175A,FARSB,FIGNL1,GEN1,GGCT,GPS1,HERC2,HFM1,HMGB2,HNRNPD,HNRNPDL,LENG1,LEO1…	0.84975
DDRAM	SVIL	yes		605	0	0	0	0.515702	3	894	0.00220568	312	ABCD3,PSMA3,SSBP1,ILVBL,PSMB5,CHTF18,CYC1,ABCE1,RPL13A,DDX50,EBNA1BP2,AHCY,ATAD3A,ATIC,BAG5,CCT3,CCT4,CCT6A,CCT7,CCT8,CDKN2AIPNL,CETN3,CLUH,CTPS1,DDX41,DHX36,DNAJC7,DRG1,ELAVL1,ERAP1,FARSB,GGCT,HNRNPD,HNRNPDL,LENG1,LEO1,LSG1,LTV1,MATR3,MKI67,MRPL11,MTMR14,MYO9B,NELFA,NKRF,NUP188,OGT,ORC6,OSBPL8,POLA2,PPM1G,RBBP7,RBM14,RBM28,RPL5,RRP1B,RRP9,SAFB,SENP5,SNRNP40,TPX2,VBP1,WDR12,XPO5,XRN2,ZC3H15,ABCF2…	0.00380384	0	0.484298	0	ABCD3,PSMA3,SEM1,DDB2,SSBP1,ILVBL,PSMB5,CHTF18,CYC1,ABCE1,RPL13A,DDX50,EBNA1BP2,AHCY,APEX1,APEX2,APTX,ATAD3A,ATIC,ATRX,BAG5,CCT3,CCT4,CCT6A,CCT7,CCT8,CDC25A,CDKN2AIP,CDKN2AIPNL,CETN2,CETN3,CHAF1A,CHEK1,CHEK2,CLUH,COPS3,COPS4,COPS6,COPS7B,CTPS1,DCLRE1A,DCLRE1B,DDB1,DDX41,DHX36,DHX9,DNA2,DNAJC7,DNTT,DRG1,DUT,ELAVL1,ERAP1,FAM175A,FARSB,FIGNL1,GEN1,GGCT,GPS1,HERC2,HFM1,HMGB2,HNRNPD,HNRNPDL,LENG1,LEO1…	0.84975
DDRAM	PARG	yes		605	0	0	0	0.515702	3	894	0.00220568	312	ABCD3,PSMA3,SSBP1,ILVBL,PSMB5,CHTF18,CYC1,ABCE1,RPL13A,DDX50,EBNA1BP2,AHCY,ATAD3A,ATIC,BAG5,CCT3,CCT4,CCT6A,CCT7,CCT8,CDKN2AIPNL,CETN3,CLUH,CTPS1,DDX41,DHX36,DNAJC7,DRG1,ELAVL1,ERAP1,FARSB,GGCT,HNRNPD,HNRNPDL,LENG1,LEO1,LSG1,LTV1,MATR3,MKI67,MRPL11,MTMR14,MYO9B,NELFA,NKRF,NUP188,OGT,ORC6,OSBPL8,POLA2,PPM1G,RBBP7,RBM14,RBM28,RPL5,RRP1B,RRP9,SAFB,SENP5,SNRNP40,TPX2,VBP1,WDR12,XPO5,XRN2,ZC3H15,ABCF2…	0.00380384	0	0.484298	0	ABCD3,PSMA3,SEM1,DDB2,SSBP1,ILVBL,PSMB5,CHTF18,CYC1,ABCE1,RPL13A,DDX50,EBNA1BP2,AHCY,APEX1,APEX2,APTX,ATAD3A,ATIC,ATRX,BAG5,CCT3,CCT4,CCT6A,CCT7,CCT8,CDC25A,CDKN2AIP,CDKN2AIPNL,CETN2,CETN3,CHAF1A,CHEK1,CHEK2,CLUH,COPS3,COPS4,COPS6,COPS7B,CTPS1,DCLRE1A,DCLRE1B,DDB1,DDX41,DHX36,DHX9,DNA2,DNAJC7,DNTT,DRG1,DUT,ELAVL1,ERAP1,FAM175A,FARSB,FIGNL1,GEN1,GGCT,GPS1,HERC2,HFM1,HMGB2,HNRNPD,HNRNPDL,LENG1,LEO1…	0.84975
DDRAM	COPB1	yes		605	0	0	0	0.515702	3	894	0.00220568	312	ABCD3,PSMA3,SSBP1,ILVBL,PSMB5,CHTF18,CYC1,ABCE1,RPL13A,DDX50,EBNA1BP2,AHCY,ATAD3A,ATIC,BAG5,CCT3,CCT4,CCT6A,CCT7,CCT8,CDKN2AIPNL,CETN3,CLUH,CTPS1,DDX41,DHX36,DNAJC7,DRG1,ELAVL1,ERAP1,FARSB,GGCT,HNRNPD,HNRNPDL,LENG1,LEO1,LSG1,LTV1,MATR3,MKI67,MRPL11,MTMR14,MYO9B,NELFA,NKRF,NUP188,OGT,ORC6,OSBPL8,POLA2,PPM1G,RBBP7,RBM14,RBM28,RPL5,RRP1B,RRP9,SAFB,SENP5,SNRNP40,TPX2,VBP1,WDR12,XPO5,XRN2,ZC3H15,ABCF2…	0.00380384	0	0.484298	0	ABCD3,PSMA3,SEM1,DDB2,SSBP1,ILVBL,PSMB5,CHTF18,CYC1,ABCE1,RPL13A,DDX50,EBNA1BP2,AHCY,APEX1,APEX2,APTX,ATAD3A,ATIC,ATRX,BAG5,CCT3,CCT4,CCT6A,CCT7,CCT8,CDC25A,CDKN2AIP,CDKN2AIPNL,CETN2,CETN3,CHAF1A,CHEK1,CHEK2,CLUH,COPS3,COPS4,COPS6,COPS7B,CTPS1,DCLRE1A,DCLRE1B,DDB1,DDX41,DHX36,DHX9,DNA2,DNAJC7,DNTT,DRG1,DUT,ELAVL1,ERAP1,FAM175A,FARSB,FIGNL1,GEN1,GGCT,GPS1,HERC2,HFM1,HMGB2,HNRNPD,HNRNPDL,LENG1,LEO1…	0.84975
DDRAM	RIC8A	yes		605	0	0	0	0.515702	3	894	0.00220568	312	ABCD3,PSMA3,SSBP1,ILVBL,PSMB5,CHTF18,CYC1,ABCE1,RPL13A,DDX50,EBNA1BP2,AHCY,ATAD3A,ATIC,BAG5,CCT3,CCT4,CCT6A,CCT7,CCT8,CDKN2AIPNL,CETN3,CLUH,CTPS1,DDX41,DHX36,DNAJC7,DRG1,ELAVL1,ERAP1,FARSB,GGCT,HNRNPD,HNRNPDL,LENG1,LEO1,LSG1,LTV1,MATR3,MKI67,MRPL11,MTMR14,MYO9B,NELFA,NKRF,NUP188,OGT,ORC6,OSBPL8,POLA2,PPM1G,RBBP7,RBM14,RBM28,RPL5,RRP1B,RRP9,SAFB,SENP5,SNRNP40,TPX2,VBP1,WDR12,XPO5,XRN2,ZC3H15,ABCF2…	0.00380384	0	0.484298	0	ABCD3,PSMA3,SEM1,DDB2,SSBP1,ILVBL,PSMB5,CHTF18,CYC1,ABCE1,RPL13A,DDX50,EBNA1BP2,AHCY,APEX1,APEX2,APTX,ATAD3A,ATIC,ATRX,BAG5,CCT3,CCT4,CCT6A,CCT7,CCT8,CDC25A,CDKN2AIP,CDKN2AIPNL,CETN2,CETN3,CHAF1A,CHEK1,CHEK2,CLUH,COPS3,COPS4,COPS6,COPS7B,CTPS1,DCLRE1A,DCLRE1B,DDB1,DDX41,DHX36,DHX9,DNA2,DNAJC7,DNTT,DRG1,DUT,ELAVL1,ERAP1,FAM175A,FARSB,FIGNL1,GEN1,GGCT,GPS1,HERC2,HFM1,HMGB2,HNRNPD,HNRNPDL,LENG1,LEO1…	0.84975
DDRAM	DDB1	yes		605	0	0	0	0.515702	3	894	0.00220568	312	ABCD3,PSMA3,SSBP1,ILVBL,PSMB5,CHTF18,CYC1,ABCE1,RPL13A,DDX50,EBNA1BP2,AHCY,ATAD3A,ATIC,BAG5,CCT3,CCT4,CCT6A,CCT7,CCT8,CDKN2AIPNL,CETN3,CLUH,CTPS1,DDX41,DHX36,DNAJC7,DRG1,ELAVL1,ERAP1,FARSB,GGCT,HNRNPD,HNRNPDL,LENG1,LEO1,LSG1,LTV1,MATR3,MKI67,MRPL11,MTMR14,MYO9B,NELFA,NKRF,NUP188,OGT,ORC6,OSBPL8,POLA2,PPM1G,RBBP7,RBM14,RBM28,RPL5,RRP1B,RRP9,SAFB,SENP5,SNRNP40,TPX2,VBP1,WDR12,XPO5,XRN2,ZC3H15,ABCF2…	0.00380384	0	0.484298	0	ABCD3,PSMA3,SEM1,DDB2,SSBP1,ILVBL,PSMB5,CHTF18,CYC1,ABCE1,RPL13A,DDX50,EBNA1BP2,AHCY,APEX1,APEX2,APTX,ATAD3A,ATIC,ATRX,BAG5,CCT3,CCT4,CCT6A,CCT7,CCT8,CDC25A,CDKN2AIP,CDKN2AIPNL,CETN2,CETN3,CHAF1A,CHEK1,CHEK2,CLUH,COPS3,COPS4,COPS6,COPS7B,CTPS1,DCLRE1A,DCLRE1B,DDB1,DDX41,DHX36,DHX9,DNA2,DNAJC7,DNTT,DRG1,DUT,ELAVL1,ERAP1,FAM175A,FARSB,FIGNL1,GEN1,GGCT,GPS1,HERC2,HFM1,HMGB2,HNRNPD,HNRNPDL,LENG1,LEO1…	0.84975
DDRAM	POLA2	yes		605	0	0	0	0.515702	3	894	0.00220568	312	ABCD3,PSMA3,SSBP1,ILVBL,PSMB5,CHTF18,CYC1,ABCE1,RPL13A,DDX50,EBNA1BP2,AHCY,ATAD3A,ATIC,BAG5,CCT3,CCT4,CCT6A,CCT7,CCT8,CDKN2AIPNL,CETN3,CLUH,CTPS1,DDX41,DHX36,DNAJC7,DRG1,ELAVL1,ERAP1,FARSB,GGCT,HNRNPD,HNRNPDL,LENG1,LEO1,LSG1,LTV1,MATR3,MKI67,MRPL11,MTMR14,MYO9B,NELFA,NKRF,NUP188,OGT,ORC6,OSBPL8,POLA2,PPM1G,RBBP7,RBM14,RBM28,RPL5,RRP1B,RRP9,SAFB,SENP5,SNRNP40,TPX2,VBP1,WDR12,XPO5,XRN2,ZC3H15,ABCF2…	0.00380384	0	0.484298	0	ABCD3,PSMA3,SEM1,DDB2,SSBP1,ILVBL,PSMB5,CHTF18,CYC1,ABCE1,RPL13A,DDX50,EBNA1BP2,AHCY,APEX1,APEX2,APTX,ATAD3A,ATIC,ATRX,BAG5,CCT3,CCT4,CCT6A,CCT7,CCT8,CDC25A,CDKN2AIP,CDKN2AIPNL,CETN2,CETN3,CHAF1A,CHEK1,CHEK2,CLUH,COPS3,COPS4,COPS6,COPS7B,CTPS1,DCLRE1A,DCLRE1B,DDB1,DDX41,DHX36,DHX9,DNA2,DNAJC7,DNTT,DRG1,DUT,ELAVL1,ERAP1,FAM175A,FARSB,FIGNL1,GEN1,GGCT,GPS1,HERC2,HFM1,HMGB2,HNRNPD,HNRNPDL,LENG1,LEO1…	0.84975
DDRAM	CAPN1	yes		605	0	0	0	0.515702	3	894	0.00220568	312	ABCD3,PSMA3,SSBP1,ILVBL,PSMB5,CHTF18,CYC1,ABCE1,RPL13A,DDX50,EBNA1BP2,AHCY,ATAD3A,ATIC,BAG5,CCT3,CCT4,CCT6A,CCT7,CCT8,CDKN2AIPNL,CETN3,CLUH,CTPS1,DDX41,DHX36,DNAJC7,DRG1,ELAVL1,ERAP1,FARSB,GGCT,HNRNPD,HNRNPDL,LENG1,LEO1,LSG1,LTV1,MATR3,MKI67,MRPL11,MTMR14,MYO9B,NELFA,NKRF,NUP188,OGT,ORC6,OSBPL8,POLA2,PPM1G,RBBP7,RBM14,RBM28,RPL5,RRP1B,RRP9,SAFB,SENP5,SNRNP40,TPX2,VBP1,WDR12,XPO5,XRN2,ZC3H15,ABCF2…	0.00380384	0	0.484298	0	ABCD3,PSMA3,SEM1,DDB2,SSBP1,ILVBL,PSMB5,CHTF18,CYC1,ABCE1,RPL13A,DDX50,EBNA1BP2,AHCY,APEX1,APEX2,APTX,ATAD3A,ATIC,ATRX,BAG5,CCT3,CCT4,CCT6A,CCT7,CCT8,CDC25A,CDKN2AIP,CDKN2AIPNL,CETN2,CETN3,CHAF1A,CHEK1,CHEK2,CLUH,COPS3,COPS4,COPS6,COPS7B,CTPS1,DCLRE1A,DCLRE1B,DDB1,DDX41,DHX36,DHX9,DNA2,DNAJC7,DNTT,DRG1,DUT,ELAVL1,ERAP1,FAM175A,FARSB,FIGNL1,GEN1,GGCT,GPS1,HERC2,HFM1,HMGB2,HNRNPD,HNRNPDL,LENG1,LEO1…	0.84975
DDRAM	DPF2	yes		605	0	0	0	0.515702	3	894	0.00220568	312	ABCD3,PSMA3,SSBP1,ILVBL,PSMB5,CHTF18,CYC1,ABCE1,RPL13A,DDX50,EBNA1BP2,AHCY,ATAD3A,ATIC,BAG5,CCT3,CCT4,CCT6A,CCT7,CCT8,CDKN2AIPNL,CETN3,CLUH,CTPS1,DDX41,DHX36,DNAJC7,DRG1,ELAVL1,ERAP1,FARSB,GGCT,HNRNPD,HNRNPDL,LENG1,LEO1,LSG1,LTV1,MATR3,MKI67,MRPL11,MTMR14,MYO9B,NELFA,NKRF,NUP188,OGT,ORC6,OSBPL8,POLA2,PPM1G,RBBP7,RBM14,RBM28,RPL5,RRP1B,RRP9,SAFB,SENP5,SNRNP40,TPX2,VBP1,WDR12,XPO5,XRN2,ZC3H15,ABCF2…	0.00380384	0	0.484298	0	ABCD3,PSMA3,SEM1,DDB2,SSBP1,ILVBL,PSMB5,CHTF18,CYC1,ABCE1,RPL13A,DDX50,EBNA1BP2,AHCY,APEX1,APEX2,APTX,ATAD3A,ATIC,ATRX,BAG5,CCT3,CCT4,CCT6A,CCT7,CCT8,CDC25A,CDKN2AIP,CDKN2AIPNL,CETN2,CETN3,CHAF1A,CHEK1,CHEK2,CLUH,COPS3,COPS4,COPS6,COPS7B,CTPS1,DCLRE1A,DCLRE1B,DDB1,DDX41,DHX36,DHX9,DNA2,DNAJC7,DNTT,DRG1,DUT,ELAVL1,ERAP1,FAM175A,FARSB,FIGNL1,GEN1,GGCT,GPS1,HERC2,HFM1,HMGB2,HNRNPD,HNRNPDL,LENG1,LEO1…	0.84975
DDRAM	MRPL11	yes		605	0	0	0	0.515702	3	894	0.00220568	312	ABCD3,PSMA3,SSBP1,ILVBL,PSMB5,CHTF18,CYC1,ABCE1,RPL13A,DDX50,EBNA1BP2,AHCY,ATAD3A,ATIC,BAG5,CCT3,CCT4,CCT6A,CCT7,CCT8,CDKN2AIPNL,CETN3,CLUH,CTPS1,DDX41,DHX36,DNAJC7,DRG1,ELAVL1,ERAP1,FARSB,GGCT,HNRNPD,HNRNPDL,LENG1,LEO1,LSG1,LTV1,MATR3,MKI67,MRPL11,MTMR14,MYO9B,NELFA,NKRF,NUP188,OGT,ORC6,OSBPL8,POLA2,PPM1G,RBBP7,RBM14,RBM28,RPL5,RRP1B,RRP9,SAFB,SENP5,SNRNP40,TPX2,VBP1,WDR12,XPO5,XRN2,ZC3H15,ABCF2…	0.00380384	0	0.484298	0	ABCD3,PSMA3,SEM1,DDB2,SSBP1,ILVBL,PSMB5,CHTF18,CYC1,ABCE1,RPL13A,DDX50,EBNA1BP2,AHCY,APEX1,APEX2,APTX,ATAD3A,ATIC,ATRX,BAG5,CCT3,CCT4,CCT6A,CCT7,CCT8,CDC25A,CDKN2AIP,CDKN2AIPNL,CETN2,CETN3,CHAF1A,CHEK1,CHEK2,CLUH,COPS3,COPS4,COPS6,COPS7B,CTPS1,DCLRE1A,DCLRE1B,DDB1,DDX41,DHX36,DHX9,DNA2,DNAJC7,DNTT,DRG1,DUT,ELAVL1,ERAP1,FAM175A,FARSB,FIGNL1,GEN1,GGCT,GPS1,HERC2,HFM1,HMGB2,HNRNPD,HNRNPDL,LENG1,LEO1…	0.84975
DDRAM	MUS81	yes		605	0	0	0	0.515702	3	894	0.00220568	312	ABCD3,PSMA3,SSBP1,ILVBL,PSMB5,CHTF18,CYC1,ABCE1,RPL13A,DDX50,EBNA1BP2,AHCY,ATAD3A,ATIC,BAG5,CCT3,CCT4,CCT6A,CCT7,CCT8,CDKN2AIPNL,CETN3,CLUH,CTPS1,DDX41,DHX36,DNAJC7,DRG1,ELAVL1,ERAP1,FARSB,GGCT,HNRNPD,HNRNPDL,LENG1,LEO1,LSG1,LTV1,MATR3,MKI67,MRPL11,MTMR14,MYO9B,NELFA,NKRF,NUP188,OGT,ORC6,OSBPL8,POLA2,PPM1G,RBBP7,RBM14,RBM28,RPL5,RRP1B,RRP9,SAFB,SENP5,SNRNP40,TPX2,VBP1,WDR12,XPO5,XRN2,ZC3H15,ABCF2…	0.00380384	0	0.484298	0	ABCD3,PSMA3,SEM1,DDB2,SSBP1,ILVBL,PSMB5,CHTF18,CYC1,ABCE1,RPL13A,DDX50,EBNA1BP2,AHCY,APEX1,APEX2,APTX,ATAD3A,ATIC,ATRX,BAG5,CCT3,CCT4,CCT6A,CCT7,CCT8,CDC25A,CDKN2AIP,CDKN2AIPNL,CETN2,CETN3,CHAF1A,CHEK1,CHEK2,CLUH,COPS3,COPS4,COPS6,COPS7B,CTPS1,DCLRE1A,DCLRE1B,DDB1,DDX41,DHX36,DHX9,DNA2,DNAJC7,DNTT,DRG1,DUT,ELAVL1,ERAP1,FAM175A,FARSB,FIGNL1,GEN1,GGCT,GPS1,HERC2,HFM1,HMGB2,HNRNPD,HNRNPDL,LENG1,LEO1…	0.84975
DDRAM	NUMA1	yes		605	0	0	0	0.515702	3	894	0.00220568	312	ABCD3,PSMA3,SSBP1,ILVBL,PSMB5,CHTF18,CYC1,ABCE1,RPL13A,DDX50,EBNA1BP2,AHCY,ATAD3A,ATIC,BAG5,CCT3,CCT4,CCT6A,CCT7,CCT8,CDKN2AIPNL,CETN3,CLUH,CTPS1,DDX41,DHX36,DNAJC7,DRG1,ELAVL1,ERAP1,FARSB,GGCT,HNRNPD,HNRNPDL,LENG1,LEO1,LSG1,LTV1,MATR3,MKI67,MRPL11,MTMR14,MYO9B,NELFA,NKRF,NUP188,OGT,ORC6,OSBPL8,POLA2,PPM1G,RBBP7,RBM14,RBM28,RPL5,RRP1B,RRP9,SAFB,SENP5,SNRNP40,TPX2,VBP1,WDR12,XPO5,XRN2,ZC3H15,ABCF2…	0.00380384	0	0.484298	0	ABCD3,PSMA3,SEM1,DDB2,SSBP1,ILVBL,PSMB5,CHTF18,CYC1,ABCE1,RPL13A,DDX50,EBNA1BP2,AHCY,APEX1,APEX2,APTX,ATAD3A,ATIC,ATRX,BAG5,CCT3,CCT4,CCT6A,CCT7,CCT8,CDC25A,CDKN2AIP,CDKN2AIPNL,CETN2,CETN3,CHAF1A,CHEK1,CHEK2,CLUH,COPS3,COPS4,COPS6,COPS7B,CTPS1,DCLRE1A,DCLRE1B,DDB1,DDX41,DHX36,DHX9,DNA2,DNAJC7,DNTT,DRG1,DUT,ELAVL1,ERAP1,FAM175A,FARSB,FIGNL1,GEN1,GGCT,GPS1,HERC2,HFM1,HMGB2,HNRNPD,HNRNPDL,LENG1,LEO1…	0.84975
DDRAM	FBXW8	yes		605	0	0	0	0.515702	3	894	0.00220568	312	ABCD3,PSMA3,SSBP1,ILVBL,PSMB5,CHTF18,CYC1,ABCE1,RPL13A,DDX50,EBNA1BP2,AHCY,ATAD3A,ATIC,BAG5,CCT3,CCT4,CCT6A,CCT7,CCT8,CDKN2AIPNL,CETN3,CLUH,CTPS1,DDX41,DHX36,DNAJC7,DRG1,ELAVL1,ERAP1,FARSB,GGCT,HNRNPD,HNRNPDL,LENG1,LEO1,LSG1,LTV1,MATR3,MKI67,MRPL11,MTMR14,MYO9B,NELFA,NKRF,NUP188,OGT,ORC6,OSBPL8,POLA2,PPM1G,RBBP7,RBM14,RBM28,RPL5,RRP1B,RRP9,SAFB,SENP5,SNRNP40,TPX2,VBP1,WDR12,XPO5,XRN2,ZC3H15,ABCF2…	0.00380384	0	0.484298	0	ABCD3,PSMA3,SEM1,DDB2,SSBP1,ILVBL,PSMB5,CHTF18,CYC1,ABCE1,RPL13A,DDX50,EBNA1BP2,AHCY,APEX1,APEX2,APTX,ATAD3A,ATIC,ATRX,BAG5,CCT3,CCT4,CCT6A,CCT7,CCT8,CDC25A,CDKN2AIP,CDKN2AIPNL,CETN2,CETN3,CHAF1A,CHEK1,CHEK2,CLUH,COPS3,COPS4,COPS6,COPS7B,CTPS1,DCLRE1A,DCLRE1B,DDB1,DDX41,DHX36,DHX9,DNA2,DNAJC7,DNTT,DRG1,DUT,ELAVL1,ERAP1,FAM175A,FARSB,FIGNL1,GEN1,GGCT,GPS1,HERC2,HFM1,HMGB2,HNRNPD,HNRNPDL,LENG1,LEO1…	0.84975
DDRAM	RAD52	yes		605	0	0	0	0.515702	3	894	0.00220568	312	ABCD3,PSMA3,SSBP1,ILVBL,PSMB5,CHTF18,CYC1,ABCE1,RPL13A,DDX50,EBNA1BP2,AHCY,ATAD3A,ATIC,BAG5,CCT3,CCT4,CCT6A,CCT7,CCT8,CDKN2AIPNL,CETN3,CLUH,CTPS1,DDX41,DHX36,DNAJC7,DRG1,ELAVL1,ERAP1,FARSB,GGCT,HNRNPD,HNRNPDL,LENG1,LEO1,LSG1,LTV1,MATR3,MKI67,MRPL11,MTMR14,MYO9B,NELFA,NKRF,NUP188,OGT,ORC6,OSBPL8,POLA2,PPM1G,RBBP7,RBM14,RBM28,RPL5,RRP1B,RRP9,SAFB,SENP5,SNRNP40,TPX2,VBP1,WDR12,XPO5,XRN2,ZC3H15,ABCF2…	0.00380384	0	0.484298	0	ABCD3,PSMA3,SEM1,DDB2,SSBP1,ILVBL,PSMB5,CHTF18,CYC1,ABCE1,RPL13A,DDX50,EBNA1BP2,AHCY,APEX1,APEX2,APTX,ATAD3A,ATIC,ATRX,BAG5,CCT3,CCT4,CCT6A,CCT7,CCT8,CDC25A,CDKN2AIP,CDKN2AIPNL,CETN2,CETN3,CHAF1A,CHEK1,CHEK2,CLUH,COPS3,COPS4,COPS6,COPS7B,CTPS1,DCLRE1A,DCLRE1B,DDB1,DDX41,DHX36,DHX9,DNA2,DNAJC7,DNTT,DRG1,DUT,ELAVL1,ERAP1,FAM175A,FARSB,FIGNL1,GEN1,GGCT,GPS1,HERC2,HFM1,HMGB2,HNRNPD,HNRNPDL,LENG1,LEO1…	0.84975
DDRAM	FKBP4	yes		605	0	0	0	0.515702	3	894	0.00220568	312	ABCD3,PSMA3,SSBP1,ILVBL,PSMB5,CHTF18,CYC1,ABCE1,RPL13A,DDX50,EBNA1BP2,AHCY,ATAD3A,ATIC,BAG5,CCT3,CCT4,CCT6A,CCT7,CCT8,CDKN2AIPNL,CETN3,CLUH,CTPS1,DDX41,DHX36,DNAJC7,DRG1,ELAVL1,ERAP1,FARSB,GGCT,HNRNPD,HNRNPDL,LENG1,LEO1,LSG1,LTV1,MATR3,MKI67,MRPL11,MTMR14,MYO9B,NELFA,NKRF,NUP188,OGT,ORC6,OSBPL8,POLA2,PPM1G,RBBP7,RBM14,RBM28,RPL5,RRP1B,RRP9,SAFB,SENP5,SNRNP40,TPX2,VBP1,WDR12,XPO5,XRN2,ZC3H15,ABCF2…	0.00380384	0	0.484298	0	ABCD3,PSMA3,SEM1,DDB2,SSBP1,ILVBL,PSMB5,CHTF18,CYC1,ABCE1,RPL13A,DDX50,EBNA1BP2,AHCY,APEX1,APEX2,APTX,ATAD3A,ATIC,ATRX,BAG5,CCT3,CCT4,CCT6A,CCT7,CCT8,CDC25A,CDKN2AIP,CDKN2AIPNL,CETN2,CETN3,CHAF1A,CHEK1,CHEK2,CLUH,COPS3,COPS4,COPS6,COPS7B,CTPS1,DCLRE1A,DCLRE1B,DDB1,DDX41,DHX36,DHX9,DNA2,DNAJC7,DNTT,DRG1,DUT,ELAVL1,ERAP1,FAM175A,FARSB,FIGNL1,GEN1,GGCT,GPS1,HERC2,HFM1,HMGB2,HNRNPD,HNRNPDL,LENG1,LEO1…	0.84975
DDRAM	SMUG1	yes		605	0	0	0	0.515702	3	894	0.00220568	312	ABCD3,PSMA3,SSBP1,ILVBL,PSMB5,CHTF18,CYC1,ABCE1,RPL13A,DDX50,EBNA1BP2,AHCY,ATAD3A,ATIC,BAG5,CCT3,CCT4,CCT6A,CCT7,CCT8,CDKN2AIPNL,CETN3,CLUH,CTPS1,DDX41,DHX36,DNAJC7,DRG1,ELAVL1,ERAP1,FARSB,GGCT,HNRNPD,HNRNPDL,LENG1,LEO1,LSG1,LTV1,MATR3,MKI67,MRPL11,MTMR14,MYO9B,NELFA,NKRF,NUP188,OGT,ORC6,OSBPL8,POLA2,PPM1G,RBBP7,RBM14,RBM28,RPL5,RRP1B,RRP9,SAFB,SENP5,SNRNP40,TPX2,VBP1,WDR12,XPO5,XRN2,ZC3H15,ABCF2…	0.00380384	0	0.484298	0	ABCD3,PSMA3,SEM1,DDB2,SSBP1,ILVBL,PSMB5,CHTF18,CYC1,ABCE1,RPL13A,DDX50,EBNA1BP2,AHCY,APEX1,APEX2,APTX,ATAD3A,ATIC,ATRX,BAG5,CCT3,CCT4,CCT6A,CCT7,CCT8,CDC25A,CDKN2AIP,CDKN2AIPNL,CETN2,CETN3,CHAF1A,CHEK1,CHEK2,CLUH,COPS3,COPS4,COPS6,COPS7B,CTPS1,DCLRE1A,DCLRE1B,DDB1,DDX41,DHX36,DHX9,DNA2,DNAJC7,DNTT,DRG1,DUT,ELAVL1,ERAP1,FAM175A,FARSB,FIGNL1,GEN1,GGCT,GPS1,HERC2,HFM1,HMGB2,HNRNPD,HNRNPDL,LENG1,LEO1…	0.84975
DDRAM	CCT2	yes		605	0	0	0	0.515702	3	894	0.00220568	312	ABCD3,PSMA3,SSBP1,ILVBL,PSMB5,CHTF18,CYC1,ABCE1,RPL13A,DDX50,EBNA1BP2,AHCY,ATAD3A,ATIC,BAG5,CCT3,CCT4,CCT6A,CCT7,CCT8,CDKN2AIPNL,CETN3,CLUH,CTPS1,DDX41,DHX36,DNAJC7,DRG1,ELAVL1,ERAP1,FARSB,GGCT,HNRNPD,HNRNPDL,LENG1,LEO1,LSG1,LTV1,MATR3,MKI67,MRPL11,MTMR14,MYO9B,NELFA,NKRF,NUP188,OGT,ORC6,OSBPL8,POLA2,PPM1G,RBBP7,RBM14,RBM28,RPL5,RRP1B,RRP9,SAFB,SENP5,SNRNP40,TPX2,VBP1,WDR12,XPO5,XRN2,ZC3H15,ABCF2…	0.00380384	0	0.484298	0	ABCD3,PSMA3,SEM1,DDB2,SSBP1,ILVBL,PSMB5,CHTF18,CYC1,ABCE1,RPL13A,DDX50,EBNA1BP2,AHCY,APEX1,APEX2,APTX,ATAD3A,ATIC,ATRX,BAG5,CCT3,CCT4,CCT6A,CCT7,CCT8,CDC25A,CDKN2AIP,CDKN2AIPNL,CETN2,CETN3,CHAF1A,CHEK1,CHEK2,CLUH,COPS3,COPS4,COPS6,COPS7B,CTPS1,DCLRE1A,DCLRE1B,DDB1,DDX41,DHX36,DHX9,DNA2,DNAJC7,DNTT,DRG1,DUT,ELAVL1,ERAP1,FAM175A,FARSB,FIGNL1,GEN1,GGCT,GPS1,HERC2,HFM1,HMGB2,HNRNPD,HNRNPDL,LENG1,LEO1…	0.84975
DDRAM	CUL4A	yes		605	0	0	0	0.515702	3	894	0.00220568	312	ABCD3,PSMA3,SSBP1,ILVBL,PSMB5,CHTF18,CYC1,ABCE1,RPL13A,DDX50,EBNA1BP2,AHCY,ATAD3A,ATIC,BAG5,CCT3,CCT4,CCT6A,CCT7,CCT8,CDKN2AIPNL,CETN3,CLUH,CTPS1,DDX41,DHX36,DNAJC7,DRG1,ELAVL1,ERAP1,FARSB,GGCT,HNRNPD,HNRNPDL,LENG1,LEO1,LSG1,LTV1,MATR3,MKI67,MRPL11,MTMR14,MYO9B,NELFA,NKRF,NUP188,OGT,ORC6,OSBPL8,POLA2,PPM1G,RBBP7,RBM14,RBM28,RPL5,RRP1B,RRP9,SAFB,SENP5,SNRNP40,TPX2,VBP1,WDR12,XPO5,XRN2,ZC3H15,ABCF2…	0.00380384	0	0.484298	0	ABCD3,PSMA3,SEM1,DDB2,SSBP1,ILVBL,PSMB5,CHTF18,CYC1,ABCE1,RPL13A,DDX50,EBNA1BP2,AHCY,APEX1,APEX2,APTX,ATAD3A,ATIC,ATRX,BAG5,CCT3,CCT4,CCT6A,CCT7,CCT8,CDC25A,CDKN2AIP,CDKN2AIPNL,CETN2,CETN3,CHAF1A,CHEK1,CHEK2,CLUH,COPS3,COPS4,COPS6,COPS7B,CTPS1,DCLRE1A,DCLRE1B,DDB1,DDX41,DHX36,DHX9,DNA2,DNAJC7,DNTT,DRG1,DUT,ELAVL1,ERAP1,FAM175A,FARSB,FIGNL1,GEN1,GGCT,GPS1,HERC2,HFM1,HMGB2,HNRNPD,HNRNPDL,LENG1,LEO1…	0.84975
DDRAM	DYNC1H1	yes		605	0	0	0	0.515702	3	894	0.00220568	312	ABCD3,PSMA3,SSBP1,ILVBL,PSMB5,CHTF18,CYC1,ABCE1,RPL13A,DDX50,EBNA1BP2,AHCY,ATAD3A,ATIC,BAG5,CCT3,CCT4,CCT6A,CCT7,CCT8,CDKN2AIPNL,CETN3,CLUH,CTPS1,DDX41,DHX36,DNAJC7,DRG1,ELAVL1,ERAP1,FARSB,GGCT,HNRNPD,HNRNPDL,LENG1,LEO1,LSG1,LTV1,MATR3,MKI67,MRPL11,MTMR14,MYO9B,NELFA,NKRF,NUP188,OGT,ORC6,OSBPL8,POLA2,PPM1G,RBBP7,RBM14,RBM28,RPL5,RRP1B,RRP9,SAFB,SENP5,SNRNP40,TPX2,VBP1,WDR12,XPO5,XRN2,ZC3H15,ABCF2…	0.00380384	0	0.484298	0	ABCD3,PSMA3,SEM1,DDB2,SSBP1,ILVBL,PSMB5,CHTF18,CYC1,ABCE1,RPL13A,DDX50,EBNA1BP2,AHCY,APEX1,APEX2,APTX,ATAD3A,ATIC,ATRX,BAG5,CCT3,CCT4,CCT6A,CCT7,CCT8,CDC25A,CDKN2AIP,CDKN2AIPNL,CETN2,CETN3,CHAF1A,CHEK1,CHEK2,CLUH,COPS3,COPS4,COPS6,COPS7B,CTPS1,DCLRE1A,DCLRE1B,DDB1,DDX41,DHX36,DHX9,DNA2,DNAJC7,DNTT,DRG1,DUT,ELAVL1,ERAP1,FAM175A,FARSB,FIGNL1,GEN1,GGCT,GPS1,HERC2,HFM1,HMGB2,HNRNPD,HNRNPDL,LENG1,LEO1…	0.84975
DDRAM	XRCC3	yes		605	0	0	0	0.515702	3	894	0.00220568	312	ABCD3,PSMA3,SSBP1,ILVBL,PSMB5,CHTF18,CYC1,ABCE1,RPL13A,DDX50,EBNA1BP2,AHCY,ATAD3A,ATIC,BAG5,CCT3,CCT4,CCT6A,CCT7,CCT8,CDKN2AIPNL,CETN3,CLUH,CTPS1,DDX41,DHX36,DNAJC7,DRG1,ELAVL1,ERAP1,FARSB,GGCT,HNRNPD,HNRNPDL,LENG1,LEO1,LSG1,LTV1,MATR3,MKI67,MRPL11,MTMR14,MYO9B,NELFA,NKRF,NUP188,OGT,ORC6,OSBPL8,POLA2,PPM1G,RBBP7,RBM14,RBM28,RPL5,RRP1B,RRP9,SAFB,SENP5,SNRNP40,TPX2,VBP1,WDR12,XPO5,XRN2,ZC3H15,ABCF2…	0.00380384	0	0.484298	0	ABCD3,PSMA3,SEM1,DDB2,SSBP1,ILVBL,PSMB5,CHTF18,CYC1,ABCE1,RPL13A,DDX50,EBNA1BP2,AHCY,APEX1,APEX2,APTX,ATAD3A,ATIC,ATRX,BAG5,CCT3,CCT4,CCT6A,CCT7,CCT8,CDC25A,CDKN2AIP,CDKN2AIPNL,CETN2,CETN3,CHAF1A,CHEK1,CHEK2,CLUH,COPS3,COPS4,COPS6,COPS7B,CTPS1,DCLRE1A,DCLRE1B,DDB1,DDX41,DHX36,DHX9,DNA2,DNAJC7,DNTT,DRG1,DUT,ELAVL1,ERAP1,FAM175A,FARSB,FIGNL1,GEN1,GGCT,GPS1,HERC2,HFM1,HMGB2,HNRNPD,HNRNPDL,LENG1,LEO1…	0.84975
DDRAM	FANCI	yes		605	0	0	0	0.515702	3	894	0.00220568	312	ABCD3,PSMA3,SSBP1,ILVBL,PSMB5,CHTF18,CYC1,ABCE1,RPL13A,DDX50,EBNA1BP2,AHCY,ATAD3A,ATIC,BAG5,CCT3,CCT4,CCT6A,CCT7,CCT8,CDKN2AIPNL,CETN3,CLUH,CTPS1,DDX41,DHX36,DNAJC7,DRG1,ELAVL1,ERAP1,FARSB,GGCT,HNRNPD,HNRNPDL,LENG1,LEO1,LSG1,LTV1,MATR3,MKI67,MRPL11,MTMR14,MYO9B,NELFA,NKRF,NUP188,OGT,ORC6,OSBPL8,POLA2,PPM1G,RBBP7,RBM14,RBM28,RPL5,RRP1B,RRP9,SAFB,SENP5,SNRNP40,TPX2,VBP1,WDR12,XPO5,XRN2,ZC3H15,ABCF2…	0.00380384	0	0.484298	0	ABCD3,PSMA3,SEM1,DDB2,SSBP1,ILVBL,PSMB5,CHTF18,CYC1,ABCE1,RPL13A,DDX50,EBNA1BP2,AHCY,APEX1,APEX2,APTX,ATAD3A,ATIC,ATRX,BAG5,CCT3,CCT4,CCT6A,CCT7,CCT8,CDC25A,CDKN2AIP,CDKN2AIPNL,CETN2,CETN3,CHAF1A,CHEK1,CHEK2,CLUH,COPS3,COPS4,COPS6,COPS7B,CTPS1,DCLRE1A,DCLRE1B,DDB1,DDX41,DHX36,DHX9,DNA2,DNAJC7,DNTT,DRG1,DUT,ELAVL1,ERAP1,FAM175A,FARSB,FIGNL1,GEN1,GGCT,GPS1,HERC2,HFM1,HMGB2,HNRNPD,HNRNPDL,LENG1,LEO1…	0.84975
DDRAM	NTHL1	yes		605	0	0	0	0.515702	3	894	0.00220568	312	ABCD3,PSMA3,SSBP1,ILVBL,PSMB5,CHTF18,CYC1,ABCE1,RPL13A,DDX50,EBNA1BP2,AHCY,ATAD3A,ATIC,BAG5,CCT3,CCT4,CCT6A,CCT7,CCT8,CDKN2AIPNL,CETN3,CLUH,CTPS1,DDX41,DHX36,DNAJC7,DRG1,ELAVL1,ERAP1,FARSB,GGCT,HNRNPD,HNRNPDL,LENG1,LEO1,LSG1,LTV1,MATR3,MKI67,MRPL11,MTMR14,MYO9B,NELFA,NKRF,NUP188,OGT,ORC6,OSBPL8,POLA2,PPM1G,RBBP7,RBM14,RBM28,RPL5,RRP1B,RRP9,SAFB,SENP5,SNRNP40,TPX2,VBP1,WDR12,XPO5,XRN2,ZC3H15,ABCF2…	0.00380384	0	0.484298	0	ABCD3,PSMA3,SEM1,DDB2,SSBP1,ILVBL,PSMB5,CHTF18,CYC1,ABCE1,RPL13A,DDX50,EBNA1BP2,AHCY,APEX1,APEX2,APTX,ATAD3A,ATIC,ATRX,BAG5,CCT3,CCT4,CCT6A,CCT7,CCT8,CDC25A,CDKN2AIP,CDKN2AIPNL,CETN2,CETN3,CHAF1A,CHEK1,CHEK2,CLUH,COPS3,COPS4,COPS6,COPS7B,CTPS1,DCLRE1A,DCLRE1B,DDB1,DDX41,DHX36,DHX9,DNA2,DNAJC7,DNTT,DRG1,DUT,ELAVL1,ERAP1,FAM175A,FARSB,FIGNL1,GEN1,GGCT,GPS1,HERC2,HFM1,HMGB2,HNRNPD,HNRNPDL,LENG1,LEO1…	0.84975
DDRAM	CSNK2A2	yes		605	0	0	0	0.515702	3	894	0.00220568	312	ABCD3,PSMA3,SSBP1,ILVBL,PSMB5,CHTF18,CYC1,ABCE1,RPL13A,DDX50,EBNA1BP2,AHCY,ATAD3A,ATIC,BAG5,CCT3,CCT4,CCT6A,CCT7,CCT8,CDKN2AIPNL,CETN3,CLUH,CTPS1,DDX41,DHX36,DNAJC7,DRG1,ELAVL1,ERAP1,FARSB,GGCT,HNRNPD,HNRNPDL,LENG1,LEO1,LSG1,LTV1,MATR3,MKI67,MRPL11,MTMR14,MYO9B,NELFA,NKRF,NUP188,OGT,ORC6,OSBPL8,POLA2,PPM1G,RBBP7,RBM14,RBM28,RPL5,RRP1B,RRP9,SAFB,SENP5,SNRNP40,TPX2,VBP1,WDR12,XPO5,XRN2,ZC3H15,ABCF2…	0.00380384	0	0.484298	0	ABCD3,PSMA3,SEM1,DDB2,SSBP1,ILVBL,PSMB5,CHTF18,CYC1,ABCE1,RPL13A,DDX50,EBNA1BP2,AHCY,APEX1,APEX2,APTX,ATAD3A,ATIC,ATRX,BAG5,CCT3,CCT4,CCT6A,CCT7,CCT8,CDC25A,CDKN2AIP,CDKN2AIPNL,CETN2,CETN3,CHAF1A,CHEK1,CHEK2,CLUH,COPS3,COPS4,COPS6,COPS7B,CTPS1,DCLRE1A,DCLRE1B,DDB1,DDX41,DHX36,DHX9,DNA2,DNAJC7,DNTT,DRG1,DUT,ELAVL1,ERAP1,FAM175A,FARSB,FIGNL1,GEN1,GGCT,GPS1,HERC2,HFM1,HMGB2,HNRNPD,HNRNPDL,LENG1,LEO1…	0.84975
DDRAM	CHTF18	yes		605	0	0	0	0.515702	3	894	0.00220568	312	ABCD3,PSMA3,SSBP1,ILVBL,PSMB5,CHTF18,CYC1,ABCE1,RPL13A,DDX50,EBNA1BP2,AHCY,ATAD3A,ATIC,BAG5,CCT3,CCT4,CCT6A,CCT7,CCT8,CDKN2AIPNL,CETN3,CLUH,CTPS1,DDX41,DHX36,DNAJC7,DRG1,ELAVL1,ERAP1,FARSB,GGCT,HNRNPD,HNRNPDL,LENG1,LEO1,LSG1,LTV1,MATR3,MKI67,MRPL11,MTMR14,MYO9B,NELFA,NKRF,NUP188,OGT,ORC6,OSBPL8,POLA2,PPM1G,RBBP7,RBM14,RBM28,RPL5,RRP1B,RRP9,SAFB,SENP5,SNRNP40,TPX2,VBP1,WDR12,XPO5,XRN2,ZC3H15,ABCF2…	0.00380384	0	0.484298	0	ABCD3,PSMA3,SEM1,DDB2,SSBP1,ILVBL,PSMB5,CHTF18,CYC1,ABCE1,RPL13A,DDX50,EBNA1BP2,AHCY,APEX1,APEX2,APTX,ATAD3A,ATIC,ATRX,BAG5,CCT3,CCT4,CCT6A,CCT7,CCT8,CDC25A,CDKN2AIP,CDKN2AIPNL,CETN2,CETN3,CHAF1A,CHEK1,CHEK2,CLUH,COPS3,COPS4,COPS6,COPS7B,CTPS1,DCLRE1A,DCLRE1B,DDB1,DDX41,DHX36,DHX9,DNA2,DNAJC7,DNTT,DRG1,DUT,ELAVL1,ERAP1,FAM175A,FARSB,FIGNL1,GEN1,GGCT,GPS1,HERC2,HFM1,HMGB2,HNRNPD,HNRNPDL,LENG1,LEO1…	0.84975
DDRAM	MPG	yes		605	0	0	0	0.515702	3	894	0.00220568	312	ABCD3,PSMA3,SSBP1,ILVBL,PSMB5,CHTF18,CYC1,ABCE1,RPL13A,DDX50,EBNA1BP2,AHCY,ATAD3A,ATIC,BAG5,CCT3,CCT4,CCT6A,CCT7,CCT8,CDKN2AIPNL,CETN3,CLUH,CTPS1,DDX41,DHX36,DNAJC7,DRG1,ELAVL1,ERAP1,FARSB,GGCT,HNRNPD,HNRNPDL,LENG1,LEO1,LSG1,LTV1,MATR3,MKI67,MRPL11,MTMR14,MYO9B,NELFA,NKRF,NUP188,OGT,ORC6,OSBPL8,POLA2,PPM1G,RBBP7,RBM14,RBM28,RPL5,RRP1B,RRP9,SAFB,SENP5,SNRNP40,TPX2,VBP1,WDR12,XPO5,XRN2,ZC3H15,ABCF2…	0.00380384	0	0.484298	0	ABCD3,PSMA3,SEM1,DDB2,SSBP1,ILVBL,PSMB5,CHTF18,CYC1,ABCE1,RPL13A,DDX50,EBNA1BP2,AHCY,APEX1,APEX2,APTX,ATAD3A,ATIC,ATRX,BAG5,CCT3,CCT4,CCT6A,CCT7,CCT8,CDC25A,CDKN2AIP,CDKN2AIPNL,CETN2,CETN3,CHAF1A,CHEK1,CHEK2,CLUH,COPS3,COPS4,COPS6,COPS7B,CTPS1,DCLRE1A,DCLRE1B,DDB1,DDX41,DHX36,DHX9,DNA2,DNAJC7,DNTT,DRG1,DUT,ELAVL1,ERAP1,FAM175A,FARSB,FIGNL1,GEN1,GGCT,GPS1,HERC2,HFM1,HMGB2,HNRNPD,HNRNPDL,LENG1,LEO1…	0.84975
DDRAM	RPL19	yes		605	0	0	0	0.515702	3	894	0.00220568	312	ABCD3,PSMA3,SSBP1,ILVBL,PSMB5,CHTF18,CYC1,ABCE1,RPL13A,DDX50,EBNA1BP2,AHCY,ATAD3A,ATIC,BAG5,CCT3,CCT4,CCT6A,CCT7,CCT8,CDKN2AIPNL,CETN3,CLUH,CTPS1,DDX41,DHX36,DNAJC7,DRG1,ELAVL1,ERAP1,FARSB,GGCT,HNRNPD,HNRNPDL,LENG1,LEO1,LSG1,LTV1,MATR3,MKI67,MRPL11,MTMR14,MYO9B,NELFA,NKRF,NUP188,OGT,ORC6,OSBPL8,POLA2,PPM1G,RBBP7,RBM14,RBM28,RPL5,RRP1B,RRP9,SAFB,SENP5,SNRNP40,TPX2,VBP1,WDR12,XPO5,XRN2,ZC3H15,ABCF2…	0.00380384	0	0.484298	0	ABCD3,PSMA3,SEM1,DDB2,SSBP1,ILVBL,PSMB5,CHTF18,CYC1,ABCE1,RPL13A,DDX50,EBNA1BP2,AHCY,APEX1,APEX2,APTX,ATAD3A,ATIC,ATRX,BAG5,CCT3,CCT4,CCT6A,CCT7,CCT8,CDC25A,CDKN2AIP,CDKN2AIPNL,CETN2,CETN3,CHAF1A,CHEK1,CHEK2,CLUH,COPS3,COPS4,COPS6,COPS7B,CTPS1,DCLRE1A,DCLRE1B,DDB1,DDX41,DHX36,DHX9,DNA2,DNAJC7,DNTT,DRG1,DUT,ELAVL1,ERAP1,FAM175A,FARSB,FIGNL1,GEN1,GGCT,GPS1,HERC2,HFM1,HMGB2,HNRNPD,HNRNPDL,LENG1,LEO1…	0.84975
DDRAM	PSMD3	yes		605	0	0	0	0.515702	3	894	0.00220568	312	ABCD3,PSMA3,SSBP1,ILVBL,PSMB5,CHTF18,CYC1,ABCE1,RPL13A,DDX50,EBNA1BP2,AHCY,ATAD3A,ATIC,BAG5,CCT3,CCT4,CCT6A,CCT7,CCT8,CDKN2AIPNL,CETN3,CLUH,CTPS1,DDX41,DHX36,DNAJC7,DRG1,ELAVL1,ERAP1,FARSB,GGCT,HNRNPD,HNRNPDL,LENG1,LEO1,LSG1,LTV1,MATR3,MKI67,MRPL11,MTMR14,MYO9B,NELFA,NKRF,NUP188,OGT,ORC6,OSBPL8,POLA2,PPM1G,RBBP7,RBM14,RBM28,RPL5,RRP1B,RRP9,SAFB,SENP5,SNRNP40,TPX2,VBP1,WDR12,XPO5,XRN2,ZC3H15,ABCF2…	0.00380384	0	0.484298	0	ABCD3,PSMA3,SEM1,DDB2,SSBP1,ILVBL,PSMB5,CHTF18,CYC1,ABCE1,RPL13A,DDX50,EBNA1BP2,AHCY,APEX1,APEX2,APTX,ATAD3A,ATIC,ATRX,BAG5,CCT3,CCT4,CCT6A,CCT7,CCT8,CDC25A,CDKN2AIP,CDKN2AIPNL,CETN2,CETN3,CHAF1A,CHEK1,CHEK2,CLUH,COPS3,COPS4,COPS6,COPS7B,CTPS1,DCLRE1A,DCLRE1B,DDB1,DDX41,DHX36,DHX9,DNA2,DNAJC7,DNTT,DRG1,DUT,ELAVL1,ERAP1,FAM175A,FARSB,FIGNL1,GEN1,GGCT,GPS1,HERC2,HFM1,HMGB2,HNRNPD,HNRNPDL,LENG1,LEO1…	0.84975
DDRAM	TOP2A	yes		605	0	0	0	0.515702	3	894	0.00220568	312	ABCD3,PSMA3,SSBP1,ILVBL,PSMB5,CHTF18,CYC1,ABCE1,RPL13A,DDX50,EBNA1BP2,AHCY,ATAD3A,ATIC,BAG5,CCT3,CCT4,CCT6A,CCT7,CCT8,CDKN2AIPNL,CETN3,CLUH,CTPS1,DDX41,DHX36,DNAJC7,DRG1,ELAVL1,ERAP1,FARSB,GGCT,HNRNPD,HNRNPDL,LENG1,LEO1,LSG1,LTV1,MATR3,MKI67,MRPL11,MTMR14,MYO9B,NELFA,NKRF,NUP188,OGT,ORC6,OSBPL8,POLA2,PPM1G,RBBP7,RBM14,RBM28,RPL5,RRP1B,RRP9,SAFB,SENP5,SNRNP40,TPX2,VBP1,WDR12,XPO5,XRN2,ZC3H15,ABCF2…	0.00380384	0	0.484298	0	ABCD3,PSMA3,SEM1,DDB2,SSBP1,ILVBL,PSMB5,CHTF18,CYC1,ABCE1,RPL13A,DDX50,EBNA1BP2,AHCY,APEX1,APEX2,APTX,ATAD3A,ATIC,ATRX,BAG5,CCT3,CCT4,CCT6A,CCT7,CCT8,CDC25A,CDKN2AIP,CDKN2AIPNL,CETN2,CETN3,CHAF1A,CHEK1,CHEK2,CLUH,COPS3,COPS4,COPS6,COPS7B,CTPS1,DCLRE1A,DCLRE1B,DDB1,DDX41,DHX36,DHX9,DNA2,DNAJC7,DNTT,DRG1,DUT,ELAVL1,ERAP1,FAM175A,FARSB,FIGNL1,GEN1,GGCT,GPS1,HERC2,HFM1,HMGB2,HNRNPD,HNRNPDL,LENG1,LEO1…	0.84975
DDRAM	MYBBP1A	yes		605	0	0	0	0.515702	3	894	0.00220568	312	ABCD3,PSMA3,SSBP1,ILVBL,PSMB5,CHTF18,CYC1,ABCE1,RPL13A,DDX50,EBNA1BP2,AHCY,ATAD3A,ATIC,BAG5,CCT3,CCT4,CCT6A,CCT7,CCT8,CDKN2AIPNL,CETN3,CLUH,CTPS1,DDX41,DHX36,DNAJC7,DRG1,ELAVL1,ERAP1,FARSB,GGCT,HNRNPD,HNRNPDL,LENG1,LEO1,LSG1,LTV1,MATR3,MKI67,MRPL11,MTMR14,MYO9B,NELFA,NKRF,NUP188,OGT,ORC6,OSBPL8,POLA2,PPM1G,RBBP7,RBM14,RBM28,RPL5,RRP1B,RRP9,SAFB,SENP5,SNRNP40,TPX2,VBP1,WDR12,XPO5,XRN2,ZC3H15,ABCF2…	0.00380384	0	0.484298	0	ABCD3,PSMA3,SEM1,DDB2,SSBP1,ILVBL,PSMB5,CHTF18,CYC1,ABCE1,RPL13A,DDX50,EBNA1BP2,AHCY,APEX1,APEX2,APTX,ATAD3A,ATIC,ATRX,BAG5,CCT3,CCT4,CCT6A,CCT7,CCT8,CDC25A,CDKN2AIP,CDKN2AIPNL,CETN2,CETN3,CHAF1A,CHEK1,CHEK2,CLUH,COPS3,COPS4,COPS6,COPS7B,CTPS1,DCLRE1A,DCLRE1B,DDB1,DDX41,DHX36,DHX9,DNA2,DNAJC7,DNTT,DRG1,DUT,ELAVL1,ERAP1,FAM175A,FARSB,FIGNL1,GEN1,GGCT,GPS1,HERC2,HFM1,HMGB2,HNRNPD,HNRNPDL,LENG1,LEO1…	0.84975
DDRAM	SMARCD2	yes		605	0	0	0	0.515702	3	894	0.00220568	312	ABCD3,PSMA3,SSBP1,ILVBL,PSMB5,CHTF18,CYC1,ABCE1,RPL13A,DDX50,EBNA1BP2,AHCY,ATAD3A,ATIC,BAG5,CCT3,CCT4,CCT6A,CCT7,CCT8,CDKN2AIPNL,CETN3,CLUH,CTPS1,DDX41,DHX36,DNAJC7,DRG1,ELAVL1,ERAP1,FARSB,GGCT,HNRNPD,HNRNPDL,LENG1,LEO1,LSG1,LTV1,MATR3,MKI67,MRPL11,MTMR14,MYO9B,NELFA,NKRF,NUP188,OGT,ORC6,OSBPL8,POLA2,PPM1G,RBBP7,RBM14,RBM28,RPL5,RRP1B,RRP9,SAFB,SENP5,SNRNP40,TPX2,VBP1,WDR12,XPO5,XRN2,ZC3H15,ABCF2…	0.00380384	0	0.484298	0	ABCD3,PSMA3,SEM1,DDB2,SSBP1,ILVBL,PSMB5,CHTF18,CYC1,ABCE1,RPL13A,DDX50,EBNA1BP2,AHCY,APEX1,APEX2,APTX,ATAD3A,ATIC,ATRX,BAG5,CCT3,CCT4,CCT6A,CCT7,CCT8,CDC25A,CDKN2AIP,CDKN2AIPNL,CETN2,CETN3,CHAF1A,CHEK1,CHEK2,CLUH,COPS3,COPS4,COPS6,COPS7B,CTPS1,DCLRE1A,DCLRE1B,DDB1,DDX41,DHX36,DHX9,DNA2,DNAJC7,DNTT,DRG1,DUT,ELAVL1,ERAP1,FAM175A,FARSB,FIGNL1,GEN1,GGCT,GPS1,HERC2,HFM1,HMGB2,HNRNPD,HNRNPDL,LENG1,LEO1…	0.84975
DDRAM	TP53	yes		605	0	0	0	0.515702	3	894	0.00220568	312	ABCD3,PSMA3,SSBP1,ILVBL,PSMB5,CHTF18,CYC1,ABCE1,RPL13A,DDX50,EBNA1BP2,AHCY,ATAD3A,ATIC,BAG5,CCT3,CCT4,CCT6A,CCT7,CCT8,CDKN2AIPNL,CETN3,CLUH,CTPS1,DDX41,DHX36,DNAJC7,DRG1,ELAVL1,ERAP1,FARSB,GGCT,HNRNPD,HNRNPDL,LENG1,LEO1,LSG1,LTV1,MATR3,MKI67,MRPL11,MTMR14,MYO9B,NELFA,NKRF,NUP188,OGT,ORC6,OSBPL8,POLA2,PPM1G,RBBP7,RBM14,RBM28,RPL5,RRP1B,RRP9,SAFB,SENP5,SNRNP40,TPX2,VBP1,WDR12,XPO5,XRN2,ZC3H15,ABCF2…	0.00380384	0	0.484298	0	ABCD3,PSMA3,SEM1,DDB2,SSBP1,ILVBL,PSMB5,CHTF18,CYC1,ABCE1,RPL13A,DDX50,EBNA1BP2,AHCY,APEX1,APEX2,APTX,ATAD3A,ATIC,ATRX,BAG5,CCT3,CCT4,CCT6A,CCT7,CCT8,CDC25A,CDKN2AIP,CDKN2AIPNL,CETN2,CETN3,CHAF1A,CHEK1,CHEK2,CLUH,COPS3,COPS4,COPS6,COPS7B,CTPS1,DCLRE1A,DCLRE1B,DDB1,DDX41,DHX36,DHX9,DNA2,DNAJC7,DNTT,DRG1,DUT,ELAVL1,ERAP1,FAM175A,FARSB,FIGNL1,GEN1,GGCT,GPS1,HERC2,HFM1,HMGB2,HNRNPD,HNRNPDL,LENG1,LEO1…	0.84975
DDRAM	HGS	yes		605	0	0	0	0.515702	3	894	0.00220568	312	ABCD3,PSMA3,SSBP1,ILVBL,PSMB5,CHTF18,CYC1,ABCE1,RPL13A,DDX50,EBNA1BP2,AHCY,ATAD3A,ATIC,BAG5,CCT3,CCT4,CCT6A,CCT7,CCT8,CDKN2AIPNL,CETN3,CLUH,CTPS1,DDX41,DHX36,DNAJC7,DRG1,ELAVL1,ERAP1,FARSB,GGCT,HNRNPD,HNRNPDL,LENG1,LEO1,LSG1,LTV1,MATR3,MKI67,MRPL11,MTMR14,MYO9B,NELFA,NKRF,NUP188,OGT,ORC6,OSBPL8,POLA2,PPM1G,RBBP7,RBM14,RBM28,RPL5,RRP1B,RRP9,SAFB,SENP5,SNRNP40,TPX2,VBP1,WDR12,XPO5,XRN2,ZC3H15,ABCF2…	0.00380384	0	0.484298	0	ABCD3,PSMA3,SEM1,DDB2,SSBP1,ILVBL,PSMB5,CHTF18,CYC1,ABCE1,RPL13A,DDX50,EBNA1BP2,AHCY,APEX1,APEX2,APTX,ATAD3A,ATIC,ATRX,BAG5,CCT3,CCT4,CCT6A,CCT7,CCT8,CDC25A,CDKN2AIP,CDKN2AIPNL,CETN2,CETN3,CHAF1A,CHEK1,CHEK2,CLUH,COPS3,COPS4,COPS6,COPS7B,CTPS1,DCLRE1A,DCLRE1B,DDB1,DDX41,DHX36,DHX9,DNA2,DNAJC7,DNTT,DRG1,DUT,ELAVL1,ERAP1,FAM175A,FARSB,FIGNL1,GEN1,GGCT,GPS1,HERC2,HFM1,HMGB2,HNRNPD,HNRNPDL,LENG1,LEO1…	0.84975
DDRAM	CDC37	yes		605	0	0	0	0.515702	3	894	0.00220568	312	ABCD3,PSMA3,SSBP1,ILVBL,PSMB5,CHTF18,CYC1,ABCE1,RPL13A,DDX50,EBNA1BP2,AHCY,ATAD3A,ATIC,BAG5,CCT3,CCT4,CCT6A,CCT7,CCT8,CDKN2AIPNL,CETN3,CLUH,CTPS1,DDX41,DHX36,DNAJC7,DRG1,ELAVL1,ERAP1,FARSB,GGCT,HNRNPD,HNRNPDL,LENG1,LEO1,LSG1,LTV1,MATR3,MKI67,MRPL11,MTMR14,MYO9B,NELFA,NKRF,NUP188,OGT,ORC6,OSBPL8,POLA2,PPM1G,RBBP7,RBM14,RBM28,RPL5,RRP1B,RRP9,SAFB,SENP5,SNRNP40,TPX2,VBP1,WDR12,XPO5,XRN2,ZC3H15,ABCF2…	0.00380384	0	0.484298	0	ABCD3,PSMA3,SEM1,DDB2,SSBP1,ILVBL,PSMB5,CHTF18,CYC1,ABCE1,RPL13A,DDX50,EBNA1BP2,AHCY,APEX1,APEX2,APTX,ATAD3A,ATIC,ATRX,BAG5,CCT3,CCT4,CCT6A,CCT7,CCT8,CDC25A,CDKN2AIP,CDKN2AIPNL,CETN2,CETN3,CHAF1A,CHEK1,CHEK2,CLUH,COPS3,COPS4,COPS6,COPS7B,CTPS1,DCLRE1A,DCLRE1B,DDB1,DDX41,DHX36,DHX9,DNA2,DNAJC7,DNTT,DRG1,DUT,ELAVL1,ERAP1,FAM175A,FARSB,FIGNL1,GEN1,GGCT,GPS1,HERC2,HFM1,HMGB2,HNRNPD,HNRNPDL,LENG1,LEO1…	0.84975
DDRAM	SMARCA4	yes		605	0	0	0	0.515702	3	894	0.00220568	312	ABCD3,PSMA3,SSBP1,ILVBL,PSMB5,CHTF18,CYC1,ABCE1,RPL13A,DDX50,EBNA1BP2,AHCY,ATAD3A,ATIC,BAG5,CCT3,CCT4,CCT6A,CCT7,CCT8,CDKN2AIPNL,CETN3,CLUH,CTPS1,DDX41,DHX36,DNAJC7,DRG1,ELAVL1,ERAP1,FARSB,GGCT,HNRNPD,HNRNPDL,LENG1,LEO1,LSG1,LTV1,MATR3,MKI67,MRPL11,MTMR14,MYO9B,NELFA,NKRF,NUP188,OGT,ORC6,OSBPL8,POLA2,PPM1G,RBBP7,RBM14,RBM28,RPL5,RRP1B,RRP9,SAFB,SENP5,SNRNP40,TPX2,VBP1,WDR12,XPO5,XRN2,ZC3H15,ABCF2…	0.00380384	0	0.484298	0	ABCD3,PSMA3,SEM1,DDB2,SSBP1,ILVBL,PSMB5,CHTF18,CYC1,ABCE1,RPL13A,DDX50,EBNA1BP2,AHCY,APEX1,APEX2,APTX,ATAD3A,ATIC,ATRX,BAG5,CCT3,CCT4,CCT6A,CCT7,CCT8,CDC25A,CDKN2AIP,CDKN2AIPNL,CETN2,CETN3,CHAF1A,CHEK1,CHEK2,CLUH,COPS3,COPS4,COPS6,COPS7B,CTPS1,DCLRE1A,DCLRE1B,DDB1,DDX41,DHX36,DHX9,DNA2,DNAJC7,DNTT,DRG1,DUT,ELAVL1,ERAP1,FAM175A,FARSB,FIGNL1,GEN1,GGCT,GPS1,HERC2,HFM1,HMGB2,HNRNPD,HNRNPDL,LENG1,LEO1…	0.84975
DDRAM	STK11	yes		605	0	0	0	0.515702	3	894	0.00220568	312	ABCD3,PSMA3,SSBP1,ILVBL,PSMB5,CHTF18,CYC1,ABCE1,RPL13A,DDX50,EBNA1BP2,AHCY,ATAD3A,ATIC,BAG5,CCT3,CCT4,CCT6A,CCT7,CCT8,CDKN2AIPNL,CETN3,CLUH,CTPS1,DDX41,DHX36,DNAJC7,DRG1,ELAVL1,ERAP1,FARSB,GGCT,HNRNPD,HNRNPDL,LENG1,LEO1,LSG1,LTV1,MATR3,MKI67,MRPL11,MTMR14,MYO9B,NELFA,NKRF,NUP188,OGT,ORC6,OSBPL8,POLA2,PPM1G,RBBP7,RBM14,RBM28,RPL5,RRP1B,RRP9,SAFB,SENP5,SNRNP40,TPX2,VBP1,WDR12,XPO5,XRN2,ZC3H15,ABCF2…	0.00380384	0	0.484298	0	ABCD3,PSMA3,SEM1,DDB2,SSBP1,ILVBL,PSMB5,CHTF18,CYC1,ABCE1,RPL13A,DDX50,EBNA1BP2,AHCY,APEX1,APEX2,APTX,ATAD3A,ATIC,ATRX,BAG5,CCT3,CCT4,CCT6A,CCT7,CCT8,CDC25A,CDKN2AIP,CDKN2AIPNL,CETN2,CETN3,CHAF1A,CHEK1,CHEK2,CLUH,COPS3,COPS4,COPS6,COPS7B,CTPS1,DCLRE1A,DCLRE1B,DDB1,DDX41,DHX36,DHX9,DNA2,DNAJC7,DNTT,DRG1,DUT,ELAVL1,ERAP1,FAM175A,FARSB,FIGNL1,GEN1,GGCT,GPS1,HERC2,HFM1,HMGB2,HNRNPD,HNRNPDL,LENG1,LEO1…	0.84975
DDRAM	AKAP8L	yes		605	0	0	0	0.515702	3	894	0.00220568	312	ABCD3,PSMA3,SSBP1,ILVBL,PSMB5,CHTF18,CYC1,ABCE1,RPL13A,DDX50,EBNA1BP2,AHCY,ATAD3A,ATIC,BAG5,CCT3,CCT4,CCT6A,CCT7,CCT8,CDKN2AIPNL,CETN3,CLUH,CTPS1,DDX41,DHX36,DNAJC7,DRG1,ELAVL1,ERAP1,FARSB,GGCT,HNRNPD,HNRNPDL,LENG1,LEO1,LSG1,LTV1,MATR3,MKI67,MRPL11,MTMR14,MYO9B,NELFA,NKRF,NUP188,OGT,ORC6,OSBPL8,POLA2,PPM1G,RBBP7,RBM14,RBM28,RPL5,RRP1B,RRP9,SAFB,SENP5,SNRNP40,TPX2,VBP1,WDR12,XPO5,XRN2,ZC3H15,ABCF2…	0.00380384	0	0.484298	0	ABCD3,PSMA3,SEM1,DDB2,SSBP1,ILVBL,PSMB5,CHTF18,CYC1,ABCE1,RPL13A,DDX50,EBNA1BP2,AHCY,APEX1,APEX2,APTX,ATAD3A,ATIC,ATRX,BAG5,CCT3,CCT4,CCT6A,CCT7,CCT8,CDC25A,CDKN2AIP,CDKN2AIPNL,CETN2,CETN3,CHAF1A,CHEK1,CHEK2,CLUH,COPS3,COPS4,COPS6,COPS7B,CTPS1,DCLRE1A,DCLRE1B,DDB1,DDX41,DHX36,DHX9,DNA2,DNAJC7,DNTT,DRG1,DUT,ELAVL1,ERAP1,FAM175A,FARSB,FIGNL1,GEN1,GGCT,GPS1,HERC2,HFM1,HMGB2,HNRNPD,HNRNPDL,LENG1,LEO1…	0.84975
DDRAM	TECR	yes		605	0	0	0	0.515702	3	894	0.00220568	312	ABCD3,PSMA3,SSBP1,ILVBL,PSMB5,CHTF18,CYC1,ABCE1,RPL13A,DDX50,EBNA1BP2,AHCY,ATAD3A,ATIC,BAG5,CCT3,CCT4,CCT6A,CCT7,CCT8,CDKN2AIPNL,CETN3,CLUH,CTPS1,DDX41,DHX36,DNAJC7,DRG1,ELAVL1,ERAP1,FARSB,GGCT,HNRNPD,HNRNPDL,LENG1,LEO1,LSG1,LTV1,MATR3,MKI67,MRPL11,MTMR14,MYO9B,NELFA,NKRF,NUP188,OGT,ORC6,OSBPL8,POLA2,PPM1G,RBBP7,RBM14,RBM28,RPL5,RRP1B,RRP9,SAFB,SENP5,SNRNP40,TPX2,VBP1,WDR12,XPO5,XRN2,ZC3H15,ABCF2…	0.00380384	0	0.484298	0	ABCD3,PSMA3,SEM1,DDB2,SSBP1,ILVBL,PSMB5,CHTF18,CYC1,ABCE1,RPL13A,DDX50,EBNA1BP2,AHCY,APEX1,APEX2,APTX,ATAD3A,ATIC,ATRX,BAG5,CCT3,CCT4,CCT6A,CCT7,CCT8,CDC25A,CDKN2AIP,CDKN2AIPNL,CETN2,CETN3,CHAF1A,CHEK1,CHEK2,CLUH,COPS3,COPS4,COPS6,COPS7B,CTPS1,DCLRE1A,DCLRE1B,DDB1,DDX41,DHX36,DHX9,DNA2,DNAJC7,DNTT,DRG1,DUT,ELAVL1,ERAP1,FAM175A,FARSB,FIGNL1,GEN1,GGCT,GPS1,HERC2,HFM1,HMGB2,HNRNPD,HNRNPDL,LENG1,LEO1…	0.84975
DDRAM	SUPT5H	yes		605	0	0	0	0.515702	3	894	0.00220568	312	ABCD3,PSMA3,SSBP1,ILVBL,PSMB5,CHTF18,CYC1,ABCE1,RPL13A,DDX50,EBNA1BP2,AHCY,ATAD3A,ATIC,BAG5,CCT3,CCT4,CCT6A,CCT7,CCT8,CDKN2AIPNL,CETN3,CLUH,CTPS1,DDX41,DHX36,DNAJC7,DRG1,ELAVL1,ERAP1,FARSB,GGCT,HNRNPD,HNRNPDL,LENG1,LEO1,LSG1,LTV1,MATR3,MKI67,MRPL11,MTMR14,MYO9B,NELFA,NKRF,NUP188,OGT,ORC6,OSBPL8,POLA2,PPM1G,RBBP7,RBM14,RBM28,RPL5,RRP1B,RRP9,SAFB,SENP5,SNRNP40,TPX2,VBP1,WDR12,XPO5,XRN2,ZC3H15,ABCF2…	0.00380384	0	0.484298	0	ABCD3,PSMA3,SEM1,DDB2,SSBP1,ILVBL,PSMB5,CHTF18,CYC1,ABCE1,RPL13A,DDX50,EBNA1BP2,AHCY,APEX1,APEX2,APTX,ATAD3A,ATIC,ATRX,BAG5,CCT3,CCT4,CCT6A,CCT7,CCT8,CDC25A,CDKN2AIP,CDKN2AIPNL,CETN2,CETN3,CHAF1A,CHEK1,CHEK2,CLUH,COPS3,COPS4,COPS6,COPS7B,CTPS1,DCLRE1A,DCLRE1B,DDB1,DDX41,DHX36,DHX9,DNA2,DNAJC7,DNTT,DRG1,DUT,ELAVL1,ERAP1,FAM175A,FARSB,FIGNL1,GEN1,GGCT,GPS1,HERC2,HFM1,HMGB2,HNRNPD,HNRNPDL,LENG1,LEO1…	0.84975
DDRAM	POLD1	yes		605	0	0	0	0.515702	3	894	0.00220568	312	ABCD3,PSMA3,SSBP1,ILVBL,PSMB5,CHTF18,CYC1,ABCE1,RPL13A,DDX50,EBNA1BP2,AHCY,ATAD3A,ATIC,BAG5,CCT3,CCT4,CCT6A,CCT7,CCT8,CDKN2AIPNL,CETN3,CLUH,CTPS1,DDX41,DHX36,DNAJC7,DRG1,ELAVL1,ERAP1,FARSB,GGCT,HNRNPD,HNRNPDL,LENG1,LEO1,LSG1,LTV1,MATR3,MKI67,MRPL11,MTMR14,MYO9B,NELFA,NKRF,NUP188,OGT,ORC6,OSBPL8,POLA2,PPM1G,RBBP7,RBM14,RBM28,RPL5,RRP1B,RRP9,SAFB,SENP5,SNRNP40,TPX2,VBP1,WDR12,XPO5,XRN2,ZC3H15,ABCF2…	0.00380384	0	0.484298	0	ABCD3,PSMA3,SEM1,DDB2,SSBP1,ILVBL,PSMB5,CHTF18,CYC1,ABCE1,RPL13A,DDX50,EBNA1BP2,AHCY,APEX1,APEX2,APTX,ATAD3A,ATIC,ATRX,BAG5,CCT3,CCT4,CCT6A,CCT7,CCT8,CDC25A,CDKN2AIP,CDKN2AIPNL,CETN2,CETN3,CHAF1A,CHEK1,CHEK2,CLUH,COPS3,COPS4,COPS6,COPS7B,CTPS1,DCLRE1A,DCLRE1B,DDB1,DDX41,DHX36,DHX9,DNA2,DNAJC7,DNTT,DRG1,DUT,ELAVL1,ERAP1,FAM175A,FARSB,FIGNL1,GEN1,GGCT,GPS1,HERC2,HFM1,HMGB2,HNRNPD,HNRNPDL,LENG1,LEO1…	0.84975
DDRAM	SAFB	yes		605	0	0	0	0.515702	3	894	0.00220568	312	ABCD3,PSMA3,SSBP1,ILVBL,PSMB5,CHTF18,CYC1,ABCE1,RPL13A,DDX50,EBNA1BP2,AHCY,ATAD3A,ATIC,BAG5,CCT3,CCT4,CCT6A,CCT7,CCT8,CDKN2AIPNL,CETN3,CLUH,CTPS1,DDX41,DHX36,DNAJC7,DRG1,ELAVL1,ERAP1,FARSB,GGCT,HNRNPD,HNRNPDL,LENG1,LEO1,LSG1,LTV1,MATR3,MKI67,MRPL11,MTMR14,MYO9B,NELFA,NKRF,NUP188,OGT,ORC6,OSBPL8,POLA2,PPM1G,RBBP7,RBM14,RBM28,RPL5,RRP1B,RRP9,SAFB,SENP5,SNRNP40,TPX2,VBP1,WDR12,XPO5,XRN2,ZC3H15,ABCF2…	0.00380384	0	0.484298	0	ABCD3,PSMA3,SEM1,DDB2,SSBP1,ILVBL,PSMB5,CHTF18,CYC1,ABCE1,RPL13A,DDX50,EBNA1BP2,AHCY,APEX1,APEX2,APTX,ATAD3A,ATIC,ATRX,BAG5,CCT3,CCT4,CCT6A,CCT7,CCT8,CDC25A,CDKN2AIP,CDKN2AIPNL,CETN2,CETN3,CHAF1A,CHEK1,CHEK2,CLUH,COPS3,COPS4,COPS6,COPS7B,CTPS1,DCLRE1A,DCLRE1B,DDB1,DDX41,DHX36,DHX9,DNA2,DNAJC7,DNTT,DRG1,DUT,ELAVL1,ERAP1,FAM175A,FARSB,FIGNL1,GEN1,GGCT,GPS1,HERC2,HFM1,HMGB2,HNRNPD,HNRNPDL,LENG1,LEO1…	0.84975
DDRAM	LENG1	yes		605	0	0	0	0.515702	3	894	0.00220568	312	ABCD3,PSMA3,SSBP1,ILVBL,PSMB5,CHTF18,CYC1,ABCE1,RPL13A,DDX50,EBNA1BP2,AHCY,ATAD3A,ATIC,BAG5,CCT3,CCT4,CCT6A,CCT7,CCT8,CDKN2AIPNL,CETN3,CLUH,CTPS1,DDX41,DHX36,DNAJC7,DRG1,ELAVL1,ERAP1,FARSB,GGCT,HNRNPD,HNRNPDL,LENG1,LEO1,LSG1,LTV1,MATR3,MKI67,MRPL11,MTMR14,MYO9B,NELFA,NKRF,NUP188,OGT,ORC6,OSBPL8,POLA2,PPM1G,RBBP7,RBM14,RBM28,RPL5,RRP1B,RRP9,SAFB,SENP5,SNRNP40,TPX2,VBP1,WDR12,XPO5,XRN2,ZC3H15,ABCF2…	0.00380384	0	0.484298	0	ABCD3,PSMA3,SEM1,DDB2,SSBP1,ILVBL,PSMB5,CHTF18,CYC1,ABCE1,RPL13A,DDX50,EBNA1BP2,AHCY,APEX1,APEX2,APTX,ATAD3A,ATIC,ATRX,BAG5,CCT3,CCT4,CCT6A,CCT7,CCT8,CDC25A,CDKN2AIP,CDKN2AIPNL,CETN2,CETN3,CHAF1A,CHEK1,CHEK2,CLUH,COPS3,COPS4,COPS6,COPS7B,CTPS1,DCLRE1A,DCLRE1B,DDB1,DDX41,DHX36,DHX9,DNA2,DNAJC7,DNTT,DRG1,DUT,ELAVL1,ERAP1,FAM175A,FARSB,FIGNL1,GEN1,GGCT,GPS1,HERC2,HFM1,HMGB2,HNRNPD,HNRNPDL,LENG1,LEO1…	0.84975
DDRAM	ELAVL1	yes		605	0	0	0	0.515702	3	894	0.00220568	312	ABCD3,PSMA3,SSBP1,ILVBL,PSMB5,CHTF18,CYC1,ABCE1,RPL13A,DDX50,EBNA1BP2,AHCY,ATAD3A,ATIC,BAG5,CCT3,CCT4,CCT6A,CCT7,CCT8,CDKN2AIPNL,CETN3,CLUH,CTPS1,DDX41,DHX36,DNAJC7,DRG1,ELAVL1,ERAP1,FARSB,GGCT,HNRNPD,HNRNPDL,LENG1,LEO1,LSG1,LTV1,MATR3,MKI67,MRPL11,MTMR14,MYO9B,NELFA,NKRF,NUP188,OGT,ORC6,OSBPL8,POLA2,PPM1G,RBBP7,RBM14,RBM28,RPL5,RRP1B,RRP9,SAFB,SENP5,SNRNP40,TPX2,VBP1,WDR12,XPO5,XRN2,ZC3H15,ABCF2…	0.00380384	0	0.484298	0	ABCD3,PSMA3,SEM1,DDB2,SSBP1,ILVBL,PSMB5,CHTF18,CYC1,ABCE1,RPL13A,DDX50,EBNA1BP2,AHCY,APEX1,APEX2,APTX,ATAD3A,ATIC,ATRX,BAG5,CCT3,CCT4,CCT6A,CCT7,CCT8,CDC25A,CDKN2AIP,CDKN2AIPNL,CETN2,CETN3,CHAF1A,CHEK1,CHEK2,CLUH,COPS3,COPS4,COPS6,COPS7B,CTPS1,DCLRE1A,DCLRE1B,DDB1,DDX41,DHX36,DHX9,DNA2,DNAJC7,DNTT,DRG1,DUT,ELAVL1,ERAP1,FAM175A,FARSB,FIGNL1,GEN1,GGCT,GPS1,HERC2,HFM1,HMGB2,HNRNPD,HNRNPDL,LENG1,LEO1…	0.84975
DDRAM	XAB2	yes		605	0	0	0	0.515702	3	894	0.00220568	312	ABCD3,PSMA3,SSBP1,ILVBL,PSMB5,CHTF18,CYC1,ABCE1,RPL13A,DDX50,EBNA1BP2,AHCY,ATAD3A,ATIC,BAG5,CCT3,CCT4,CCT6A,CCT7,CCT8,CDKN2AIPNL,CETN3,CLUH,CTPS1,DDX41,DHX36,DNAJC7,DRG1,ELAVL1,ERAP1,FARSB,GGCT,HNRNPD,HNRNPDL,LENG1,LEO1,LSG1,LTV1,MATR3,MKI67,MRPL11,MTMR14,MYO9B,NELFA,NKRF,NUP188,OGT,ORC6,OSBPL8,POLA2,PPM1G,RBBP7,RBM14,RBM28,RPL5,RRP1B,RRP9,SAFB,SENP5,SNRNP40,TPX2,VBP1,WDR12,XPO5,XRN2,ZC3H15,ABCF2…	0.00380384	0	0.484298	0	ABCD3,PSMA3,SEM1,DDB2,SSBP1,ILVBL,PSMB5,CHTF18,CYC1,ABCE1,RPL13A,DDX50,EBNA1BP2,AHCY,APEX1,APEX2,APTX,ATAD3A,ATIC,ATRX,BAG5,CCT3,CCT4,CCT6A,CCT7,CCT8,CDC25A,CDKN2AIP,CDKN2AIPNL,CETN2,CETN3,CHAF1A,CHEK1,CHEK2,CLUH,COPS3,COPS4,COPS6,COPS7B,CTPS1,DCLRE1A,DCLRE1B,DDB1,DDX41,DHX36,DHX9,DNA2,DNAJC7,DNTT,DRG1,DUT,ELAVL1,ERAP1,FAM175A,FARSB,FIGNL1,GEN1,GGCT,GPS1,HERC2,HFM1,HMGB2,HNRNPD,HNRNPDL,LENG1,LEO1…	0.84975
DDRAM	PNPLA6	yes		605	0	0	0	0.515702	3	894	0.00220568	312	ABCD3,PSMA3,SSBP1,ILVBL,PSMB5,CHTF18,CYC1,ABCE1,RPL13A,DDX50,EBNA1BP2,AHCY,ATAD3A,ATIC,BAG5,CCT3,CCT4,CCT6A,CCT7,CCT8,CDKN2AIPNL,CETN3,CLUH,CTPS1,DDX41,DHX36,DNAJC7,DRG1,ELAVL1,ERAP1,FARSB,GGCT,HNRNPD,HNRNPDL,LENG1,LEO1,LSG1,LTV1,MATR3,MKI67,MRPL11,MTMR14,MYO9B,NELFA,NKRF,NUP188,OGT,ORC6,OSBPL8,POLA2,PPM1G,RBBP7,RBM14,RBM28,RPL5,RRP1B,RRP9,SAFB,SENP5,SNRNP40,TPX2,VBP1,WDR12,XPO5,XRN2,ZC3H15,ABCF2…	0.00380384	0	0.484298	0	ABCD3,PSMA3,SEM1,DDB2,SSBP1,ILVBL,PSMB5,CHTF18,CYC1,ABCE1,RPL13A,DDX50,EBNA1BP2,AHCY,APEX1,APEX2,APTX,ATAD3A,ATIC,ATRX,BAG5,CCT3,CCT4,CCT6A,CCT7,CCT8,CDC25A,CDKN2AIP,CDKN2AIPNL,CETN2,CETN3,CHAF1A,CHEK1,CHEK2,CLUH,COPS3,COPS4,COPS6,COPS7B,CTPS1,DCLRE1A,DCLRE1B,DDB1,DDX41,DHX36,DHX9,DNA2,DNAJC7,DNTT,DRG1,DUT,ELAVL1,ERAP1,FAM175A,FARSB,FIGNL1,GEN1,GGCT,GPS1,HERC2,HFM1,HMGB2,HNRNPD,HNRNPDL,LENG1,LEO1…	0.84975
DDRAM	SLC25A12	yes		605	0	0	0	0.515702	3	894	0.00220568	312	ABCD3,PSMA3,SSBP1,ILVBL,PSMB5,CHTF18,CYC1,ABCE1,RPL13A,DDX50,EBNA1BP2,AHCY,ATAD3A,ATIC,BAG5,CCT3,CCT4,CCT6A,CCT7,CCT8,CDKN2AIPNL,CETN3,CLUH,CTPS1,DDX41,DHX36,DNAJC7,DRG1,ELAVL1,ERAP1,FARSB,GGCT,HNRNPD,HNRNPDL,LENG1,LEO1,LSG1,LTV1,MATR3,MKI67,MRPL11,MTMR14,MYO9B,NELFA,NKRF,NUP188,OGT,ORC6,OSBPL8,POLA2,PPM1G,RBBP7,RBM14,RBM28,RPL5,RRP1B,RRP9,SAFB,SENP5,SNRNP40,TPX2,VBP1,WDR12,XPO5,XRN2,ZC3H15,ABCF2…	0.00380384	0	0.484298	0	ABCD3,PSMA3,SEM1,DDB2,SSBP1,ILVBL,PSMB5,CHTF18,CYC1,ABCE1,RPL13A,DDX50,EBNA1BP2,AHCY,APEX1,APEX2,APTX,ATAD3A,ATIC,ATRX,BAG5,CCT3,CCT4,CCT6A,CCT7,CCT8,CDC25A,CDKN2AIP,CDKN2AIPNL,CETN2,CETN3,CHAF1A,CHEK1,CHEK2,CLUH,COPS3,COPS4,COPS6,COPS7B,CTPS1,DCLRE1A,DCLRE1B,DDB1,DDX41,DHX36,DHX9,DNA2,DNAJC7,DNTT,DRG1,DUT,ELAVL1,ERAP1,FAM175A,FARSB,FIGNL1,GEN1,GGCT,GPS1,HERC2,HFM1,HMGB2,HNRNPD,HNRNPDL,LENG1,LEO1…	0.84975
DDRAM	XRCC5	yes		605	0	0	0	0.515702	3	894	0.00220568	312	ABCD3,PSMA3,SSBP1,ILVBL,PSMB5,CHTF18,CYC1,ABCE1,RPL13A,DDX50,EBNA1BP2,AHCY,ATAD3A,ATIC,BAG5,CCT3,CCT4,CCT6A,CCT7,CCT8,CDKN2AIPNL,CETN3,CLUH,CTPS1,DDX41,DHX36,DNAJC7,DRG1,ELAVL1,ERAP1,FARSB,GGCT,HNRNPD,HNRNPDL,LENG1,LEO1,LSG1,LTV1,MATR3,MKI67,MRPL11,MTMR14,MYO9B,NELFA,NKRF,NUP188,OGT,ORC6,OSBPL8,POLA2,PPM1G,RBBP7,RBM14,RBM28,RPL5,RRP1B,RRP9,SAFB,SENP5,SNRNP40,TPX2,VBP1,WDR12,XPO5,XRN2,ZC3H15,ABCF2…	0.00380384	0	0.484298	0	ABCD3,PSMA3,SEM1,DDB2,SSBP1,ILVBL,PSMB5,CHTF18,CYC1,ABCE1,RPL13A,DDX50,EBNA1BP2,AHCY,APEX1,APEX2,APTX,ATAD3A,ATIC,ATRX,BAG5,CCT3,CCT4,CCT6A,CCT7,CCT8,CDC25A,CDKN2AIP,CDKN2AIPNL,CETN2,CETN3,CHAF1A,CHEK1,CHEK2,CLUH,COPS3,COPS4,COPS6,COPS7B,CTPS1,DCLRE1A,DCLRE1B,DDB1,DDX41,DHX36,DHX9,DNA2,DNAJC7,DNTT,DRG1,DUT,ELAVL1,ERAP1,FAM175A,FARSB,FIGNL1,GEN1,GGCT,GPS1,HERC2,HFM1,HMGB2,HNRNPD,HNRNPDL,LENG1,LEO1…	0.84975
DDRAM	FARSB	yes		605	0	0	0	0.515702	3	894	0.00220568	312	ABCD3,PSMA3,SSBP1,ILVBL,PSMB5,CHTF18,CYC1,ABCE1,RPL13A,DDX50,EBNA1BP2,AHCY,ATAD3A,ATIC,BAG5,CCT3,CCT4,CCT6A,CCT7,CCT8,CDKN2AIPNL,CETN3,CLUH,CTPS1,DDX41,DHX36,DNAJC7,DRG1,ELAVL1,ERAP1,FARSB,GGCT,HNRNPD,HNRNPDL,LENG1,LEO1,LSG1,LTV1,MATR3,MKI67,MRPL11,MTMR14,MYO9B,NELFA,NKRF,NUP188,OGT,ORC6,OSBPL8,POLA2,PPM1G,RBBP7,RBM14,RBM28,RPL5,RRP1B,RRP9,SAFB,SENP5,SNRNP40,TPX2,VBP1,WDR12,XPO5,XRN2,ZC3H15,ABCF2…	0.00380384	0	0.484298	0	ABCD3,PSMA3,SEM1,DDB2,SSBP1,ILVBL,PSMB5,CHTF18,CYC1,ABCE1,RPL13A,DDX50,EBNA1BP2,AHCY,APEX1,APEX2,APTX,ATAD3A,ATIC,ATRX,BAG5,CCT3,CCT4,CCT6A,CCT7,CCT8,CDC25A,CDKN2AIP,CDKN2AIPNL,CETN2,CETN3,CHAF1A,CHEK1,CHEK2,CLUH,COPS3,COPS4,COPS6,COPS7B,CTPS1,DCLRE1A,DCLRE1B,DDB1,DDX41,DHX36,DHX9,DNA2,DNAJC7,DNTT,DRG1,DUT,ELAVL1,ERAP1,FAM175A,FARSB,FIGNL1,GEN1,GGCT,GPS1,HERC2,HFM1,HMGB2,HNRNPD,HNRNPDL,LENG1,LEO1…	0.84975
DDRAM	PSMD1	yes		605	0	0	0	0.515702	3	894	0.00220568	312	ABCD3,PSMA3,SSBP1,ILVBL,PSMB5,CHTF18,CYC1,ABCE1,RPL13A,DDX50,EBNA1BP2,AHCY,ATAD3A,ATIC,BAG5,CCT3,CCT4,CCT6A,CCT7,CCT8,CDKN2AIPNL,CETN3,CLUH,CTPS1,DDX41,DHX36,DNAJC7,DRG1,ELAVL1,ERAP1,FARSB,GGCT,HNRNPD,HNRNPDL,LENG1,LEO1,LSG1,LTV1,MATR3,MKI67,MRPL11,MTMR14,MYO9B,NELFA,NKRF,NUP188,OGT,ORC6,OSBPL8,POLA2,PPM1G,RBBP7,RBM14,RBM28,RPL5,RRP1B,RRP9,SAFB,SENP5,SNRNP40,TPX2,VBP1,WDR12,XPO5,XRN2,ZC3H15,ABCF2…	0.00380384	0	0.484298	0	ABCD3,PSMA3,SEM1,DDB2,SSBP1,ILVBL,PSMB5,CHTF18,CYC1,ABCE1,RPL13A,DDX50,EBNA1BP2,AHCY,APEX1,APEX2,APTX,ATAD3A,ATIC,ATRX,BAG5,CCT3,CCT4,CCT6A,CCT7,CCT8,CDC25A,CDKN2AIP,CDKN2AIPNL,CETN2,CETN3,CHAF1A,CHEK1,CHEK2,CLUH,COPS3,COPS4,COPS6,COPS7B,CTPS1,DCLRE1A,DCLRE1B,DDB1,DDX41,DHX36,DHX9,DNA2,DNAJC7,DNTT,DRG1,DUT,ELAVL1,ERAP1,FAM175A,FARSB,FIGNL1,GEN1,GGCT,GPS1,HERC2,HFM1,HMGB2,HNRNPD,HNRNPDL,LENG1,LEO1…	0.84975
DDRAM	COPS8	yes		605	0	0	0	0.515702	3	894	0.00220568	312	ABCD3,PSMA3,SSBP1,ILVBL,PSMB5,CHTF18,CYC1,ABCE1,RPL13A,DDX50,EBNA1BP2,AHCY,ATAD3A,ATIC,BAG5,CCT3,CCT4,CCT6A,CCT7,CCT8,CDKN2AIPNL,CETN3,CLUH,CTPS1,DDX41,DHX36,DNAJC7,DRG1,ELAVL1,ERAP1,FARSB,GGCT,HNRNPD,HNRNPDL,LENG1,LEO1,LSG1,LTV1,MATR3,MKI67,MRPL11,MTMR14,MYO9B,NELFA,NKRF,NUP188,OGT,ORC6,OSBPL8,POLA2,PPM1G,RBBP7,RBM14,RBM28,RPL5,RRP1B,RRP9,SAFB,SENP5,SNRNP40,TPX2,VBP1,WDR12,XPO5,XRN2,ZC3H15,ABCF2…	0.00380384	0	0.484298	0	ABCD3,PSMA3,SEM1,DDB2,SSBP1,ILVBL,PSMB5,CHTF18,CYC1,ABCE1,RPL13A,DDX50,EBNA1BP2,AHCY,APEX1,APEX2,APTX,ATAD3A,ATIC,ATRX,BAG5,CCT3,CCT4,CCT6A,CCT7,CCT8,CDC25A,CDKN2AIP,CDKN2AIPNL,CETN2,CETN3,CHAF1A,CHEK1,CHEK2,CLUH,COPS3,COPS4,COPS6,COPS7B,CTPS1,DCLRE1A,DCLRE1B,DDB1,DDX41,DHX36,DHX9,DNA2,DNAJC7,DNTT,DRG1,DUT,ELAVL1,ERAP1,FAM175A,FARSB,FIGNL1,GEN1,GGCT,GPS1,HERC2,HFM1,HMGB2,HNRNPD,HNRNPDL,LENG1,LEO1…	0.84975
DDRAM	MSH2	yes		605	0	0	0	0.515702	3	894	0.00220568	312	ABCD3,PSMA3,SSBP1,ILVBL,PSMB5,CHTF18,CYC1,ABCE1,RPL13A,DDX50,EBNA1BP2,AHCY,ATAD3A,ATIC,BAG5,CCT3,CCT4,CCT6A,CCT7,CCT8,CDKN2AIPNL,CETN3,CLUH,CTPS1,DDX41,DHX36,DNAJC7,DRG1,ELAVL1,ERAP1,FARSB,GGCT,HNRNPD,HNRNPDL,LENG1,LEO1,LSG1,LTV1,MATR3,MKI67,MRPL11,MTMR14,MYO9B,NELFA,NKRF,NUP188,OGT,ORC6,OSBPL8,POLA2,PPM1G,RBBP7,RBM14,RBM28,RPL5,RRP1B,RRP9,SAFB,SENP5,SNRNP40,TPX2,VBP1,WDR12,XPO5,XRN2,ZC3H15,ABCF2…	0.00380384	0	0.484298	0	ABCD3,PSMA3,SEM1,DDB2,SSBP1,ILVBL,PSMB5,CHTF18,CYC1,ABCE1,RPL13A,DDX50,EBNA1BP2,AHCY,APEX1,APEX2,APTX,ATAD3A,ATIC,ATRX,BAG5,CCT3,CCT4,CCT6A,CCT7,CCT8,CDC25A,CDKN2AIP,CDKN2AIPNL,CETN2,CETN3,CHAF1A,CHEK1,CHEK2,CLUH,COPS3,COPS4,COPS6,COPS7B,CTPS1,DCLRE1A,DCLRE1B,DDB1,DDX41,DHX36,DHX9,DNA2,DNAJC7,DNTT,DRG1,DUT,ELAVL1,ERAP1,FAM175A,FARSB,FIGNL1,GEN1,GGCT,GPS1,HERC2,HFM1,HMGB2,HNRNPD,HNRNPDL,LENG1,LEO1…	0.84975
DDRAM	CCT4	yes		605	0	0	0	0.515702	3	894	0.00220568	312	ABCD3,PSMA3,SSBP1,ILVBL,PSMB5,CHTF18,CYC1,ABCE1,RPL13A,DDX50,EBNA1BP2,AHCY,ATAD3A,ATIC,BAG5,CCT3,CCT4,CCT6A,CCT7,CCT8,CDKN2AIPNL,CETN3,CLUH,CTPS1,DDX41,DHX36,DNAJC7,DRG1,ELAVL1,ERAP1,FARSB,GGCT,HNRNPD,HNRNPDL,LENG1,LEO1,LSG1,LTV1,MATR3,MKI67,MRPL11,MTMR14,MYO9B,NELFA,NKRF,NUP188,OGT,ORC6,OSBPL8,POLA2,PPM1G,RBBP7,RBM14,RBM28,RPL5,RRP1B,RRP9,SAFB,SENP5,SNRNP40,TPX2,VBP1,WDR12,XPO5,XRN2,ZC3H15,ABCF2…	0.00380384	0	0.484298	0	ABCD3,PSMA3,SEM1,DDB2,SSBP1,ILVBL,PSMB5,CHTF18,CYC1,ABCE1,RPL13A,DDX50,EBNA1BP2,AHCY,APEX1,APEX2,APTX,ATAD3A,ATIC,ATRX,BAG5,CCT3,CCT4,CCT6A,CCT7,CCT8,CDC25A,CDKN2AIP,CDKN2AIPNL,CETN2,CETN3,CHAF1A,CHEK1,CHEK2,CLUH,COPS3,COPS4,COPS6,COPS7B,CTPS1,DCLRE1A,DCLRE1B,DDB1,DDX41,DHX36,DHX9,DNA2,DNAJC7,DNTT,DRG1,DUT,ELAVL1,ERAP1,FAM175A,FARSB,FIGNL1,GEN1,GGCT,GPS1,HERC2,HFM1,HMGB2,HNRNPD,HNRNPDL,LENG1,LEO1…	0.84975
DDRAM	ACTR2	yes		605	0	0	0	0.515702	3	894	0.00220568	312	ABCD3,PSMA3,SSBP1,ILVBL,PSMB5,CHTF18,CYC1,ABCE1,RPL13A,DDX50,EBNA1BP2,AHCY,ATAD3A,ATIC,BAG5,CCT3,CCT4,CCT6A,CCT7,CCT8,CDKN2AIPNL,CETN3,CLUH,CTPS1,DDX41,DHX36,DNAJC7,DRG1,ELAVL1,ERAP1,FARSB,GGCT,HNRNPD,HNRNPDL,LENG1,LEO1,LSG1,LTV1,MATR3,MKI67,MRPL11,MTMR14,MYO9B,NELFA,NKRF,NUP188,OGT,ORC6,OSBPL8,POLA2,PPM1G,RBBP7,RBM14,RBM28,RPL5,RRP1B,RRP9,SAFB,SENP5,SNRNP40,TPX2,VBP1,WDR12,XPO5,XRN2,ZC3H15,ABCF2…	0.00380384	0	0.484298	0	ABCD3,PSMA3,SEM1,DDB2,SSBP1,ILVBL,PSMB5,CHTF18,CYC1,ABCE1,RPL13A,DDX50,EBNA1BP2,AHCY,APEX1,APEX2,APTX,ATAD3A,ATIC,ATRX,BAG5,CCT3,CCT4,CCT6A,CCT7,CCT8,CDC25A,CDKN2AIP,CDKN2AIPNL,CETN2,CETN3,CHAF1A,CHEK1,CHEK2,CLUH,COPS3,COPS4,COPS6,COPS7B,CTPS1,DCLRE1A,DCLRE1B,DDB1,DDX41,DHX36,DHX9,DNA2,DNAJC7,DNTT,DRG1,DUT,ELAVL1,ERAP1,FAM175A,FARSB,FIGNL1,GEN1,GGCT,GPS1,HERC2,HFM1,HMGB2,HNRNPD,HNRNPDL,LENG1,LEO1…	0.84975
DDRAM	SNX5	yes		605	0	0	0	0.515702	3	894	0.00220568	312	ABCD3,PSMA3,SSBP1,ILVBL,PSMB5,CHTF18,CYC1,ABCE1,RPL13A,DDX50,EBNA1BP2,AHCY,ATAD3A,ATIC,BAG5,CCT3,CCT4,CCT6A,CCT7,CCT8,CDKN2AIPNL,CETN3,CLUH,CTPS1,DDX41,DHX36,DNAJC7,DRG1,ELAVL1,ERAP1,FARSB,GGCT,HNRNPD,HNRNPDL,LENG1,LEO1,LSG1,LTV1,MATR3,MKI67,MRPL11,MTMR14,MYO9B,NELFA,NKRF,NUP188,OGT,ORC6,OSBPL8,POLA2,PPM1G,RBBP7,RBM14,RBM28,RPL5,RRP1B,RRP9,SAFB,SENP5,SNRNP40,TPX2,VBP1,WDR12,XPO5,XRN2,ZC3H15,ABCF2…	0.00380384	0	0.484298	0	ABCD3,PSMA3,SEM1,DDB2,SSBP1,ILVBL,PSMB5,CHTF18,CYC1,ABCE1,RPL13A,DDX50,EBNA1BP2,AHCY,APEX1,APEX2,APTX,ATAD3A,ATIC,ATRX,BAG5,CCT3,CCT4,CCT6A,CCT7,CCT8,CDC25A,CDKN2AIP,CDKN2AIPNL,CETN2,CETN3,CHAF1A,CHEK1,CHEK2,CLUH,COPS3,COPS4,COPS6,COPS7B,CTPS1,DCLRE1A,DCLRE1B,DDB1,DDX41,DHX36,DHX9,DNA2,DNAJC7,DNTT,DRG1,DUT,ELAVL1,ERAP1,FAM175A,FARSB,FIGNL1,GEN1,GGCT,GPS1,HERC2,HFM1,HMGB2,HNRNPD,HNRNPDL,LENG1,LEO1…	0.84975
DDRAM	RAE1	yes		605	0	0	0	0.515702	3	894	0.00220568	312	ABCD3,PSMA3,SSBP1,ILVBL,PSMB5,CHTF18,CYC1,ABCE1,RPL13A,DDX50,EBNA1BP2,AHCY,ATAD3A,ATIC,BAG5,CCT3,CCT4,CCT6A,CCT7,CCT8,CDKN2AIPNL,CETN3,CLUH,CTPS1,DDX41,DHX36,DNAJC7,DRG1,ELAVL1,ERAP1,FARSB,GGCT,HNRNPD,HNRNPDL,LENG1,LEO1,LSG1,LTV1,MATR3,MKI67,MRPL11,MTMR14,MYO9B,NELFA,NKRF,NUP188,OGT,ORC6,OSBPL8,POLA2,PPM1G,RBBP7,RBM14,RBM28,RPL5,RRP1B,RRP9,SAFB,SENP5,SNRNP40,TPX2,VBP1,WDR12,XPO5,XRN2,ZC3H15,ABCF2…	0.00380384	0	0.484298	0	ABCD3,PSMA3,SEM1,DDB2,SSBP1,ILVBL,PSMB5,CHTF18,CYC1,ABCE1,RPL13A,DDX50,EBNA1BP2,AHCY,APEX1,APEX2,APTX,ATAD3A,ATIC,ATRX,BAG5,CCT3,CCT4,CCT6A,CCT7,CCT8,CDC25A,CDKN2AIP,CDKN2AIPNL,CETN2,CETN3,CHAF1A,CHEK1,CHEK2,CLUH,COPS3,COPS4,COPS6,COPS7B,CTPS1,DCLRE1A,DCLRE1B,DDB1,DDX41,DHX36,DHX9,DNA2,DNAJC7,DNTT,DRG1,DUT,ELAVL1,ERAP1,FAM175A,FARSB,FIGNL1,GEN1,GGCT,GPS1,HERC2,HFM1,HMGB2,HNRNPD,HNRNPDL,LENG1,LEO1…	0.84975
DDRAM	SMARCB1	yes		605	0	0	0	0.515702	3	894	0.00220568	312	ABCD3,PSMA3,SSBP1,ILVBL,PSMB5,CHTF18,CYC1,ABCE1,RPL13A,DDX50,EBNA1BP2,AHCY,ATAD3A,ATIC,BAG5,CCT3,CCT4,CCT6A,CCT7,CCT8,CDKN2AIPNL,CETN3,CLUH,CTPS1,DDX41,DHX36,DNAJC7,DRG1,ELAVL1,ERAP1,FARSB,GGCT,HNRNPD,HNRNPDL,LENG1,LEO1,LSG1,LTV1,MATR3,MKI67,MRPL11,MTMR14,MYO9B,NELFA,NKRF,NUP188,OGT,ORC6,OSBPL8,POLA2,PPM1G,RBBP7,RBM14,RBM28,RPL5,RRP1B,RRP9,SAFB,SENP5,SNRNP40,TPX2,VBP1,WDR12,XPO5,XRN2,ZC3H15,ABCF2…	0.00380384	0	0.484298	0	ABCD3,PSMA3,SEM1,DDB2,SSBP1,ILVBL,PSMB5,CHTF18,CYC1,ABCE1,RPL13A,DDX50,EBNA1BP2,AHCY,APEX1,APEX2,APTX,ATAD3A,ATIC,ATRX,BAG5,CCT3,CCT4,CCT6A,CCT7,CCT8,CDC25A,CDKN2AIP,CDKN2AIPNL,CETN2,CETN3,CHAF1A,CHEK1,CHEK2,CLUH,COPS3,COPS4,COPS6,COPS7B,CTPS1,DCLRE1A,DCLRE1B,DDB1,DDX41,DHX36,DHX9,DNA2,DNAJC7,DNTT,DRG1,DUT,ELAVL1,ERAP1,FAM175A,FARSB,FIGNL1,GEN1,GGCT,GPS1,HERC2,HFM1,HMGB2,HNRNPD,HNRNPDL,LENG1,LEO1…	0.84975
DDRAM	PLD1	yes		605	0	0	0	0.515702	3	894	0.00220568	312	ABCD3,PSMA3,SSBP1,ILVBL,PSMB5,CHTF18,CYC1,ABCE1,RPL13A,DDX50,EBNA1BP2,AHCY,ATAD3A,ATIC,BAG5,CCT3,CCT4,CCT6A,CCT7,CCT8,CDKN2AIPNL,CETN3,CLUH,CTPS1,DDX41,DHX36,DNAJC7,DRG1,ELAVL1,ERAP1,FARSB,GGCT,HNRNPD,HNRNPDL,LENG1,LEO1,LSG1,LTV1,MATR3,MKI67,MRPL11,MTMR14,MYO9B,NELFA,NKRF,NUP188,OGT,ORC6,OSBPL8,POLA2,PPM1G,RBBP7,RBM14,RBM28,RPL5,RRP1B,RRP9,SAFB,SENP5,SNRNP40,TPX2,VBP1,WDR12,XPO5,XRN2,ZC3H15,ABCF2…	0.00380384	0	0.484298	0	ABCD3,PSMA3,SEM1,DDB2,SSBP1,ILVBL,PSMB5,CHTF18,CYC1,ABCE1,RPL13A,DDX50,EBNA1BP2,AHCY,APEX1,APEX2,APTX,ATAD3A,ATIC,ATRX,BAG5,CCT3,CCT4,CCT6A,CCT7,CCT8,CDC25A,CDKN2AIP,CDKN2AIPNL,CETN2,CETN3,CHAF1A,CHEK1,CHEK2,CLUH,COPS3,COPS4,COPS6,COPS7B,CTPS1,DCLRE1A,DCLRE1B,DDB1,DDX41,DHX36,DHX9,DNA2,DNAJC7,DNTT,DRG1,DUT,ELAVL1,ERAP1,FAM175A,FARSB,FIGNL1,GEN1,GGCT,GPS1,HERC2,HFM1,HMGB2,HNRNPD,HNRNPDL,LENG1,LEO1…	0.84975
DDRAM	RFC4	yes		605	0	0	0	0.515702	3	894	0.00220568	312	ABCD3,PSMA3,SSBP1,ILVBL,PSMB5,CHTF18,CYC1,ABCE1,RPL13A,DDX50,EBNA1BP2,AHCY,ATAD3A,ATIC,BAG5,CCT3,CCT4,CCT6A,CCT7,CCT8,CDKN2AIPNL,CETN3,CLUH,CTPS1,DDX41,DHX36,DNAJC7,DRG1,ELAVL1,ERAP1,FARSB,GGCT,HNRNPD,HNRNPDL,LENG1,LEO1,LSG1,LTV1,MATR3,MKI67,MRPL11,MTMR14,MYO9B,NELFA,NKRF,NUP188,OGT,ORC6,OSBPL8,POLA2,PPM1G,RBBP7,RBM14,RBM28,RPL5,RRP1B,RRP9,SAFB,SENP5,SNRNP40,TPX2,VBP1,WDR12,XPO5,XRN2,ZC3H15,ABCF2…	0.00380384	0	0.484298	0	ABCD3,PSMA3,SEM1,DDB2,SSBP1,ILVBL,PSMB5,CHTF18,CYC1,ABCE1,RPL13A,DDX50,EBNA1BP2,AHCY,APEX1,APEX2,APTX,ATAD3A,ATIC,ATRX,BAG5,CCT3,CCT4,CCT6A,CCT7,CCT8,CDC25A,CDKN2AIP,CDKN2AIPNL,CETN2,CETN3,CHAF1A,CHEK1,CHEK2,CLUH,COPS3,COPS4,COPS6,COPS7B,CTPS1,DCLRE1A,DCLRE1B,DDB1,DDX41,DHX36,DHX9,DNA2,DNAJC7,DNTT,DRG1,DUT,ELAVL1,ERAP1,FAM175A,FARSB,FIGNL1,GEN1,GGCT,GPS1,HERC2,HFM1,HMGB2,HNRNPD,HNRNPDL,LENG1,LEO1…	0.84975
DDRAM	SENP5	yes		605	0	0	0	0.515702	3	894	0.00220568	312	ABCD3,PSMA3,SSBP1,ILVBL,PSMB5,CHTF18,CYC1,ABCE1,RPL13A,DDX50,EBNA1BP2,AHCY,ATAD3A,ATIC,BAG5,CCT3,CCT4,CCT6A,CCT7,CCT8,CDKN2AIPNL,CETN3,CLUH,CTPS1,DDX41,DHX36,DNAJC7,DRG1,ELAVL1,ERAP1,FARSB,GGCT,HNRNPD,HNRNPDL,LENG1,LEO1,LSG1,LTV1,MATR3,MKI67,MRPL11,MTMR14,MYO9B,NELFA,NKRF,NUP188,OGT,ORC6,OSBPL8,POLA2,PPM1G,RBBP7,RBM14,RBM28,RPL5,RRP1B,RRP9,SAFB,SENP5,SNRNP40,TPX2,VBP1,WDR12,XPO5,XRN2,ZC3H15,ABCF2…	0.00380384	0	0.484298	0	ABCD3,PSMA3,SEM1,DDB2,SSBP1,ILVBL,PSMB5,CHTF18,CYC1,ABCE1,RPL13A,DDX50,EBNA1BP2,AHCY,APEX1,APEX2,APTX,ATAD3A,ATIC,ATRX,BAG5,CCT3,CCT4,CCT6A,CCT7,CCT8,CDC25A,CDKN2AIP,CDKN2AIPNL,CETN2,CETN3,CHAF1A,CHEK1,CHEK2,CLUH,COPS3,COPS4,COPS6,COPS7B,CTPS1,DCLRE1A,DCLRE1B,DDB1,DDX41,DHX36,DHX9,DNA2,DNAJC7,DNTT,DRG1,DUT,ELAVL1,ERAP1,FAM175A,FARSB,FIGNL1,GEN1,GGCT,GPS1,HERC2,HFM1,HMGB2,HNRNPD,HNRNPDL,LENG1,LEO1…	0.84975
DDRAM	MLH1	yes		605	0	0	0	0.515702	3	894	0.00220568	312	ABCD3,PSMA3,SSBP1,ILVBL,PSMB5,CHTF18,CYC1,ABCE1,RPL13A,DDX50,EBNA1BP2,AHCY,ATAD3A,ATIC,BAG5,CCT3,CCT4,CCT6A,CCT7,CCT8,CDKN2AIPNL,CETN3,CLUH,CTPS1,DDX41,DHX36,DNAJC7,DRG1,ELAVL1,ERAP1,FARSB,GGCT,HNRNPD,HNRNPDL,LENG1,LEO1,LSG1,LTV1,MATR3,MKI67,MRPL11,MTMR14,MYO9B,NELFA,NKRF,NUP188,OGT,ORC6,OSBPL8,POLA2,PPM1G,RBBP7,RBM14,RBM28,RPL5,RRP1B,RRP9,SAFB,SENP5,SNRNP40,TPX2,VBP1,WDR12,XPO5,XRN2,ZC3H15,ABCF2…	0.00380384	0	0.484298	0	ABCD3,PSMA3,SEM1,DDB2,SSBP1,ILVBL,PSMB5,CHTF18,CYC1,ABCE1,RPL13A,DDX50,EBNA1BP2,AHCY,APEX1,APEX2,APTX,ATAD3A,ATIC,ATRX,BAG5,CCT3,CCT4,CCT6A,CCT7,CCT8,CDC25A,CDKN2AIP,CDKN2AIPNL,CETN2,CETN3,CHAF1A,CHEK1,CHEK2,CLUH,COPS3,COPS4,COPS6,COPS7B,CTPS1,DCLRE1A,DCLRE1B,DDB1,DDX41,DHX36,DHX9,DNA2,DNAJC7,DNTT,DRG1,DUT,ELAVL1,ERAP1,FAM175A,FARSB,FIGNL1,GEN1,GGCT,GPS1,HERC2,HFM1,HMGB2,HNRNPD,HNRNPDL,LENG1,LEO1…	0.84975
DDRAM	DHX30	yes		605	0	0	0	0.515702	3	894	0.00220568	312	ABCD3,PSMA3,SSBP1,ILVBL,PSMB5,CHTF18,CYC1,ABCE1,RPL13A,DDX50,EBNA1BP2,AHCY,ATAD3A,ATIC,BAG5,CCT3,CCT4,CCT6A,CCT7,CCT8,CDKN2AIPNL,CETN3,CLUH,CTPS1,DDX41,DHX36,DNAJC7,DRG1,ELAVL1,ERAP1,FARSB,GGCT,HNRNPD,HNRNPDL,LENG1,LEO1,LSG1,LTV1,MATR3,MKI67,MRPL11,MTMR14,MYO9B,NELFA,NKRF,NUP188,OGT,ORC6,OSBPL8,POLA2,PPM1G,RBBP7,RBM14,RBM28,RPL5,RRP1B,RRP9,SAFB,SENP5,SNRNP40,TPX2,VBP1,WDR12,XPO5,XRN2,ZC3H15,ABCF2…	0.00380384	0	0.484298	0	ABCD3,PSMA3,SEM1,DDB2,SSBP1,ILVBL,PSMB5,CHTF18,CYC1,ABCE1,RPL13A,DDX50,EBNA1BP2,AHCY,APEX1,APEX2,APTX,ATAD3A,ATIC,ATRX,BAG5,CCT3,CCT4,CCT6A,CCT7,CCT8,CDC25A,CDKN2AIP,CDKN2AIPNL,CETN2,CETN3,CHAF1A,CHEK1,CHEK2,CLUH,COPS3,COPS4,COPS6,COPS7B,CTPS1,DCLRE1A,DCLRE1B,DDB1,DDX41,DHX36,DHX9,DNA2,DNAJC7,DNTT,DRG1,DUT,ELAVL1,ERAP1,FAM175A,FARSB,FIGNL1,GEN1,GGCT,GPS1,HERC2,HFM1,HMGB2,HNRNPD,HNRNPDL,LENG1,LEO1…	0.84975
DDRAM	NISCH	yes		605	0	0	0	0.515702	3	894	0.00220568	312	ABCD3,PSMA3,SSBP1,ILVBL,PSMB5,CHTF18,CYC1,ABCE1,RPL13A,DDX50,EBNA1BP2,AHCY,ATAD3A,ATIC,BAG5,CCT3,CCT4,CCT6A,CCT7,CCT8,CDKN2AIPNL,CETN3,CLUH,CTPS1,DDX41,DHX36,DNAJC7,DRG1,ELAVL1,ERAP1,FARSB,GGCT,HNRNPD,HNRNPDL,LENG1,LEO1,LSG1,LTV1,MATR3,MKI67,MRPL11,MTMR14,MYO9B,NELFA,NKRF,NUP188,OGT,ORC6,OSBPL8,POLA2,PPM1G,RBBP7,RBM14,RBM28,RPL5,RRP1B,RRP9,SAFB,SENP5,SNRNP40,TPX2,VBP1,WDR12,XPO5,XRN2,ZC3H15,ABCF2…	0.00380384	0	0.484298	0	ABCD3,PSMA3,SEM1,DDB2,SSBP1,ILVBL,PSMB5,CHTF18,CYC1,ABCE1,RPL13A,DDX50,EBNA1BP2,AHCY,APEX1,APEX2,APTX,ATAD3A,ATIC,ATRX,BAG5,CCT3,CCT4,CCT6A,CCT7,CCT8,CDC25A,CDKN2AIP,CDKN2AIPNL,CETN2,CETN3,CHAF1A,CHEK1,CHEK2,CLUH,COPS3,COPS4,COPS6,COPS7B,CTPS1,DCLRE1A,DCLRE1B,DDB1,DDX41,DHX36,DHX9,DNA2,DNAJC7,DNTT,DRG1,DUT,ELAVL1,ERAP1,FAM175A,FARSB,FIGNL1,GEN1,GGCT,GPS1,HERC2,HFM1,HMGB2,HNRNPD,HNRNPDL,LENG1,LEO1…	0.84975
DDRAM	LARP7	yes		605	0	0	0	0.515702	3	894	0.00220568	312	ABCD3,PSMA3,SSBP1,ILVBL,PSMB5,CHTF18,CYC1,ABCE1,RPL13A,DDX50,EBNA1BP2,AHCY,ATAD3A,ATIC,BAG5,CCT3,CCT4,CCT6A,CCT7,CCT8,CDKN2AIPNL,CETN3,CLUH,CTPS1,DDX41,DHX36,DNAJC7,DRG1,ELAVL1,ERAP1,FARSB,GGCT,HNRNPD,HNRNPDL,LENG1,LEO1,LSG1,LTV1,MATR3,MKI67,MRPL11,MTMR14,MYO9B,NELFA,NKRF,NUP188,OGT,ORC6,OSBPL8,POLA2,PPM1G,RBBP7,RBM14,RBM28,RPL5,RRP1B,RRP9,SAFB,SENP5,SNRNP40,TPX2,VBP1,WDR12,XPO5,XRN2,ZC3H15,ABCF2…	0.00380384	0	0.484298	0	ABCD3,PSMA3,SEM1,DDB2,SSBP1,ILVBL,PSMB5,CHTF18,CYC1,ABCE1,RPL13A,DDX50,EBNA1BP2,AHCY,APEX1,APEX2,APTX,ATAD3A,ATIC,ATRX,BAG5,CCT3,CCT4,CCT6A,CCT7,CCT8,CDC25A,CDKN2AIP,CDKN2AIPNL,CETN2,CETN3,CHAF1A,CHEK1,CHEK2,CLUH,COPS3,COPS4,COPS6,COPS7B,CTPS1,DCLRE1A,DCLRE1B,DDB1,DDX41,DHX36,DHX9,DNA2,DNAJC7,DNTT,DRG1,DUT,ELAVL1,ERAP1,FAM175A,FARSB,FIGNL1,GEN1,GGCT,GPS1,HERC2,HFM1,HMGB2,HNRNPD,HNRNPDL,LENG1,LEO1…	0.84975
DDRAM	DDX60	yes		605	0	0	0	0.515702	3	894	0.00220568	312	ABCD3,PSMA3,SSBP1,ILVBL,PSMB5,CHTF18,CYC1,ABCE1,RPL13A,DDX50,EBNA1BP2,AHCY,ATAD3A,ATIC,BAG5,CCT3,CCT4,CCT6A,CCT7,CCT8,CDKN2AIPNL,CETN3,CLUH,CTPS1,DDX41,DHX36,DNAJC7,DRG1,ELAVL1,ERAP1,FARSB,GGCT,HNRNPD,HNRNPDL,LENG1,LEO1,LSG1,LTV1,MATR3,MKI67,MRPL11,MTMR14,MYO9B,NELFA,NKRF,NUP188,OGT,ORC6,OSBPL8,POLA2,PPM1G,RBBP7,RBM14,RBM28,RPL5,RRP1B,RRP9,SAFB,SENP5,SNRNP40,TPX2,VBP1,WDR12,XPO5,XRN2,ZC3H15,ABCF2…	0.00380384	0	0.484298	0	ABCD3,PSMA3,SEM1,DDB2,SSBP1,ILVBL,PSMB5,CHTF18,CYC1,ABCE1,RPL13A,DDX50,EBNA1BP2,AHCY,APEX1,APEX2,APTX,ATAD3A,ATIC,ATRX,BAG5,CCT3,CCT4,CCT6A,CCT7,CCT8,CDC25A,CDKN2AIP,CDKN2AIPNL,CETN2,CETN3,CHAF1A,CHEK1,CHEK2,CLUH,COPS3,COPS4,COPS6,COPS7B,CTPS1,DCLRE1A,DCLRE1B,DDB1,DDX41,DHX36,DHX9,DNA2,DNAJC7,DNTT,DRG1,DUT,ELAVL1,ERAP1,FAM175A,FARSB,FIGNL1,GEN1,GGCT,GPS1,HERC2,HFM1,HMGB2,HNRNPD,HNRNPDL,LENG1,LEO1…	0.84975
DDRAM	GAK	yes		605	0	0	0	0.515702	3	894	0.00220568	312	ABCD3,PSMA3,SSBP1,ILVBL,PSMB5,CHTF18,CYC1,ABCE1,RPL13A,DDX50,EBNA1BP2,AHCY,ATAD3A,ATIC,BAG5,CCT3,CCT4,CCT6A,CCT7,CCT8,CDKN2AIPNL,CETN3,CLUH,CTPS1,DDX41,DHX36,DNAJC7,DRG1,ELAVL1,ERAP1,FARSB,GGCT,HNRNPD,HNRNPDL,LENG1,LEO1,LSG1,LTV1,MATR3,MKI67,MRPL11,MTMR14,MYO9B,NELFA,NKRF,NUP188,OGT,ORC6,OSBPL8,POLA2,PPM1G,RBBP7,RBM14,RBM28,RPL5,RRP1B,RRP9,SAFB,SENP5,SNRNP40,TPX2,VBP1,WDR12,XPO5,XRN2,ZC3H15,ABCF2…	0.00380384	0	0.484298	0	ABCD3,PSMA3,SEM1,DDB2,SSBP1,ILVBL,PSMB5,CHTF18,CYC1,ABCE1,RPL13A,DDX50,EBNA1BP2,AHCY,APEX1,APEX2,APTX,ATAD3A,ATIC,ATRX,BAG5,CCT3,CCT4,CCT6A,CCT7,CCT8,CDC25A,CDKN2AIP,CDKN2AIPNL,CETN2,CETN3,CHAF1A,CHEK1,CHEK2,CLUH,COPS3,COPS4,COPS6,COPS7B,CTPS1,DCLRE1A,DCLRE1B,DDB1,DDX41,DHX36,DHX9,DNA2,DNAJC7,DNTT,DRG1,DUT,ELAVL1,ERAP1,FAM175A,FARSB,FIGNL1,GEN1,GGCT,GPS1,HERC2,HFM1,HMGB2,HNRNPD,HNRNPDL,LENG1,LEO1…	0.84975
DDRAM	PDS5A	yes		605	0	0	0	0.515702	3	894	0.00220568	312	ABCD3,PSMA3,SSBP1,ILVBL,PSMB5,CHTF18,CYC1,ABCE1,RPL13A,DDX50,EBNA1BP2,AHCY,ATAD3A,ATIC,BAG5,CCT3,CCT4,CCT6A,CCT7,CCT8,CDKN2AIPNL,CETN3,CLUH,CTPS1,DDX41,DHX36,DNAJC7,DRG1,ELAVL1,ERAP1,FARSB,GGCT,HNRNPD,HNRNPDL,LENG1,LEO1,LSG1,LTV1,MATR3,MKI67,MRPL11,MTMR14,MYO9B,NELFA,NKRF,NUP188,OGT,ORC6,OSBPL8,POLA2,PPM1G,RBBP7,RBM14,RBM28,RPL5,RRP1B,RRP9,SAFB,SENP5,SNRNP40,TPX2,VBP1,WDR12,XPO5,XRN2,ZC3H15,ABCF2…	0.00380384	0	0.484298	0	ABCD3,PSMA3,SEM1,DDB2,SSBP1,ILVBL,PSMB5,CHTF18,CYC1,ABCE1,RPL13A,DDX50,EBNA1BP2,AHCY,APEX1,APEX2,APTX,ATAD3A,ATIC,ATRX,BAG5,CCT3,CCT4,CCT6A,CCT7,CCT8,CDC25A,CDKN2AIP,CDKN2AIPNL,CETN2,CETN3,CHAF1A,CHEK1,CHEK2,CLUH,COPS3,COPS4,COPS6,COPS7B,CTPS1,DCLRE1A,DCLRE1B,DDB1,DDX41,DHX36,DHX9,DNA2,DNAJC7,DNTT,DRG1,DUT,ELAVL1,ERAP1,FAM175A,FARSB,FIGNL1,GEN1,GGCT,GPS1,HERC2,HFM1,HMGB2,HNRNPD,HNRNPDL,LENG1,LEO1…	0.84975
DDRAM	RAD50	yes		605	0	0	0	0.515702	3	894	0.00220568	312	ABCD3,PSMA3,SSBP1,ILVBL,PSMB5,CHTF18,CYC1,ABCE1,RPL13A,DDX50,EBNA1BP2,AHCY,ATAD3A,ATIC,BAG5,CCT3,CCT4,CCT6A,CCT7,CCT8,CDKN2AIPNL,CETN3,CLUH,CTPS1,DDX41,DHX36,DNAJC7,DRG1,ELAVL1,ERAP1,FARSB,GGCT,HNRNPD,HNRNPDL,LENG1,LEO1,LSG1,LTV1,MATR3,MKI67,MRPL11,MTMR14,MYO9B,NELFA,NKRF,NUP188,OGT,ORC6,OSBPL8,POLA2,PPM1G,RBBP7,RBM14,RBM28,RPL5,RRP1B,RRP9,SAFB,SENP5,SNRNP40,TPX2,VBP1,WDR12,XPO5,XRN2,ZC3H15,ABCF2…	0.00380384	0	0.484298	0	ABCD3,PSMA3,SEM1,DDB2,SSBP1,ILVBL,PSMB5,CHTF18,CYC1,ABCE1,RPL13A,DDX50,EBNA1BP2,AHCY,APEX1,APEX2,APTX,ATAD3A,ATIC,ATRX,BAG5,CCT3,CCT4,CCT6A,CCT7,CCT8,CDC25A,CDKN2AIP,CDKN2AIPNL,CETN2,CETN3,CHAF1A,CHEK1,CHEK2,CLUH,COPS3,COPS4,COPS6,COPS7B,CTPS1,DCLRE1A,DCLRE1B,DDB1,DDX41,DHX36,DHX9,DNA2,DNAJC7,DNTT,DRG1,DUT,ELAVL1,ERAP1,FAM175A,FARSB,FIGNL1,GEN1,GGCT,GPS1,HERC2,HFM1,HMGB2,HNRNPD,HNRNPDL,LENG1,LEO1…	0.84975
DDRAM	NNT	yes		605	0	0	0	0.515702	3	894	0.00220568	312	ABCD3,PSMA3,SSBP1,ILVBL,PSMB5,CHTF18,CYC1,ABCE1,RPL13A,DDX50,EBNA1BP2,AHCY,ATAD3A,ATIC,BAG5,CCT3,CCT4,CCT6A,CCT7,CCT8,CDKN2AIPNL,CETN3,CLUH,CTPS1,DDX41,DHX36,DNAJC7,DRG1,ELAVL1,ERAP1,FARSB,GGCT,HNRNPD,HNRNPDL,LENG1,LEO1,LSG1,LTV1,MATR3,MKI67,MRPL11,MTMR14,MYO9B,NELFA,NKRF,NUP188,OGT,ORC6,OSBPL8,POLA2,PPM1G,RBBP7,RBM14,RBM28,RPL5,RRP1B,RRP9,SAFB,SENP5,SNRNP40,TPX2,VBP1,WDR12,XPO5,XRN2,ZC3H15,ABCF2…	0.00380384	0	0.484298	0	ABCD3,PSMA3,SEM1,DDB2,SSBP1,ILVBL,PSMB5,CHTF18,CYC1,ABCE1,RPL13A,DDX50,EBNA1BP2,AHCY,APEX1,APEX2,APTX,ATAD3A,ATIC,ATRX,BAG5,CCT3,CCT4,CCT6A,CCT7,CCT8,CDC25A,CDKN2AIP,CDKN2AIPNL,CETN2,CETN3,CHAF1A,CHEK1,CHEK2,CLUH,COPS3,COPS4,COPS6,COPS7B,CTPS1,DCLRE1A,DCLRE1B,DDB1,DDX41,DHX36,DHX9,DNA2,DNAJC7,DNTT,DRG1,DUT,ELAVL1,ERAP1,FAM175A,FARSB,FIGNL1,GEN1,GGCT,GPS1,HERC2,HFM1,HMGB2,HNRNPD,HNRNPDL,LENG1,LEO1…	0.84975
DDRAM	RNF8	yes		605	0	0	0	0.515702	3	894	0.00220568	312	ABCD3,PSMA3,SSBP1,ILVBL,PSMB5,CHTF18,CYC1,ABCE1,RPL13A,DDX50,EBNA1BP2,AHCY,ATAD3A,ATIC,BAG5,CCT3,CCT4,CCT6A,CCT7,CCT8,CDKN2AIPNL,CETN3,CLUH,CTPS1,DDX41,DHX36,DNAJC7,DRG1,ELAVL1,ERAP1,FARSB,GGCT,HNRNPD,HNRNPDL,LENG1,LEO1,LSG1,LTV1,MATR3,MKI67,MRPL11,MTMR14,MYO9B,NELFA,NKRF,NUP188,OGT,ORC6,OSBPL8,POLA2,PPM1G,RBBP7,RBM14,RBM28,RPL5,RRP1B,RRP9,SAFB,SENP5,SNRNP40,TPX2,VBP1,WDR12,XPO5,XRN2,ZC3H15,ABCF2…	0.00380384	0	0.484298	0	ABCD3,PSMA3,SEM1,DDB2,SSBP1,ILVBL,PSMB5,CHTF18,CYC1,ABCE1,RPL13A,DDX50,EBNA1BP2,AHCY,APEX1,APEX2,APTX,ATAD3A,ATIC,ATRX,BAG5,CCT3,CCT4,CCT6A,CCT7,CCT8,CDC25A,CDKN2AIP,CDKN2AIPNL,CETN2,CETN3,CHAF1A,CHEK1,CHEK2,CLUH,COPS3,COPS4,COPS6,COPS7B,CTPS1,DCLRE1A,DCLRE1B,DDB1,DDX41,DHX36,DHX9,DNA2,DNAJC7,DNTT,DRG1,DUT,ELAVL1,ERAP1,FAM175A,FARSB,FIGNL1,GEN1,GGCT,GPS1,HERC2,HFM1,HMGB2,HNRNPD,HNRNPDL,LENG1,LEO1…	0.84975
DDRAM	XPO5	yes		605	0	0	0	0.515702	3	894	0.00220568	312	ABCD3,PSMA3,SSBP1,ILVBL,PSMB5,CHTF18,CYC1,ABCE1,RPL13A,DDX50,EBNA1BP2,AHCY,ATAD3A,ATIC,BAG5,CCT3,CCT4,CCT6A,CCT7,CCT8,CDKN2AIPNL,CETN3,CLUH,CTPS1,DDX41,DHX36,DNAJC7,DRG1,ELAVL1,ERAP1,FARSB,GGCT,HNRNPD,HNRNPDL,LENG1,LEO1,LSG1,LTV1,MATR3,MKI67,MRPL11,MTMR14,MYO9B,NELFA,NKRF,NUP188,OGT,ORC6,OSBPL8,POLA2,PPM1G,RBBP7,RBM14,RBM28,RPL5,RRP1B,RRP9,SAFB,SENP5,SNRNP40,TPX2,VBP1,WDR12,XPO5,XRN2,ZC3H15,ABCF2…	0.00380384	0	0.484298	0	ABCD3,PSMA3,SEM1,DDB2,SSBP1,ILVBL,PSMB5,CHTF18,CYC1,ABCE1,RPL13A,DDX50,EBNA1BP2,AHCY,APEX1,APEX2,APTX,ATAD3A,ATIC,ATRX,BAG5,CCT3,CCT4,CCT6A,CCT7,CCT8,CDC25A,CDKN2AIP,CDKN2AIPNL,CETN2,CETN3,CHAF1A,CHEK1,CHEK2,CLUH,COPS3,COPS4,COPS6,COPS7B,CTPS1,DCLRE1A,DCLRE1B,DDB1,DDX41,DHX36,DHX9,DNA2,DNAJC7,DNTT,DRG1,DUT,ELAVL1,ERAP1,FAM175A,FARSB,FIGNL1,GEN1,GGCT,GPS1,HERC2,HFM1,HMGB2,HNRNPD,HNRNPDL,LENG1,LEO1…	0.84975
DDRAM	DST	yes		605	0	0	0	0.515702	3	894	0.00220568	312	ABCD3,PSMA3,SSBP1,ILVBL,PSMB5,CHTF18,CYC1,ABCE1,RPL13A,DDX50,EBNA1BP2,AHCY,ATAD3A,ATIC,BAG5,CCT3,CCT4,CCT6A,CCT7,CCT8,CDKN2AIPNL,CETN3,CLUH,CTPS1,DDX41,DHX36,DNAJC7,DRG1,ELAVL1,ERAP1,FARSB,GGCT,HNRNPD,HNRNPDL,LENG1,LEO1,LSG1,LTV1,MATR3,MKI67,MRPL11,MTMR14,MYO9B,NELFA,NKRF,NUP188,OGT,ORC6,OSBPL8,POLA2,PPM1G,RBBP7,RBM14,RBM28,RPL5,RRP1B,RRP9,SAFB,SENP5,SNRNP40,TPX2,VBP1,WDR12,XPO5,XRN2,ZC3H15,ABCF2…	0.00380384	0	0.484298	0	ABCD3,PSMA3,SEM1,DDB2,SSBP1,ILVBL,PSMB5,CHTF18,CYC1,ABCE1,RPL13A,DDX50,EBNA1BP2,AHCY,APEX1,APEX2,APTX,ATAD3A,ATIC,ATRX,BAG5,CCT3,CCT4,CCT6A,CCT7,CCT8,CDC25A,CDKN2AIP,CDKN2AIPNL,CETN2,CETN3,CHAF1A,CHEK1,CHEK2,CLUH,COPS3,COPS4,COPS6,COPS7B,CTPS1,DCLRE1A,DCLRE1B,DDB1,DDX41,DHX36,DHX9,DNA2,DNAJC7,DNTT,DRG1,DUT,ELAVL1,ERAP1,FAM175A,FARSB,FIGNL1,GEN1,GGCT,GPS1,HERC2,HFM1,HMGB2,HNRNPD,HNRNPDL,LENG1,LEO1…	0.84975
DDRAM	MYO6	yes		605	0	0	0	0.515702	3	894	0.00220568	312	ABCD3,PSMA3,SSBP1,ILVBL,PSMB5,CHTF18,CYC1,ABCE1,RPL13A,DDX50,EBNA1BP2,AHCY,ATAD3A,ATIC,BAG5,CCT3,CCT4,CCT6A,CCT7,CCT8,CDKN2AIPNL,CETN3,CLUH,CTPS1,DDX41,DHX36,DNAJC7,DRG1,ELAVL1,ERAP1,FARSB,GGCT,HNRNPD,HNRNPDL,LENG1,LEO1,LSG1,LTV1,MATR3,MKI67,MRPL11,MTMR14,MYO9B,NELFA,NKRF,NUP188,OGT,ORC6,OSBPL8,POLA2,PPM1G,RBBP7,RBM14,RBM28,RPL5,RRP1B,RRP9,SAFB,SENP5,SNRNP40,TPX2,VBP1,WDR12,XPO5,XRN2,ZC3H15,ABCF2…	0.00380384	0	0.484298	0	ABCD3,PSMA3,SEM1,DDB2,SSBP1,ILVBL,PSMB5,CHTF18,CYC1,ABCE1,RPL13A,DDX50,EBNA1BP2,AHCY,APEX1,APEX2,APTX,ATAD3A,ATIC,ATRX,BAG5,CCT3,CCT4,CCT6A,CCT7,CCT8,CDC25A,CDKN2AIP,CDKN2AIPNL,CETN2,CETN3,CHAF1A,CHEK1,CHEK2,CLUH,COPS3,COPS4,COPS6,COPS7B,CTPS1,DCLRE1A,DCLRE1B,DDB1,DDX41,DHX36,DHX9,DNA2,DNAJC7,DNTT,DRG1,DUT,ELAVL1,ERAP1,FAM175A,FARSB,FIGNL1,GEN1,GGCT,GPS1,HERC2,HFM1,HMGB2,HNRNPD,HNRNPDL,LENG1,LEO1…	0.84975
DDRAM	UBE2V2	yes		605	0	0	0	0.515702	3	894	0.00220568	312	ABCD3,PSMA3,SSBP1,ILVBL,PSMB5,CHTF18,CYC1,ABCE1,RPL13A,DDX50,EBNA1BP2,AHCY,ATAD3A,ATIC,BAG5,CCT3,CCT4,CCT6A,CCT7,CCT8,CDKN2AIPNL,CETN3,CLUH,CTPS1,DDX41,DHX36,DNAJC7,DRG1,ELAVL1,ERAP1,FARSB,GGCT,HNRNPD,HNRNPDL,LENG1,LEO1,LSG1,LTV1,MATR3,MKI67,MRPL11,MTMR14,MYO9B,NELFA,NKRF,NUP188,OGT,ORC6,OSBPL8,POLA2,PPM1G,RBBP7,RBM14,RBM28,RPL5,RRP1B,RRP9,SAFB,SENP5,SNRNP40,TPX2,VBP1,WDR12,XPO5,XRN2,ZC3H15,ABCF2…	0.00380384	0	0.484298	0	ABCD3,PSMA3,SEM1,DDB2,SSBP1,ILVBL,PSMB5,CHTF18,CYC1,ABCE1,RPL13A,DDX50,EBNA1BP2,AHCY,APEX1,APEX2,APTX,ATAD3A,ATIC,ATRX,BAG5,CCT3,CCT4,CCT6A,CCT7,CCT8,CDC25A,CDKN2AIP,CDKN2AIPNL,CETN2,CETN3,CHAF1A,CHEK1,CHEK2,CLUH,COPS3,COPS4,COPS6,COPS7B,CTPS1,DCLRE1A,DCLRE1B,DDB1,DDX41,DHX36,DHX9,DNA2,DNAJC7,DNTT,DRG1,DUT,ELAVL1,ERAP1,FAM175A,FARSB,FIGNL1,GEN1,GGCT,GPS1,HERC2,HFM1,HMGB2,HNRNPD,HNRNPDL,LENG1,LEO1…	0.84975
DDRAM	FANCC	yes		605	0	0	0	0.515702	3	894	0.00220568	312	ABCD3,PSMA3,SSBP1,ILVBL,PSMB5,CHTF18,CYC1,ABCE1,RPL13A,DDX50,EBNA1BP2,AHCY,ATAD3A,ATIC,BAG5,CCT3,CCT4,CCT6A,CCT7,CCT8,CDKN2AIPNL,CETN3,CLUH,CTPS1,DDX41,DHX36,DNAJC7,DRG1,ELAVL1,ERAP1,FARSB,GGCT,HNRNPD,HNRNPDL,LENG1,LEO1,LSG1,LTV1,MATR3,MKI67,MRPL11,MTMR14,MYO9B,NELFA,NKRF,NUP188,OGT,ORC6,OSBPL8,POLA2,PPM1G,RBBP7,RBM14,RBM28,RPL5,RRP1B,RRP9,SAFB,SENP5,SNRNP40,TPX2,VBP1,WDR12,XPO5,XRN2,ZC3H15,ABCF2…	0.00380384	0	0.484298	0	ABCD3,PSMA3,SEM1,DDB2,SSBP1,ILVBL,PSMB5,CHTF18,CYC1,ABCE1,RPL13A,DDX50,EBNA1BP2,AHCY,APEX1,APEX2,APTX,ATAD3A,ATIC,ATRX,BAG5,CCT3,CCT4,CCT6A,CCT7,CCT8,CDC25A,CDKN2AIP,CDKN2AIPNL,CETN2,CETN3,CHAF1A,CHEK1,CHEK2,CLUH,COPS3,COPS4,COPS6,COPS7B,CTPS1,DCLRE1A,DCLRE1B,DDB1,DDX41,DHX36,DHX9,DNA2,DNAJC7,DNTT,DRG1,DUT,ELAVL1,ERAP1,FAM175A,FARSB,FIGNL1,GEN1,GGCT,GPS1,HERC2,HFM1,HMGB2,HNRNPD,HNRNPDL,LENG1,LEO1…	0.84975
DDRAM	PLS3	yes		605	0	0	0	0.515702	3	894	0.00220568	312	ABCD3,PSMA3,SSBP1,ILVBL,PSMB5,CHTF18,CYC1,ABCE1,RPL13A,DDX50,EBNA1BP2,AHCY,ATAD3A,ATIC,BAG5,CCT3,CCT4,CCT6A,CCT7,CCT8,CDKN2AIPNL,CETN3,CLUH,CTPS1,DDX41,DHX36,DNAJC7,DRG1,ELAVL1,ERAP1,FARSB,GGCT,HNRNPD,HNRNPDL,LENG1,LEO1,LSG1,LTV1,MATR3,MKI67,MRPL11,MTMR14,MYO9B,NELFA,NKRF,NUP188,OGT,ORC6,OSBPL8,POLA2,PPM1G,RBBP7,RBM14,RBM28,RPL5,RRP1B,RRP9,SAFB,SENP5,SNRNP40,TPX2,VBP1,WDR12,XPO5,XRN2,ZC3H15,ABCF2…	0.00380384	0	0.484298	0	ABCD3,PSMA3,SEM1,DDB2,SSBP1,ILVBL,PSMB5,CHTF18,CYC1,ABCE1,RPL13A,DDX50,EBNA1BP2,AHCY,APEX1,APEX2,APTX,ATAD3A,ATIC,ATRX,BAG5,CCT3,CCT4,CCT6A,CCT7,CCT8,CDC25A,CDKN2AIP,CDKN2AIPNL,CETN2,CETN3,CHAF1A,CHEK1,CHEK2,CLUH,COPS3,COPS4,COPS6,COPS7B,CTPS1,DCLRE1A,DCLRE1B,DDB1,DDX41,DHX36,DHX9,DNA2,DNAJC7,DNTT,DRG1,DUT,ELAVL1,ERAP1,FAM175A,FARSB,FIGNL1,GEN1,GGCT,GPS1,HERC2,HFM1,HMGB2,HNRNPD,HNRNPDL,LENG1,LEO1…	0.84975
DNA repair superassembly	PARG	yes	1	320	0.0218456	0.0384796	0.0356975	0.225	3	893	0.00305643	71	CHTF18,ABCE1,DDX50,AHCY,ATAD3A,ATIC,BAG5,CCT3,CCT4,CCT6A,CCT7,CCT8,CDKN2AIPNL,CETN3,CLUH,CTPS1,DDX41,DHX36,DNAJC7,DRG1,ELAVL1,ERAP1,FARSB,GGCT,HNRNPD,HNRNPDL,LENG1,LEO1,LSG1,LTV1,MATR3,MKI67,MRPL11,MTMR14,MYO9B,NELFA,NKRF,NUP188,OGT,ORC6,OSBPL8,POLA2,PPM1G,RBBP7,RBM14,RBM28,RPL5,RRP1B,RRP9,SAFB,SENP5,SNRNP40,TPX2,VBP1,WDR12,XPO5,XRN2,ZC3H15,DSCC1,CAD,DHX30,AHCTF1,NOP2,GNL3,CHTF8,DPF2,C1ORF112,CDC…	0.00686752	0	0.775	0.0226489	DDB2,CHTF18,ABCE1,DDX50,AHCY,APEX1,APEX2,APTX,ATAD3A,ATIC,ATRX,BAG5,CCT3,CCT4,CCT6A,CCT7,CCT8,CDC25A,CDKN2AIP,CDKN2AIPNL,CETN2,CETN3,CHAF1A,CHEK1,CHEK2,CLUH,COPS3,COPS4,COPS6,COPS7B,CTPS1,DCLRE1A,DCLRE1B,DDB1,DDX41,DHX36,DHX9,DNA2,DNAJC7,DNTT,DRG1,DUT,ELAVL1,ERAP1,FAM175A,FARSB,FIGNL1,GEN1,GGCT,GPS1,HERC2,HFM1,HMGB2,HNRNPD,HNRNPDL,LENG1,LEO1,LSG1,LTV1,MATR3,MBD4,MCM7,MGMT,MKI67,MMS19,MMS22L,MPG,M…	0.793123
DNA repair superassembly	DDB1	yes	1	320	0.0218456	0.0384796	0.0356975	0.225	3	893	0.00305643	71	CHTF18,ABCE1,DDX50,AHCY,ATAD3A,ATIC,BAG5,CCT3,CCT4,CCT6A,CCT7,CCT8,CDKN2AIPNL,CETN3,CLUH,CTPS1,DDX41,DHX36,DNAJC7,DRG1,ELAVL1,ERAP1,FARSB,GGCT,HNRNPD,HNRNPDL,LENG1,LEO1,LSG1,LTV1,MATR3,MKI67,MRPL11,MTMR14,MYO9B,NELFA,NKRF,NUP188,OGT,ORC6,OSBPL8,POLA2,PPM1G,RBBP7,RBM14,RBM28,RPL5,RRP1B,RRP9,SAFB,SENP5,SNRNP40,TPX2,VBP1,WDR12,XPO5,XRN2,ZC3H15,DSCC1,CAD,DHX30,AHCTF1,NOP2,GNL3,CHTF8,DPF2,C1ORF112,CDC…	0.00686752	0	0.775	0.0226489	DDB2,CHTF18,ABCE1,DDX50,AHCY,APEX1,APEX2,APTX,ATAD3A,ATIC,ATRX,BAG5,CCT3,CCT4,CCT6A,CCT7,CCT8,CDC25A,CDKN2AIP,CDKN2AIPNL,CETN2,CETN3,CHAF1A,CHEK1,CHEK2,CLUH,COPS3,COPS4,COPS6,COPS7B,CTPS1,DCLRE1A,DCLRE1B,DDB1,DDX41,DHX36,DHX9,DNA2,DNAJC7,DNTT,DRG1,DUT,ELAVL1,ERAP1,FAM175A,FARSB,FIGNL1,GEN1,GGCT,GPS1,HERC2,HFM1,HMGB2,HNRNPD,HNRNPDL,LENG1,LEO1,LSG1,LTV1,MATR3,MBD4,MCM7,MGMT,MKI67,MMS19,MMS22L,MPG,M…	0.793123
DNA repair superassembly	POLA2	yes	1	320	0.0218456	0.0384796	0.0356975	0.225	3	893	0.00305643	71	CHTF18,ABCE1,DDX50,AHCY,ATAD3A,ATIC,BAG5,CCT3,CCT4,CCT6A,CCT7,CCT8,CDKN2AIPNL,CETN3,CLUH,CTPS1,DDX41,DHX36,DNAJC7,DRG1,ELAVL1,ERAP1,FARSB,GGCT,HNRNPD,HNRNPDL,LENG1,LEO1,LSG1,LTV1,MATR3,MKI67,MRPL11,MTMR14,MYO9B,NELFA,NKRF,NUP188,OGT,ORC6,OSBPL8,POLA2,PPM1G,RBBP7,RBM14,RBM28,RPL5,RRP1B,RRP9,SAFB,SENP5,SNRNP40,TPX2,VBP1,WDR12,XPO5,XRN2,ZC3H15,DSCC1,CAD,DHX30,AHCTF1,NOP2,GNL3,CHTF8,DPF2,C1ORF112,CDC…	0.00686752	0	0.775	0.0226489	DDB2,CHTF18,ABCE1,DDX50,AHCY,APEX1,APEX2,APTX,ATAD3A,ATIC,ATRX,BAG5,CCT3,CCT4,CCT6A,CCT7,CCT8,CDC25A,CDKN2AIP,CDKN2AIPNL,CETN2,CETN3,CHAF1A,CHEK1,CHEK2,CLUH,COPS3,COPS4,COPS6,COPS7B,CTPS1,DCLRE1A,DCLRE1B,DDB1,DDX41,DHX36,DHX9,DNA2,DNAJC7,DNTT,DRG1,DUT,ELAVL1,ERAP1,FAM175A,FARSB,FIGNL1,GEN1,GGCT,GPS1,HERC2,HFM1,HMGB2,HNRNPD,HNRNPDL,LENG1,LEO1,LSG1,LTV1,MATR3,MBD4,MCM7,MGMT,MKI67,MMS19,MMS22L,MPG,M…	0.793123
DNA repair superassembly	DPF2	yes	1	320	0.0218456	0.0384796	0.0356975	0.225	3	893	0.00305643	71	CHTF18,ABCE1,DDX50,AHCY,ATAD3A,ATIC,BAG5,CCT3,CCT4,CCT6A,CCT7,CCT8,CDKN2AIPNL,CETN3,CLUH,CTPS1,DDX41,DHX36,DNAJC7,DRG1,ELAVL1,ERAP1,FARSB,GGCT,HNRNPD,HNRNPDL,LENG1,LEO1,LSG1,LTV1,MATR3,MKI67,MRPL11,MTMR14,MYO9B,NELFA,NKRF,NUP188,OGT,ORC6,OSBPL8,POLA2,PPM1G,RBBP7,RBM14,RBM28,RPL5,RRP1B,RRP9,SAFB,SENP5,SNRNP40,TPX2,VBP1,WDR12,XPO5,XRN2,ZC3H15,DSCC1,CAD,DHX30,AHCTF1,NOP2,GNL3,CHTF8,DPF2,C1ORF112,CDC…	0.00686752	0	0.775	0.0226489	DDB2,CHTF18,ABCE1,DDX50,AHCY,APEX1,APEX2,APTX,ATAD3A,ATIC,ATRX,BAG5,CCT3,CCT4,CCT6A,CCT7,CCT8,CDC25A,CDKN2AIP,CDKN2AIPNL,CETN2,CETN3,CHAF1A,CHEK1,CHEK2,CLUH,COPS3,COPS4,COPS6,COPS7B,CTPS1,DCLRE1A,DCLRE1B,DDB1,DDX41,DHX36,DHX9,DNA2,DNAJC7,DNTT,DRG1,DUT,ELAVL1,ERAP1,FAM175A,FARSB,FIGNL1,GEN1,GGCT,GPS1,HERC2,HFM1,HMGB2,HNRNPD,HNRNPDL,LENG1,LEO1,LSG1,LTV1,MATR3,MBD4,MCM7,MGMT,MKI67,MMS19,MMS22L,MPG,M…	0.793123
DNA repair superassembly	MRPL11	yes	1	320	0.0218456	0.0384796	0.0356975	0.225	3	893	0.00305643	71	CHTF18,ABCE1,DDX50,AHCY,ATAD3A,ATIC,BAG5,CCT3,CCT4,CCT6A,CCT7,CCT8,CDKN2AIPNL,CETN3,CLUH,CTPS1,DDX41,DHX36,DNAJC7,DRG1,ELAVL1,ERAP1,FARSB,GGCT,HNRNPD,HNRNPDL,LENG1,LEO1,LSG1,LTV1,MATR3,MKI67,MRPL11,MTMR14,MYO9B,NELFA,NKRF,NUP188,OGT,ORC6,OSBPL8,POLA2,PPM1G,RBBP7,RBM14,RBM28,RPL5,RRP1B,RRP9,SAFB,SENP5,SNRNP40,TPX2,VBP1,WDR12,XPO5,XRN2,ZC3H15,DSCC1,CAD,DHX30,AHCTF1,NOP2,GNL3,CHTF8,DPF2,C1ORF112,CDC…	0.00686752	0	0.775	0.0226489	DDB2,CHTF18,ABCE1,DDX50,AHCY,APEX1,APEX2,APTX,ATAD3A,ATIC,ATRX,BAG5,CCT3,CCT4,CCT6A,CCT7,CCT8,CDC25A,CDKN2AIP,CDKN2AIPNL,CETN2,CETN3,CHAF1A,CHEK1,CHEK2,CLUH,COPS3,COPS4,COPS6,COPS7B,CTPS1,DCLRE1A,DCLRE1B,DDB1,DDX41,DHX36,DHX9,DNA2,DNAJC7,DNTT,DRG1,DUT,ELAVL1,ERAP1,FAM175A,FARSB,FIGNL1,GEN1,GGCT,GPS1,HERC2,HFM1,HMGB2,HNRNPD,HNRNPDL,LENG1,LEO1,LSG1,LTV1,MATR3,MBD4,MCM7,MGMT,MKI67,MMS19,MMS22L,MPG,M…	0.793123
DNA repair superassembly	MUS81	yes	1	320	0.0218456	0.0384796	0.0356975	0.225	3	893	0.00305643	71	CHTF18,ABCE1,DDX50,AHCY,ATAD3A,ATIC,BAG5,CCT3,CCT4,CCT6A,CCT7,CCT8,CDKN2AIPNL,CETN3,CLUH,CTPS1,DDX41,DHX36,DNAJC7,DRG1,ELAVL1,ERAP1,FARSB,GGCT,HNRNPD,HNRNPDL,LENG1,LEO1,LSG1,LTV1,MATR3,MKI67,MRPL11,MTMR14,MYO9B,NELFA,NKRF,NUP188,OGT,ORC6,OSBPL8,POLA2,PPM1G,RBBP7,RBM14,RBM28,RPL5,RRP1B,RRP9,SAFB,SENP5,SNRNP40,TPX2,VBP1,WDR12,XPO5,XRN2,ZC3H15,DSCC1,CAD,DHX30,AHCTF1,NOP2,GNL3,CHTF8,DPF2,C1ORF112,CDC…	0.00686752	0	0.775	0.0226489	DDB2,CHTF18,ABCE1,DDX50,AHCY,APEX1,APEX2,APTX,ATAD3A,ATIC,ATRX,BAG5,CCT3,CCT4,CCT6A,CCT7,CCT8,CDC25A,CDKN2AIP,CDKN2AIPNL,CETN2,CETN3,CHAF1A,CHEK1,CHEK2,CLUH,COPS3,COPS4,COPS6,COPS7B,CTPS1,DCLRE1A,DCLRE1B,DDB1,DDX41,DHX36,DHX9,DNA2,DNAJC7,DNTT,DRG1,DUT,ELAVL1,ERAP1,FAM175A,FARSB,FIGNL1,GEN1,GGCT,GPS1,HERC2,HFM1,HMGB2,HNRNPD,HNRNPDL,LENG1,LEO1,LSG1,LTV1,MATR3,MBD4,MCM7,MGMT,MKI67,MMS19,MMS22L,MPG,M…	0.793123
DNA repair superassembly	RAD52	yes	1	320	0.0218456	0.0384796	0.0356975	0.225	3	893	0.00305643	71	CHTF18,ABCE1,DDX50,AHCY,ATAD3A,ATIC,BAG5,CCT3,CCT4,CCT6A,CCT7,CCT8,CDKN2AIPNL,CETN3,CLUH,CTPS1,DDX41,DHX36,DNAJC7,DRG1,ELAVL1,ERAP1,FARSB,GGCT,HNRNPD,HNRNPDL,LENG1,LEO1,LSG1,LTV1,MATR3,MKI67,MRPL11,MTMR14,MYO9B,NELFA,NKRF,NUP188,OGT,ORC6,OSBPL8,POLA2,PPM1G,RBBP7,RBM14,RBM28,RPL5,RRP1B,RRP9,SAFB,SENP5,SNRNP40,TPX2,VBP1,WDR12,XPO5,XRN2,ZC3H15,DSCC1,CAD,DHX30,AHCTF1,NOP2,GNL3,CHTF8,DPF2,C1ORF112,CDC…	0.00686752	0	0.775	0.0226489	DDB2,CHTF18,ABCE1,DDX50,AHCY,APEX1,APEX2,APTX,ATAD3A,ATIC,ATRX,BAG5,CCT3,CCT4,CCT6A,CCT7,CCT8,CDC25A,CDKN2AIP,CDKN2AIPNL,CETN2,CETN3,CHAF1A,CHEK1,CHEK2,CLUH,COPS3,COPS4,COPS6,COPS7B,CTPS1,DCLRE1A,DCLRE1B,DDB1,DDX41,DHX36,DHX9,DNA2,DNAJC7,DNTT,DRG1,DUT,ELAVL1,ERAP1,FAM175A,FARSB,FIGNL1,GEN1,GGCT,GPS1,HERC2,HFM1,HMGB2,HNRNPD,HNRNPDL,LENG1,LEO1,LSG1,LTV1,MATR3,MBD4,MCM7,MGMT,MKI67,MMS19,MMS22L,MPG,M…	0.793123
DNA repair superassembly	CUL4A	yes	1	320	0.0218456	0.0384796	0.0356975	0.225	3	893	0.00305643	71	CHTF18,ABCE1,DDX50,AHCY,ATAD3A,ATIC,BAG5,CCT3,CCT4,CCT6A,CCT7,CCT8,CDKN2AIPNL,CETN3,CLUH,CTPS1,DDX41,DHX36,DNAJC7,DRG1,ELAVL1,ERAP1,FARSB,GGCT,HNRNPD,HNRNPDL,LENG1,LEO1,LSG1,LTV1,MATR3,MKI67,MRPL11,MTMR14,MYO9B,NELFA,NKRF,NUP188,OGT,ORC6,OSBPL8,POLA2,PPM1G,RBBP7,RBM14,RBM28,RPL5,RRP1B,RRP9,SAFB,SENP5,SNRNP40,TPX2,VBP1,WDR12,XPO5,XRN2,ZC3H15,DSCC1,CAD,DHX30,AHCTF1,NOP2,GNL3,CHTF8,DPF2,C1ORF112,CDC…	0.00686752	0	0.775	0.0226489	DDB2,CHTF18,ABCE1,DDX50,AHCY,APEX1,APEX2,APTX,ATAD3A,ATIC,ATRX,BAG5,CCT3,CCT4,CCT6A,CCT7,CCT8,CDC25A,CDKN2AIP,CDKN2AIPNL,CETN2,CETN3,CHAF1A,CHEK1,CHEK2,CLUH,COPS3,COPS4,COPS6,COPS7B,CTPS1,DCLRE1A,DCLRE1B,DDB1,DDX41,DHX36,DHX9,DNA2,DNAJC7,DNTT,DRG1,DUT,ELAVL1,ERAP1,FAM175A,FARSB,FIGNL1,GEN1,GGCT,GPS1,HERC2,HFM1,HMGB2,HNRNPD,HNRNPDL,LENG1,LEO1,LSG1,LTV1,MATR3,MBD4,MCM7,MGMT,MKI67,MMS19,MMS22L,MPG,M…	0.793123
DNA repair superassembly	XRCC3	yes	1	320	0.0218456	0.0384796	0.0356975	0.225	3	893	0.00305643	71	CHTF18,ABCE1,DDX50,AHCY,ATAD3A,ATIC,BAG5,CCT3,CCT4,CCT6A,CCT7,CCT8,CDKN2AIPNL,CETN3,CLUH,CTPS1,DDX41,DHX36,DNAJC7,DRG1,ELAVL1,ERAP1,FARSB,GGCT,HNRNPD,HNRNPDL,LENG1,LEO1,LSG1,LTV1,MATR3,MKI67,MRPL11,MTMR14,MYO9B,NELFA,NKRF,NUP188,OGT,ORC6,OSBPL8,POLA2,PPM1G,RBBP7,RBM14,RBM28,RPL5,RRP1B,RRP9,SAFB,SENP5,SNRNP40,TPX2,VBP1,WDR12,XPO5,XRN2,ZC3H15,DSCC1,CAD,DHX30,AHCTF1,NOP2,GNL3,CHTF8,DPF2,C1ORF112,CDC…	0.00686752	0	0.775	0.0226489	DDB2,CHTF18,ABCE1,DDX50,AHCY,APEX1,APEX2,APTX,ATAD3A,ATIC,ATRX,BAG5,CCT3,CCT4,CCT6A,CCT7,CCT8,CDC25A,CDKN2AIP,CDKN2AIPNL,CETN2,CETN3,CHAF1A,CHEK1,CHEK2,CLUH,COPS3,COPS4,COPS6,COPS7B,CTPS1,DCLRE1A,DCLRE1B,DDB1,DDX41,DHX36,DHX9,DNA2,DNAJC7,DNTT,DRG1,DUT,ELAVL1,ERAP1,FAM175A,FARSB,FIGNL1,GEN1,GGCT,GPS1,HERC2,HFM1,HMGB2,HNRNPD,HNRNPDL,LENG1,LEO1,LSG1,LTV1,MATR3,MBD4,MCM7,MGMT,MKI67,MMS19,MMS22L,MPG,M…	0.793123
DNA repair superassembly	FANCI	yes	1	320	0.0218456	0.0384796	0.0356975	0.225	3	893	0.00305643	71	CHTF18,ABCE1,DDX50,AHCY,ATAD3A,ATIC,BAG5,CCT3,CCT4,CCT6A,CCT7,CCT8,CDKN2AIPNL,CETN3,CLUH,CTPS1,DDX41,DHX36,DNAJC7,DRG1,ELAVL1,ERAP1,FARSB,GGCT,HNRNPD,HNRNPDL,LENG1,LEO1,LSG1,LTV1,MATR3,MKI67,MRPL11,MTMR14,MYO9B,NELFA,NKRF,NUP188,OGT,ORC6,OSBPL8,POLA2,PPM1G,RBBP7,RBM14,RBM28,RPL5,RRP1B,RRP9,SAFB,SENP5,SNRNP40,TPX2,VBP1,WDR12,XPO5,XRN2,ZC3H15,DSCC1,CAD,DHX30,AHCTF1,NOP2,GNL3,CHTF8,DPF2,C1ORF112,CDC…	0.00686752	0	0.775	0.0226489	DDB2,CHTF18,ABCE1,DDX50,AHCY,APEX1,APEX2,APTX,ATAD3A,ATIC,ATRX,BAG5,CCT3,CCT4,CCT6A,CCT7,CCT8,CDC25A,CDKN2AIP,CDKN2AIPNL,CETN2,CETN3,CHAF1A,CHEK1,CHEK2,CLUH,COPS3,COPS4,COPS6,COPS7B,CTPS1,DCLRE1A,DCLRE1B,DDB1,DDX41,DHX36,DHX9,DNA2,DNAJC7,DNTT,DRG1,DUT,ELAVL1,ERAP1,FAM175A,FARSB,FIGNL1,GEN1,GGCT,GPS1,HERC2,HFM1,HMGB2,HNRNPD,HNRNPDL,LENG1,LEO1,LSG1,LTV1,MATR3,MBD4,MCM7,MGMT,MKI67,MMS19,MMS22L,MPG,M…	0.793123
DNA repair superassembly	NTHL1	yes	1	320	0.0218456	0.0384796	0.0356975	0.225	3	893	0.00305643	71	CHTF18,ABCE1,DDX50,AHCY,ATAD3A,ATIC,BAG5,CCT3,CCT4,CCT6A,CCT7,CCT8,CDKN2AIPNL,CETN3,CLUH,CTPS1,DDX41,DHX36,DNAJC7,DRG1,ELAVL1,ERAP1,FARSB,GGCT,HNRNPD,HNRNPDL,LENG1,LEO1,LSG1,LTV1,MATR3,MKI67,MRPL11,MTMR14,MYO9B,NELFA,NKRF,NUP188,OGT,ORC6,OSBPL8,POLA2,PPM1G,RBBP7,RBM14,RBM28,RPL5,RRP1B,RRP9,SAFB,SENP5,SNRNP40,TPX2,VBP1,WDR12,XPO5,XRN2,ZC3H15,DSCC1,CAD,DHX30,AHCTF1,NOP2,GNL3,CHTF8,DPF2,C1ORF112,CDC…	0.00686752	0	0.775	0.0226489	DDB2,CHTF18,ABCE1,DDX50,AHCY,APEX1,APEX2,APTX,ATAD3A,ATIC,ATRX,BAG5,CCT3,CCT4,CCT6A,CCT7,CCT8,CDC25A,CDKN2AIP,CDKN2AIPNL,CETN2,CETN3,CHAF1A,CHEK1,CHEK2,CLUH,COPS3,COPS4,COPS6,COPS7B,CTPS1,DCLRE1A,DCLRE1B,DDB1,DDX41,DHX36,DHX9,DNA2,DNAJC7,DNTT,DRG1,DUT,ELAVL1,ERAP1,FAM175A,FARSB,FIGNL1,GEN1,GGCT,GPS1,HERC2,HFM1,HMGB2,HNRNPD,HNRNPDL,LENG1,LEO1,LSG1,LTV1,MATR3,MBD4,MCM7,MGMT,MKI67,MMS19,MMS22L,MPG,M…	0.793123
DNA repair superassembly	CHTF18	yes	1	320	0.0218456	0.0384796	0.0356975	0.225	3	893	0.00305643	71	CHTF18,ABCE1,DDX50,AHCY,ATAD3A,ATIC,BAG5,CCT3,CCT4,CCT6A,CCT7,CCT8,CDKN2AIPNL,CETN3,CLUH,CTPS1,DDX41,DHX36,DNAJC7,DRG1,ELAVL1,ERAP1,FARSB,GGCT,HNRNPD,HNRNPDL,LENG1,LEO1,LSG1,LTV1,MATR3,MKI67,MRPL11,MTMR14,MYO9B,NELFA,NKRF,NUP188,OGT,ORC6,OSBPL8,POLA2,PPM1G,RBBP7,RBM14,RBM28,RPL5,RRP1B,RRP9,SAFB,SENP5,SNRNP40,TPX2,VBP1,WDR12,XPO5,XRN2,ZC3H15,DSCC1,CAD,DHX30,AHCTF1,NOP2,GNL3,CHTF8,DPF2,C1ORF112,CDC…	0.00686752	0	0.775	0.0226489	DDB2,CHTF18,ABCE1,DDX50,AHCY,APEX1,APEX2,APTX,ATAD3A,ATIC,ATRX,BAG5,CCT3,CCT4,CCT6A,CCT7,CCT8,CDC25A,CDKN2AIP,CDKN2AIPNL,CETN2,CETN3,CHAF1A,CHEK1,CHEK2,CLUH,COPS3,COPS4,COPS6,COPS7B,CTPS1,DCLRE1A,DCLRE1B,DDB1,DDX41,DHX36,DHX9,DNA2,DNAJC7,DNTT,DRG1,DUT,ELAVL1,ERAP1,FAM175A,FARSB,FIGNL1,GEN1,GGCT,GPS1,HERC2,HFM1,HMGB2,HNRNPD,HNRNPDL,LENG1,LEO1,LSG1,LTV1,MATR3,MBD4,MCM7,MGMT,MKI67,MMS19,MMS22L,MPG,M…	0.793123
DNA repair superassembly	MPG	yes	1	320	0.0218456	0.0384796	0.0356975	0.225	3	893	0.00305643	71	CHTF18,ABCE1,DDX50,AHCY,ATAD3A,ATIC,BAG5,CCT3,CCT4,CCT6A,CCT7,CCT8,CDKN2AIPNL,CETN3,CLUH,CTPS1,DDX41,DHX36,DNAJC7,DRG1,ELAVL1,ERAP1,FARSB,GGCT,HNRNPD,HNRNPDL,LENG1,LEO1,LSG1,LTV1,MATR3,MKI67,MRPL11,MTMR14,MYO9B,NELFA,NKRF,NUP188,OGT,ORC6,OSBPL8,POLA2,PPM1G,RBBP7,RBM14,RBM28,RPL5,RRP1B,RRP9,SAFB,SENP5,SNRNP40,TPX2,VBP1,WDR12,XPO5,XRN2,ZC3H15,DSCC1,CAD,DHX30,AHCTF1,NOP2,GNL3,CHTF8,DPF2,C1ORF112,CDC…	0.00686752	0	0.775	0.0226489	DDB2,CHTF18,ABCE1,DDX50,AHCY,APEX1,APEX2,APTX,ATAD3A,ATIC,ATRX,BAG5,CCT3,CCT4,CCT6A,CCT7,CCT8,CDC25A,CDKN2AIP,CDKN2AIPNL,CETN2,CETN3,CHAF1A,CHEK1,CHEK2,CLUH,COPS3,COPS4,COPS6,COPS7B,CTPS1,DCLRE1A,DCLRE1B,DDB1,DDX41,DHX36,DHX9,DNA2,DNAJC7,DNTT,DRG1,DUT,ELAVL1,ERAP1,FAM175A,FARSB,FIGNL1,GEN1,GGCT,GPS1,HERC2,HFM1,HMGB2,HNRNPD,HNRNPDL,LENG1,LEO1,LSG1,LTV1,MATR3,MBD4,MCM7,MGMT,MKI67,MMS19,MMS22L,MPG,M…	0.793123
DNA repair superassembly	RPL19	yes	1	320	0.0218456	0.0384796	0.0356975	0.225	3	893	0.00305643	71	CHTF18,ABCE1,DDX50,AHCY,ATAD3A,ATIC,BAG5,CCT3,CCT4,CCT6A,CCT7,CCT8,CDKN2AIPNL,CETN3,CLUH,CTPS1,DDX41,DHX36,DNAJC7,DRG1,ELAVL1,ERAP1,FARSB,GGCT,HNRNPD,HNRNPDL,LENG1,LEO1,LSG1,LTV1,MATR3,MKI67,MRPL11,MTMR14,MYO9B,NELFA,NKRF,NUP188,OGT,ORC6,OSBPL8,POLA2,PPM1G,RBBP7,RBM14,RBM28,RPL5,RRP1B,RRP9,SAFB,SENP5,SNRNP40,TPX2,VBP1,WDR12,XPO5,XRN2,ZC3H15,DSCC1,CAD,DHX30,AHCTF1,NOP2,GNL3,CHTF8,DPF2,C1ORF112,CDC…	0.00686752	0	0.775	0.0226489	DDB2,CHTF18,ABCE1,DDX50,AHCY,APEX1,APEX2,APTX,ATAD3A,ATIC,ATRX,BAG5,CCT3,CCT4,CCT6A,CCT7,CCT8,CDC25A,CDKN2AIP,CDKN2AIPNL,CETN2,CETN3,CHAF1A,CHEK1,CHEK2,CLUH,COPS3,COPS4,COPS6,COPS7B,CTPS1,DCLRE1A,DCLRE1B,DDB1,DDX41,DHX36,DHX9,DNA2,DNAJC7,DNTT,DRG1,DUT,ELAVL1,ERAP1,FAM175A,FARSB,FIGNL1,GEN1,GGCT,GPS1,HERC2,HFM1,HMGB2,HNRNPD,HNRNPDL,LENG1,LEO1,LSG1,LTV1,MATR3,MBD4,MCM7,MGMT,MKI67,MMS19,MMS22L,MPG,M…	0.793123
DNA repair superassembly	TOP2A	yes	1	320	0.0218456	0.0384796	0.0356975	0.225	3	893	0.00305643	71	CHTF18,ABCE1,DDX50,AHCY,ATAD3A,ATIC,BAG5,CCT3,CCT4,CCT6A,CCT7,CCT8,CDKN2AIPNL,CETN3,CLUH,CTPS1,DDX41,DHX36,DNAJC7,DRG1,ELAVL1,ERAP1,FARSB,GGCT,HNRNPD,HNRNPDL,LENG1,LEO1,LSG1,LTV1,MATR3,MKI67,MRPL11,MTMR14,MYO9B,NELFA,NKRF,NUP188,OGT,ORC6,OSBPL8,POLA2,PPM1G,RBBP7,RBM14,RBM28,RPL5,RRP1B,RRP9,SAFB,SENP5,SNRNP40,TPX2,VBP1,WDR12,XPO5,XRN2,ZC3H15,DSCC1,CAD,DHX30,AHCTF1,NOP2,GNL3,CHTF8,DPF2,C1ORF112,CDC…	0.00686752	0	0.775	0.0226489	DDB2,CHTF18,ABCE1,DDX50,AHCY,APEX1,APEX2,APTX,ATAD3A,ATIC,ATRX,BAG5,CCT3,CCT4,CCT6A,CCT7,CCT8,CDC25A,CDKN2AIP,CDKN2AIPNL,CETN2,CETN3,CHAF1A,CHEK1,CHEK2,CLUH,COPS3,COPS4,COPS6,COPS7B,CTPS1,DCLRE1A,DCLRE1B,DDB1,DDX41,DHX36,DHX9,DNA2,DNAJC7,DNTT,DRG1,DUT,ELAVL1,ERAP1,FAM175A,FARSB,FIGNL1,GEN1,GGCT,GPS1,HERC2,HFM1,HMGB2,HNRNPD,HNRNPDL,LENG1,LEO1,LSG1,LTV1,MATR3,MBD4,MCM7,MGMT,MKI67,MMS19,MMS22L,MPG,M…	0.793123
DNA repair superassembly	TP53	yes	1	320	0.0218456	0.0384796	0.0356975	0.225	3	893	0.00305643	71	CHTF18,ABCE1,DDX50,AHCY,ATAD3A,ATIC,BAG5,CCT3,CCT4,CCT6A,CCT7,CCT8,CDKN2AIPNL,CETN3,CLUH,CTPS1,DDX41,DHX36,DNAJC7,DRG1,ELAVL1,ERAP1,FARSB,GGCT,HNRNPD,HNRNPDL,LENG1,LEO1,LSG1,LTV1,MATR3,MKI67,MRPL11,MTMR14,MYO9B,NELFA,NKRF,NUP188,OGT,ORC6,OSBPL8,POLA2,PPM1G,RBBP7,RBM14,RBM28,RPL5,RRP1B,RRP9,SAFB,SENP5,SNRNP40,TPX2,VBP1,WDR12,XPO5,XRN2,ZC3H15,DSCC1,CAD,DHX30,AHCTF1,NOP2,GNL3,CHTF8,DPF2,C1ORF112,CDC…	0.00686752	0	0.775	0.0226489	DDB2,CHTF18,ABCE1,DDX50,AHCY,APEX1,APEX2,APTX,ATAD3A,ATIC,ATRX,BAG5,CCT3,CCT4,CCT6A,CCT7,CCT8,CDC25A,CDKN2AIP,CDKN2AIPNL,CETN2,CETN3,CHAF1A,CHEK1,CHEK2,CLUH,COPS3,COPS4,COPS6,COPS7B,CTPS1,DCLRE1A,DCLRE1B,DDB1,DDX41,DHX36,DHX9,DNA2,DNAJC7,DNTT,DRG1,DUT,ELAVL1,ERAP1,FAM175A,FARSB,FIGNL1,GEN1,GGCT,GPS1,HERC2,HFM1,HMGB2,HNRNPD,HNRNPDL,LENG1,LEO1,LSG1,LTV1,MATR3,MBD4,MCM7,MGMT,MKI67,MMS19,MMS22L,MPG,M…	0.793123
DNA repair superassembly	SMARCA4	yes	1	320	0.0218456	0.0384796	0.0356975	0.225	3	893	0.00305643	71	CHTF18,ABCE1,DDX50,AHCY,ATAD3A,ATIC,BAG5,CCT3,CCT4,CCT6A,CCT7,CCT8,CDKN2AIPNL,CETN3,CLUH,CTPS1,DDX41,DHX36,DNAJC7,DRG1,ELAVL1,ERAP1,FARSB,GGCT,HNRNPD,HNRNPDL,LENG1,LEO1,LSG1,LTV1,MATR3,MKI67,MRPL11,MTMR14,MYO9B,NELFA,NKRF,NUP188,OGT,ORC6,OSBPL8,POLA2,PPM1G,RBBP7,RBM14,RBM28,RPL5,RRP1B,RRP9,SAFB,SENP5,SNRNP40,TPX2,VBP1,WDR12,XPO5,XRN2,ZC3H15,DSCC1,CAD,DHX30,AHCTF1,NOP2,GNL3,CHTF8,DPF2,C1ORF112,CDC…	0.00686752	0	0.775	0.0226489	DDB2,CHTF18,ABCE1,DDX50,AHCY,APEX1,APEX2,APTX,ATAD3A,ATIC,ATRX,BAG5,CCT3,CCT4,CCT6A,CCT7,CCT8,CDC25A,CDKN2AIP,CDKN2AIPNL,CETN2,CETN3,CHAF1A,CHEK1,CHEK2,CLUH,COPS3,COPS4,COPS6,COPS7B,CTPS1,DCLRE1A,DCLRE1B,DDB1,DDX41,DHX36,DHX9,DNA2,DNAJC7,DNTT,DRG1,DUT,ELAVL1,ERAP1,FAM175A,FARSB,FIGNL1,GEN1,GGCT,GPS1,HERC2,HFM1,HMGB2,HNRNPD,HNRNPDL,LENG1,LEO1,LSG1,LTV1,MATR3,MBD4,MCM7,MGMT,MKI67,MMS19,MMS22L,MPG,M…	0.793123
DNA repair superassembly	POLD1	yes	1	320	0.0218456	0.0384796	0.0356975	0.225	3	893	0.00305643	71	CHTF18,ABCE1,DDX50,AHCY,ATAD3A,ATIC,BAG5,CCT3,CCT4,CCT6A,CCT7,CCT8,CDKN2AIPNL,CETN3,CLUH,CTPS1,DDX41,DHX36,DNAJC7,DRG1,ELAVL1,ERAP1,FARSB,GGCT,HNRNPD,HNRNPDL,LENG1,LEO1,LSG1,LTV1,MATR3,MKI67,MRPL11,MTMR14,MYO9B,NELFA,NKRF,NUP188,OGT,ORC6,OSBPL8,POLA2,PPM1G,RBBP7,RBM14,RBM28,RPL5,RRP1B,RRP9,SAFB,SENP5,SNRNP40,TPX2,VBP1,WDR12,XPO5,XRN2,ZC3H15,DSCC1,CAD,DHX30,AHCTF1,NOP2,GNL3,CHTF8,DPF2,C1ORF112,CDC…	0.00686752	0	0.775	0.0226489	DDB2,CHTF18,ABCE1,DDX50,AHCY,APEX1,APEX2,APTX,ATAD3A,ATIC,ATRX,BAG5,CCT3,CCT4,CCT6A,CCT7,CCT8,CDC25A,CDKN2AIP,CDKN2AIPNL,CETN2,CETN3,CHAF1A,CHEK1,CHEK2,CLUH,COPS3,COPS4,COPS6,COPS7B,CTPS1,DCLRE1A,DCLRE1B,DDB1,DDX41,DHX36,DHX9,DNA2,DNAJC7,DNTT,DRG1,DUT,ELAVL1,ERAP1,FAM175A,FARSB,FIGNL1,GEN1,GGCT,GPS1,HERC2,HFM1,HMGB2,HNRNPD,HNRNPDL,LENG1,LEO1,LSG1,LTV1,MATR3,MBD4,MCM7,MGMT,MKI67,MMS19,MMS22L,MPG,M…	0.793123
DNA repair superassembly	SAFB	yes	1	320	0.0218456	0.0384796	0.0356975	0.225	3	893	0.00305643	71	CHTF18,ABCE1,DDX50,AHCY,ATAD3A,ATIC,BAG5,CCT3,CCT4,CCT6A,CCT7,CCT8,CDKN2AIPNL,CETN3,CLUH,CTPS1,DDX41,DHX36,DNAJC7,DRG1,ELAVL1,ERAP1,FARSB,GGCT,HNRNPD,HNRNPDL,LENG1,LEO1,LSG1,LTV1,MATR3,MKI67,MRPL11,MTMR14,MYO9B,NELFA,NKRF,NUP188,OGT,ORC6,OSBPL8,POLA2,PPM1G,RBBP7,RBM14,RBM28,RPL5,RRP1B,RRP9,SAFB,SENP5,SNRNP40,TPX2,VBP1,WDR12,XPO5,XRN2,ZC3H15,DSCC1,CAD,DHX30,AHCTF1,NOP2,GNL3,CHTF8,DPF2,C1ORF112,CDC…	0.00686752	0	0.775	0.0226489	DDB2,CHTF18,ABCE1,DDX50,AHCY,APEX1,APEX2,APTX,ATAD3A,ATIC,ATRX,BAG5,CCT3,CCT4,CCT6A,CCT7,CCT8,CDC25A,CDKN2AIP,CDKN2AIPNL,CETN2,CETN3,CHAF1A,CHEK1,CHEK2,CLUH,COPS3,COPS4,COPS6,COPS7B,CTPS1,DCLRE1A,DCLRE1B,DDB1,DDX41,DHX36,DHX9,DNA2,DNAJC7,DNTT,DRG1,DUT,ELAVL1,ERAP1,FAM175A,FARSB,FIGNL1,GEN1,GGCT,GPS1,HERC2,HFM1,HMGB2,HNRNPD,HNRNPDL,LENG1,LEO1,LSG1,LTV1,MATR3,MBD4,MCM7,MGMT,MKI67,MMS19,MMS22L,MPG,M…	0.793123
DNA repair superassembly	LENG1	yes	1	320	0.0218456	0.0384796	0.0356975	0.225	3	893	0.00305643	71	CHTF18,ABCE1,DDX50,AHCY,ATAD3A,ATIC,BAG5,CCT3,CCT4,CCT6A,CCT7,CCT8,CDKN2AIPNL,CETN3,CLUH,CTPS1,DDX41,DHX36,DNAJC7,DRG1,ELAVL1,ERAP1,FARSB,GGCT,HNRNPD,HNRNPDL,LENG1,LEO1,LSG1,LTV1,MATR3,MKI67,MRPL11,MTMR14,MYO9B,NELFA,NKRF,NUP188,OGT,ORC6,OSBPL8,POLA2,PPM1G,RBBP7,RBM14,RBM28,RPL5,RRP1B,RRP9,SAFB,SENP5,SNRNP40,TPX2,VBP1,WDR12,XPO5,XRN2,ZC3H15,DSCC1,CAD,DHX30,AHCTF1,NOP2,GNL3,CHTF8,DPF2,C1ORF112,CDC…	0.00686752	0	0.775	0.0226489	DDB2,CHTF18,ABCE1,DDX50,AHCY,APEX1,APEX2,APTX,ATAD3A,ATIC,ATRX,BAG5,CCT3,CCT4,CCT6A,CCT7,CCT8,CDC25A,CDKN2AIP,CDKN2AIPNL,CETN2,CETN3,CHAF1A,CHEK1,CHEK2,CLUH,COPS3,COPS4,COPS6,COPS7B,CTPS1,DCLRE1A,DCLRE1B,DDB1,DDX41,DHX36,DHX9,DNA2,DNAJC7,DNTT,DRG1,DUT,ELAVL1,ERAP1,FAM175A,FARSB,FIGNL1,GEN1,GGCT,GPS1,HERC2,HFM1,HMGB2,HNRNPD,HNRNPDL,LENG1,LEO1,LSG1,LTV1,MATR3,MBD4,MCM7,MGMT,MKI67,MMS19,MMS22L,MPG,M…	0.793123
DNA repair superassembly	ELAVL1	yes	1	320	0.0218456	0.0384796	0.0356975	0.225	3	893	0.00305643	71	CHTF18,ABCE1,DDX50,AHCY,ATAD3A,ATIC,BAG5,CCT3,CCT4,CCT6A,CCT7,CCT8,CDKN2AIPNL,CETN3,CLUH,CTPS1,DDX41,DHX36,DNAJC7,DRG1,ELAVL1,ERAP1,FARSB,GGCT,HNRNPD,HNRNPDL,LENG1,LEO1,LSG1,LTV1,MATR3,MKI67,MRPL11,MTMR14,MYO9B,NELFA,NKRF,NUP188,OGT,ORC6,OSBPL8,POLA2,PPM1G,RBBP7,RBM14,RBM28,RPL5,RRP1B,RRP9,SAFB,SENP5,SNRNP40,TPX2,VBP1,WDR12,XPO5,XRN2,ZC3H15,DSCC1,CAD,DHX30,AHCTF1,NOP2,GNL3,CHTF8,DPF2,C1ORF112,CDC…	0.00686752	0	0.775	0.0226489	DDB2,CHTF18,ABCE1,DDX50,AHCY,APEX1,APEX2,APTX,ATAD3A,ATIC,ATRX,BAG5,CCT3,CCT4,CCT6A,CCT7,CCT8,CDC25A,CDKN2AIP,CDKN2AIPNL,CETN2,CETN3,CHAF1A,CHEK1,CHEK2,CLUH,COPS3,COPS4,COPS6,COPS7B,CTPS1,DCLRE1A,DCLRE1B,DDB1,DDX41,DHX36,DHX9,DNA2,DNAJC7,DNTT,DRG1,DUT,ELAVL1,ERAP1,FAM175A,FARSB,FIGNL1,GEN1,GGCT,GPS1,HERC2,HFM1,HMGB2,HNRNPD,HNRNPDL,LENG1,LEO1,LSG1,LTV1,MATR3,MBD4,MCM7,MGMT,MKI67,MMS19,MMS22L,MPG,M…	0.793123
DNA repair superassembly	XAB2	yes	1	320	0.0218456	0.0384796	0.0356975	0.225	3	893	0.00305643	71	CHTF18,ABCE1,DDX50,AHCY,ATAD3A,ATIC,BAG5,CCT3,CCT4,CCT6A,CCT7,CCT8,CDKN2AIPNL,CETN3,CLUH,CTPS1,DDX41,DHX36,DNAJC7,DRG1,ELAVL1,ERAP1,FARSB,GGCT,HNRNPD,HNRNPDL,LENG1,LEO1,LSG1,LTV1,MATR3,MKI67,MRPL11,MTMR14,MYO9B,NELFA,NKRF,NUP188,OGT,ORC6,OSBPL8,POLA2,PPM1G,RBBP7,RBM14,RBM28,RPL5,RRP1B,RRP9,SAFB,SENP5,SNRNP40,TPX2,VBP1,WDR12,XPO5,XRN2,ZC3H15,DSCC1,CAD,DHX30,AHCTF1,NOP2,GNL3,CHTF8,DPF2,C1ORF112,CDC…	0.00686752	0	0.775	0.0226489	DDB2,CHTF18,ABCE1,DDX50,AHCY,APEX1,APEX2,APTX,ATAD3A,ATIC,ATRX,BAG5,CCT3,CCT4,CCT6A,CCT7,CCT8,CDC25A,CDKN2AIP,CDKN2AIPNL,CETN2,CETN3,CHAF1A,CHEK1,CHEK2,CLUH,COPS3,COPS4,COPS6,COPS7B,CTPS1,DCLRE1A,DCLRE1B,DDB1,DDX41,DHX36,DHX9,DNA2,DNAJC7,DNTT,DRG1,DUT,ELAVL1,ERAP1,FAM175A,FARSB,FIGNL1,GEN1,GGCT,GPS1,HERC2,HFM1,HMGB2,HNRNPD,HNRNPDL,LENG1,LEO1,LSG1,LTV1,MATR3,MBD4,MCM7,MGMT,MKI67,MMS19,MMS22L,MPG,M…	0.793123
DNA repair superassembly	XRCC5	yes	1	320	0.0218456	0.0384796	0.0356975	0.225	3	893	0.00305643	71	CHTF18,ABCE1,DDX50,AHCY,ATAD3A,ATIC,BAG5,CCT3,CCT4,CCT6A,CCT7,CCT8,CDKN2AIPNL,CETN3,CLUH,CTPS1,DDX41,DHX36,DNAJC7,DRG1,ELAVL1,ERAP1,FARSB,GGCT,HNRNPD,HNRNPDL,LENG1,LEO1,LSG1,LTV1,MATR3,MKI67,MRPL11,MTMR14,MYO9B,NELFA,NKRF,NUP188,OGT,ORC6,OSBPL8,POLA2,PPM1G,RBBP7,RBM14,RBM28,RPL5,RRP1B,RRP9,SAFB,SENP5,SNRNP40,TPX2,VBP1,WDR12,XPO5,XRN2,ZC3H15,DSCC1,CAD,DHX30,AHCTF1,NOP2,GNL3,CHTF8,DPF2,C1ORF112,CDC…	0.00686752	0	0.775	0.0226489	DDB2,CHTF18,ABCE1,DDX50,AHCY,APEX1,APEX2,APTX,ATAD3A,ATIC,ATRX,BAG5,CCT3,CCT4,CCT6A,CCT7,CCT8,CDC25A,CDKN2AIP,CDKN2AIPNL,CETN2,CETN3,CHAF1A,CHEK1,CHEK2,CLUH,COPS3,COPS4,COPS6,COPS7B,CTPS1,DCLRE1A,DCLRE1B,DDB1,DDX41,DHX36,DHX9,DNA2,DNAJC7,DNTT,DRG1,DUT,ELAVL1,ERAP1,FAM175A,FARSB,FIGNL1,GEN1,GGCT,GPS1,HERC2,HFM1,HMGB2,HNRNPD,HNRNPDL,LENG1,LEO1,LSG1,LTV1,MATR3,MBD4,MCM7,MGMT,MKI67,MMS19,MMS22L,MPG,M…	0.793123
DNA repair superassembly	FARSB	yes	1	320	0.0218456	0.0384796	0.0356975	0.225	3	893	0.00305643	71	CHTF18,ABCE1,DDX50,AHCY,ATAD3A,ATIC,BAG5,CCT3,CCT4,CCT6A,CCT7,CCT8,CDKN2AIPNL,CETN3,CLUH,CTPS1,DDX41,DHX36,DNAJC7,DRG1,ELAVL1,ERAP1,FARSB,GGCT,HNRNPD,HNRNPDL,LENG1,LEO1,LSG1,LTV1,MATR3,MKI67,MRPL11,MTMR14,MYO9B,NELFA,NKRF,NUP188,OGT,ORC6,OSBPL8,POLA2,PPM1G,RBBP7,RBM14,RBM28,RPL5,RRP1B,RRP9,SAFB,SENP5,SNRNP40,TPX2,VBP1,WDR12,XPO5,XRN2,ZC3H15,DSCC1,CAD,DHX30,AHCTF1,NOP2,GNL3,CHTF8,DPF2,C1ORF112,CDC…	0.00686752	0	0.775	0.0226489	DDB2,CHTF18,ABCE1,DDX50,AHCY,APEX1,APEX2,APTX,ATAD3A,ATIC,ATRX,BAG5,CCT3,CCT4,CCT6A,CCT7,CCT8,CDC25A,CDKN2AIP,CDKN2AIPNL,CETN2,CETN3,CHAF1A,CHEK1,CHEK2,CLUH,COPS3,COPS4,COPS6,COPS7B,CTPS1,DCLRE1A,DCLRE1B,DDB1,DDX41,DHX36,DHX9,DNA2,DNAJC7,DNTT,DRG1,DUT,ELAVL1,ERAP1,FAM175A,FARSB,FIGNL1,GEN1,GGCT,GPS1,HERC2,HFM1,HMGB2,HNRNPD,HNRNPDL,LENG1,LEO1,LSG1,LTV1,MATR3,MBD4,MCM7,MGMT,MKI67,MMS19,MMS22L,MPG,M…	0.793123
DNA repair superassembly	MSH2	yes	1	320	0.0218456	0.0384796	0.0356975	0.225	3	893	0.00305643	71	CHTF18,ABCE1,DDX50,AHCY,ATAD3A,ATIC,BAG5,CCT3,CCT4,CCT6A,CCT7,CCT8,CDKN2AIPNL,CETN3,CLUH,CTPS1,DDX41,DHX36,DNAJC7,DRG1,ELAVL1,ERAP1,FARSB,GGCT,HNRNPD,HNRNPDL,LENG1,LEO1,LSG1,LTV1,MATR3,MKI67,MRPL11,MTMR14,MYO9B,NELFA,NKRF,NUP188,OGT,ORC6,OSBPL8,POLA2,PPM1G,RBBP7,RBM14,RBM28,RPL5,RRP1B,RRP9,SAFB,SENP5,SNRNP40,TPX2,VBP1,WDR12,XPO5,XRN2,ZC3H15,DSCC1,CAD,DHX30,AHCTF1,NOP2,GNL3,CHTF8,DPF2,C1ORF112,CDC…	0.00686752	0	0.775	0.0226489	DDB2,CHTF18,ABCE1,DDX50,AHCY,APEX1,APEX2,APTX,ATAD3A,ATIC,ATRX,BAG5,CCT3,CCT4,CCT6A,CCT7,CCT8,CDC25A,CDKN2AIP,CDKN2AIPNL,CETN2,CETN3,CHAF1A,CHEK1,CHEK2,CLUH,COPS3,COPS4,COPS6,COPS7B,CTPS1,DCLRE1A,DCLRE1B,DDB1,DDX41,DHX36,DHX9,DNA2,DNAJC7,DNTT,DRG1,DUT,ELAVL1,ERAP1,FAM175A,FARSB,FIGNL1,GEN1,GGCT,GPS1,HERC2,HFM1,HMGB2,HNRNPD,HNRNPDL,LENG1,LEO1,LSG1,LTV1,MATR3,MBD4,MCM7,MGMT,MKI67,MMS19,MMS22L,MPG,M…	0.793123
DNA repair superassembly	CCT4	yes	1	320	0.0218456	0.0384796	0.0356975	0.225	3	893	0.00305643	71	CHTF18,ABCE1,DDX50,AHCY,ATAD3A,ATIC,BAG5,CCT3,CCT4,CCT6A,CCT7,CCT8,CDKN2AIPNL,CETN3,CLUH,CTPS1,DDX41,DHX36,DNAJC7,DRG1,ELAVL1,ERAP1,FARSB,GGCT,HNRNPD,HNRNPDL,LENG1,LEO1,LSG1,LTV1,MATR3,MKI67,MRPL11,MTMR14,MYO9B,NELFA,NKRF,NUP188,OGT,ORC6,OSBPL8,POLA2,PPM1G,RBBP7,RBM14,RBM28,RPL5,RRP1B,RRP9,SAFB,SENP5,SNRNP40,TPX2,VBP1,WDR12,XPO5,XRN2,ZC3H15,DSCC1,CAD,DHX30,AHCTF1,NOP2,GNL3,CHTF8,DPF2,C1ORF112,CDC…	0.00686752	0	0.775	0.0226489	DDB2,CHTF18,ABCE1,DDX50,AHCY,APEX1,APEX2,APTX,ATAD3A,ATIC,ATRX,BAG5,CCT3,CCT4,CCT6A,CCT7,CCT8,CDC25A,CDKN2AIP,CDKN2AIPNL,CETN2,CETN3,CHAF1A,CHEK1,CHEK2,CLUH,COPS3,COPS4,COPS6,COPS7B,CTPS1,DCLRE1A,DCLRE1B,DDB1,DDX41,DHX36,DHX9,DNA2,DNAJC7,DNTT,DRG1,DUT,ELAVL1,ERAP1,FAM175A,FARSB,FIGNL1,GEN1,GGCT,GPS1,HERC2,HFM1,HMGB2,HNRNPD,HNRNPDL,LENG1,LEO1,LSG1,LTV1,MATR3,MBD4,MCM7,MGMT,MKI67,MMS19,MMS22L,MPG,M…	0.793123
DNA repair superassembly	SMARCB1	yes	1	320	0.0218456	0.0384796	0.0356975	0.225	3	893	0.00305643	71	CHTF18,ABCE1,DDX50,AHCY,ATAD3A,ATIC,BAG5,CCT3,CCT4,CCT6A,CCT7,CCT8,CDKN2AIPNL,CETN3,CLUH,CTPS1,DDX41,DHX36,DNAJC7,DRG1,ELAVL1,ERAP1,FARSB,GGCT,HNRNPD,HNRNPDL,LENG1,LEO1,LSG1,LTV1,MATR3,MKI67,MRPL11,MTMR14,MYO9B,NELFA,NKRF,NUP188,OGT,ORC6,OSBPL8,POLA2,PPM1G,RBBP7,RBM14,RBM28,RPL5,RRP1B,RRP9,SAFB,SENP5,SNRNP40,TPX2,VBP1,WDR12,XPO5,XRN2,ZC3H15,DSCC1,CAD,DHX30,AHCTF1,NOP2,GNL3,CHTF8,DPF2,C1ORF112,CDC…	0.00686752	0	0.775	0.0226489	DDB2,CHTF18,ABCE1,DDX50,AHCY,APEX1,APEX2,APTX,ATAD3A,ATIC,ATRX,BAG5,CCT3,CCT4,CCT6A,CCT7,CCT8,CDC25A,CDKN2AIP,CDKN2AIPNL,CETN2,CETN3,CHAF1A,CHEK1,CHEK2,CLUH,COPS3,COPS4,COPS6,COPS7B,CTPS1,DCLRE1A,DCLRE1B,DDB1,DDX41,DHX36,DHX9,DNA2,DNAJC7,DNTT,DRG1,DUT,ELAVL1,ERAP1,FAM175A,FARSB,FIGNL1,GEN1,GGCT,GPS1,HERC2,HFM1,HMGB2,HNRNPD,HNRNPDL,LENG1,LEO1,LSG1,LTV1,MATR3,MBD4,MCM7,MGMT,MKI67,MMS19,MMS22L,MPG,M…	0.793123
DNA repair superassembly	RFC4	yes	1	320	0.0218456	0.0384796	0.0356975	0.225	3	893	0.00305643	71	CHTF18,ABCE1,DDX50,AHCY,ATAD3A,ATIC,BAG5,CCT3,CCT4,CCT6A,CCT7,CCT8,CDKN2AIPNL,CETN3,CLUH,CTPS1,DDX41,DHX36,DNAJC7,DRG1,ELAVL1,ERAP1,FARSB,GGCT,HNRNPD,HNRNPDL,LENG1,LEO1,LSG1,LTV1,MATR3,MKI67,MRPL11,MTMR14,MYO9B,NELFA,NKRF,NUP188,OGT,ORC6,OSBPL8,POLA2,PPM1G,RBBP7,RBM14,RBM28,RPL5,RRP1B,RRP9,SAFB,SENP5,SNRNP40,TPX2,VBP1,WDR12,XPO5,XRN2,ZC3H15,DSCC1,CAD,DHX30,AHCTF1,NOP2,GNL3,CHTF8,DPF2,C1ORF112,CDC…	0.00686752	0	0.775	0.0226489	DDB2,CHTF18,ABCE1,DDX50,AHCY,APEX1,APEX2,APTX,ATAD3A,ATIC,ATRX,BAG5,CCT3,CCT4,CCT6A,CCT7,CCT8,CDC25A,CDKN2AIP,CDKN2AIPNL,CETN2,CETN3,CHAF1A,CHEK1,CHEK2,CLUH,COPS3,COPS4,COPS6,COPS7B,CTPS1,DCLRE1A,DCLRE1B,DDB1,DDX41,DHX36,DHX9,DNA2,DNAJC7,DNTT,DRG1,DUT,ELAVL1,ERAP1,FAM175A,FARSB,FIGNL1,GEN1,GGCT,GPS1,HERC2,HFM1,HMGB2,HNRNPD,HNRNPDL,LENG1,LEO1,LSG1,LTV1,MATR3,MBD4,MCM7,MGMT,MKI67,MMS19,MMS22L,MPG,M…	0.793123
DNA repair superassembly	SENP5	yes	1	320	0.0218456	0.0384796	0.0356975	0.225	3	893	0.00305643	71	CHTF18,ABCE1,DDX50,AHCY,ATAD3A,ATIC,BAG5,CCT3,CCT4,CCT6A,CCT7,CCT8,CDKN2AIPNL,CETN3,CLUH,CTPS1,DDX41,DHX36,DNAJC7,DRG1,ELAVL1,ERAP1,FARSB,GGCT,HNRNPD,HNRNPDL,LENG1,LEO1,LSG1,LTV1,MATR3,MKI67,MRPL11,MTMR14,MYO9B,NELFA,NKRF,NUP188,OGT,ORC6,OSBPL8,POLA2,PPM1G,RBBP7,RBM14,RBM28,RPL5,RRP1B,RRP9,SAFB,SENP5,SNRNP40,TPX2,VBP1,WDR12,XPO5,XRN2,ZC3H15,DSCC1,CAD,DHX30,AHCTF1,NOP2,GNL3,CHTF8,DPF2,C1ORF112,CDC…	0.00686752	0	0.775	0.0226489	DDB2,CHTF18,ABCE1,DDX50,AHCY,APEX1,APEX2,APTX,ATAD3A,ATIC,ATRX,BAG5,CCT3,CCT4,CCT6A,CCT7,CCT8,CDC25A,CDKN2AIP,CDKN2AIPNL,CETN2,CETN3,CHAF1A,CHEK1,CHEK2,CLUH,COPS3,COPS4,COPS6,COPS7B,CTPS1,DCLRE1A,DCLRE1B,DDB1,DDX41,DHX36,DHX9,DNA2,DNAJC7,DNTT,DRG1,DUT,ELAVL1,ERAP1,FAM175A,FARSB,FIGNL1,GEN1,GGCT,GPS1,HERC2,HFM1,HMGB2,HNRNPD,HNRNPDL,LENG1,LEO1,LSG1,LTV1,MATR3,MBD4,MCM7,MGMT,MKI67,MMS19,MMS22L,MPG,M…	0.793123
DNA repair superassembly	MLH1	yes	1	320	0.0218456	0.0384796	0.0356975	0.225	3	893	0.00305643	71	CHTF18,ABCE1,DDX50,AHCY,ATAD3A,ATIC,BAG5,CCT3,CCT4,CCT6A,CCT7,CCT8,CDKN2AIPNL,CETN3,CLUH,CTPS1,DDX41,DHX36,DNAJC7,DRG1,ELAVL1,ERAP1,FARSB,GGCT,HNRNPD,HNRNPDL,LENG1,LEO1,LSG1,LTV1,MATR3,MKI67,MRPL11,MTMR14,MYO9B,NELFA,NKRF,NUP188,OGT,ORC6,OSBPL8,POLA2,PPM1G,RBBP7,RBM14,RBM28,RPL5,RRP1B,RRP9,SAFB,SENP5,SNRNP40,TPX2,VBP1,WDR12,XPO5,XRN2,ZC3H15,DSCC1,CAD,DHX30,AHCTF1,NOP2,GNL3,CHTF8,DPF2,C1ORF112,CDC…	0.00686752	0	0.775	0.0226489	DDB2,CHTF18,ABCE1,DDX50,AHCY,APEX1,APEX2,APTX,ATAD3A,ATIC,ATRX,BAG5,CCT3,CCT4,CCT6A,CCT7,CCT8,CDC25A,CDKN2AIP,CDKN2AIPNL,CETN2,CETN3,CHAF1A,CHEK1,CHEK2,CLUH,COPS3,COPS4,COPS6,COPS7B,CTPS1,DCLRE1A,DCLRE1B,DDB1,DDX41,DHX36,DHX9,DNA2,DNAJC7,DNTT,DRG1,DUT,ELAVL1,ERAP1,FAM175A,FARSB,FIGNL1,GEN1,GGCT,GPS1,HERC2,HFM1,HMGB2,HNRNPD,HNRNPDL,LENG1,LEO1,LSG1,LTV1,MATR3,MBD4,MCM7,MGMT,MKI67,MMS19,MMS22L,MPG,M…	0.793123
DNA repair superassembly	DHX30	yes	1	320	0.0218456	0.0384796	0.0356975	0.225	3	893	0.00305643	71	CHTF18,ABCE1,DDX50,AHCY,ATAD3A,ATIC,BAG5,CCT3,CCT4,CCT6A,CCT7,CCT8,CDKN2AIPNL,CETN3,CLUH,CTPS1,DDX41,DHX36,DNAJC7,DRG1,ELAVL1,ERAP1,FARSB,GGCT,HNRNPD,HNRNPDL,LENG1,LEO1,LSG1,LTV1,MATR3,MKI67,MRPL11,MTMR14,MYO9B,NELFA,NKRF,NUP188,OGT,ORC6,OSBPL8,POLA2,PPM1G,RBBP7,RBM14,RBM28,RPL5,RRP1B,RRP9,SAFB,SENP5,SNRNP40,TPX2,VBP1,WDR12,XPO5,XRN2,ZC3H15,DSCC1,CAD,DHX30,AHCTF1,NOP2,GNL3,CHTF8,DPF2,C1ORF112,CDC…	0.00686752	0	0.775	0.0226489	DDB2,CHTF18,ABCE1,DDX50,AHCY,APEX1,APEX2,APTX,ATAD3A,ATIC,ATRX,BAG5,CCT3,CCT4,CCT6A,CCT7,CCT8,CDC25A,CDKN2AIP,CDKN2AIPNL,CETN2,CETN3,CHAF1A,CHEK1,CHEK2,CLUH,COPS3,COPS4,COPS6,COPS7B,CTPS1,DCLRE1A,DCLRE1B,DDB1,DDX41,DHX36,DHX9,DNA2,DNAJC7,DNTT,DRG1,DUT,ELAVL1,ERAP1,FAM175A,FARSB,FIGNL1,GEN1,GGCT,GPS1,HERC2,HFM1,HMGB2,HNRNPD,HNRNPDL,LENG1,LEO1,LSG1,LTV1,MATR3,MBD4,MCM7,MGMT,MKI67,MMS19,MMS22L,MPG,M…	0.793123
DNA repair superassembly	LARP7	yes	1	320	0.0218456	0.0384796	0.0356975	0.225	3	893	0.00305643	71	CHTF18,ABCE1,DDX50,AHCY,ATAD3A,ATIC,BAG5,CCT3,CCT4,CCT6A,CCT7,CCT8,CDKN2AIPNL,CETN3,CLUH,CTPS1,DDX41,DHX36,DNAJC7,DRG1,ELAVL1,ERAP1,FARSB,GGCT,HNRNPD,HNRNPDL,LENG1,LEO1,LSG1,LTV1,MATR3,MKI67,MRPL11,MTMR14,MYO9B,NELFA,NKRF,NUP188,OGT,ORC6,OSBPL8,POLA2,PPM1G,RBBP7,RBM14,RBM28,RPL5,RRP1B,RRP9,SAFB,SENP5,SNRNP40,TPX2,VBP1,WDR12,XPO5,XRN2,ZC3H15,DSCC1,CAD,DHX30,AHCTF1,NOP2,GNL3,CHTF8,DPF2,C1ORF112,CDC…	0.00686752	0	0.775	0.0226489	DDB2,CHTF18,ABCE1,DDX50,AHCY,APEX1,APEX2,APTX,ATAD3A,ATIC,ATRX,BAG5,CCT3,CCT4,CCT6A,CCT7,CCT8,CDC25A,CDKN2AIP,CDKN2AIPNL,CETN2,CETN3,CHAF1A,CHEK1,CHEK2,CLUH,COPS3,COPS4,COPS6,COPS7B,CTPS1,DCLRE1A,DCLRE1B,DDB1,DDX41,DHX36,DHX9,DNA2,DNAJC7,DNTT,DRG1,DUT,ELAVL1,ERAP1,FAM175A,FARSB,FIGNL1,GEN1,GGCT,GPS1,HERC2,HFM1,HMGB2,HNRNPD,HNRNPDL,LENG1,LEO1,LSG1,LTV1,MATR3,MBD4,MCM7,MGMT,MKI67,MMS19,MMS22L,MPG,M…	0.793123
DNA repair superassembly	PDS5A	yes	1	320	0.0218456	0.0384796	0.0356975	0.225	3	893	0.00305643	71	CHTF18,ABCE1,DDX50,AHCY,ATAD3A,ATIC,BAG5,CCT3,CCT4,CCT6A,CCT7,CCT8,CDKN2AIPNL,CETN3,CLUH,CTPS1,DDX41,DHX36,DNAJC7,DRG1,ELAVL1,ERAP1,FARSB,GGCT,HNRNPD,HNRNPDL,LENG1,LEO1,LSG1,LTV1,MATR3,MKI67,MRPL11,MTMR14,MYO9B,NELFA,NKRF,NUP188,OGT,ORC6,OSBPL8,POLA2,PPM1G,RBBP7,RBM14,RBM28,RPL5,RRP1B,RRP9,SAFB,SENP5,SNRNP40,TPX2,VBP1,WDR12,XPO5,XRN2,ZC3H15,DSCC1,CAD,DHX30,AHCTF1,NOP2,GNL3,CHTF8,DPF2,C1ORF112,CDC…	0.00686752	0	0.775	0.0226489	DDB2,CHTF18,ABCE1,DDX50,AHCY,APEX1,APEX2,APTX,ATAD3A,ATIC,ATRX,BAG5,CCT3,CCT4,CCT6A,CCT7,CCT8,CDC25A,CDKN2AIP,CDKN2AIPNL,CETN2,CETN3,CHAF1A,CHEK1,CHEK2,CLUH,COPS3,COPS4,COPS6,COPS7B,CTPS1,DCLRE1A,DCLRE1B,DDB1,DDX41,DHX36,DHX9,DNA2,DNAJC7,DNTT,DRG1,DUT,ELAVL1,ERAP1,FAM175A,FARSB,FIGNL1,GEN1,GGCT,GPS1,HERC2,HFM1,HMGB2,HNRNPD,HNRNPDL,LENG1,LEO1,LSG1,LTV1,MATR3,MBD4,MCM7,MGMT,MKI67,MMS19,MMS22L,MPG,M…	0.793123
DNA repair superassembly	RAD50	yes	1	320	0.0218456	0.0384796	0.0356975	0.225	3	893	0.00305643	71	CHTF18,ABCE1,DDX50,AHCY,ATAD3A,ATIC,BAG5,CCT3,CCT4,CCT6A,CCT7,CCT8,CDKN2AIPNL,CETN3,CLUH,CTPS1,DDX41,DHX36,DNAJC7,DRG1,ELAVL1,ERAP1,FARSB,GGCT,HNRNPD,HNRNPDL,LENG1,LEO1,LSG1,LTV1,MATR3,MKI67,MRPL11,MTMR14,MYO9B,NELFA,NKRF,NUP188,OGT,ORC6,OSBPL8,POLA2,PPM1G,RBBP7,RBM14,RBM28,RPL5,RRP1B,RRP9,SAFB,SENP5,SNRNP40,TPX2,VBP1,WDR12,XPO5,XRN2,ZC3H15,DSCC1,CAD,DHX30,AHCTF1,NOP2,GNL3,CHTF8,DPF2,C1ORF112,CDC…	0.00686752	0	0.775	0.0226489	DDB2,CHTF18,ABCE1,DDX50,AHCY,APEX1,APEX2,APTX,ATAD3A,ATIC,ATRX,BAG5,CCT3,CCT4,CCT6A,CCT7,CCT8,CDC25A,CDKN2AIP,CDKN2AIPNL,CETN2,CETN3,CHAF1A,CHEK1,CHEK2,CLUH,COPS3,COPS4,COPS6,COPS7B,CTPS1,DCLRE1A,DCLRE1B,DDB1,DDX41,DHX36,DHX9,DNA2,DNAJC7,DNTT,DRG1,DUT,ELAVL1,ERAP1,FAM175A,FARSB,FIGNL1,GEN1,GGCT,GPS1,HERC2,HFM1,HMGB2,HNRNPD,HNRNPDL,LENG1,LEO1,LSG1,LTV1,MATR3,MBD4,MCM7,MGMT,MKI67,MMS19,MMS22L,MPG,M…	0.793123
DNA repair superassembly	RNF8	yes	1	320	0.0218456	0.0384796	0.0356975	0.225	3	893	0.00305643	71	CHTF18,ABCE1,DDX50,AHCY,ATAD3A,ATIC,BAG5,CCT3,CCT4,CCT6A,CCT7,CCT8,CDKN2AIPNL,CETN3,CLUH,CTPS1,DDX41,DHX36,DNAJC7,DRG1,ELAVL1,ERAP1,FARSB,GGCT,HNRNPD,HNRNPDL,LENG1,LEO1,LSG1,LTV1,MATR3,MKI67,MRPL11,MTMR14,MYO9B,NELFA,NKRF,NUP188,OGT,ORC6,OSBPL8,POLA2,PPM1G,RBBP7,RBM14,RBM28,RPL5,RRP1B,RRP9,SAFB,SENP5,SNRNP40,TPX2,VBP1,WDR12,XPO5,XRN2,ZC3H15,DSCC1,CAD,DHX30,AHCTF1,NOP2,GNL3,CHTF8,DPF2,C1ORF112,CDC…	0.00686752	0	0.775	0.0226489	DDB2,CHTF18,ABCE1,DDX50,AHCY,APEX1,APEX2,APTX,ATAD3A,ATIC,ATRX,BAG5,CCT3,CCT4,CCT6A,CCT7,CCT8,CDC25A,CDKN2AIP,CDKN2AIPNL,CETN2,CETN3,CHAF1A,CHEK1,CHEK2,CLUH,COPS3,COPS4,COPS6,COPS7B,CTPS1,DCLRE1A,DCLRE1B,DDB1,DDX41,DHX36,DHX9,DNA2,DNAJC7,DNTT,DRG1,DUT,ELAVL1,ERAP1,FAM175A,FARSB,FIGNL1,GEN1,GGCT,GPS1,HERC2,HFM1,HMGB2,HNRNPD,HNRNPDL,LENG1,LEO1,LSG1,LTV1,MATR3,MBD4,MCM7,MGMT,MKI67,MMS19,MMS22L,MPG,M…	0.793123
DNA repair superassembly	XPO5	yes	1	320	0.0218456	0.0384796	0.0356975	0.225	3	893	0.00305643	71	CHTF18,ABCE1,DDX50,AHCY,ATAD3A,ATIC,BAG5,CCT3,CCT4,CCT6A,CCT7,CCT8,CDKN2AIPNL,CETN3,CLUH,CTPS1,DDX41,DHX36,DNAJC7,DRG1,ELAVL1,ERAP1,FARSB,GGCT,HNRNPD,HNRNPDL,LENG1,LEO1,LSG1,LTV1,MATR3,MKI67,MRPL11,MTMR14,MYO9B,NELFA,NKRF,NUP188,OGT,ORC6,OSBPL8,POLA2,PPM1G,RBBP7,RBM14,RBM28,RPL5,RRP1B,RRP9,SAFB,SENP5,SNRNP40,TPX2,VBP1,WDR12,XPO5,XRN2,ZC3H15,DSCC1,CAD,DHX30,AHCTF1,NOP2,GNL3,CHTF8,DPF2,C1ORF112,CDC…	0.00686752	0	0.775	0.0226489	DDB2,CHTF18,ABCE1,DDX50,AHCY,APEX1,APEX2,APTX,ATAD3A,ATIC,ATRX,BAG5,CCT3,CCT4,CCT6A,CCT7,CCT8,CDC25A,CDKN2AIP,CDKN2AIPNL,CETN2,CETN3,CHAF1A,CHEK1,CHEK2,CLUH,COPS3,COPS4,COPS6,COPS7B,CTPS1,DCLRE1A,DCLRE1B,DDB1,DDX41,DHX36,DHX9,DNA2,DNAJC7,DNTT,DRG1,DUT,ELAVL1,ERAP1,FAM175A,FARSB,FIGNL1,GEN1,GGCT,GPS1,HERC2,HFM1,HMGB2,HNRNPD,HNRNPDL,LENG1,LEO1,LSG1,LTV1,MATR3,MBD4,MCM7,MGMT,MKI67,MMS19,MMS22L,MPG,M…	0.793123
DNA repair superassembly	UBE2V2	yes	1	320	0.0218456	0.0384796	0.0356975	0.225	3	893	0.00305643	71	CHTF18,ABCE1,DDX50,AHCY,ATAD3A,ATIC,BAG5,CCT3,CCT4,CCT6A,CCT7,CCT8,CDKN2AIPNL,CETN3,CLUH,CTPS1,DDX41,DHX36,DNAJC7,DRG1,ELAVL1,ERAP1,FARSB,GGCT,HNRNPD,HNRNPDL,LENG1,LEO1,LSG1,LTV1,MATR3,MKI67,MRPL11,MTMR14,MYO9B,NELFA,NKRF,NUP188,OGT,ORC6,OSBPL8,POLA2,PPM1G,RBBP7,RBM14,RBM28,RPL5,RRP1B,RRP9,SAFB,SENP5,SNRNP40,TPX2,VBP1,WDR12,XPO5,XRN2,ZC3H15,DSCC1,CAD,DHX30,AHCTF1,NOP2,GNL3,CHTF8,DPF2,C1ORF112,CDC…	0.00686752	0	0.775	0.0226489	DDB2,CHTF18,ABCE1,DDX50,AHCY,APEX1,APEX2,APTX,ATAD3A,ATIC,ATRX,BAG5,CCT3,CCT4,CCT6A,CCT7,CCT8,CDC25A,CDKN2AIP,CDKN2AIPNL,CETN2,CETN3,CHAF1A,CHEK1,CHEK2,CLUH,COPS3,COPS4,COPS6,COPS7B,CTPS1,DCLRE1A,DCLRE1B,DDB1,DDX41,DHX36,DHX9,DNA2,DNAJC7,DNTT,DRG1,DUT,ELAVL1,ERAP1,FAM175A,FARSB,FIGNL1,GEN1,GGCT,GPS1,HERC2,HFM1,HMGB2,HNRNPD,HNRNPDL,LENG1,LEO1,LSG1,LTV1,MATR3,MBD4,MCM7,MGMT,MKI67,MMS19,MMS22L,MPG,M…	0.793123
DNA repair superassembly	FANCC	yes	1	320	0.0218456	0.0384796	0.0356975	0.225	3	893	0.00305643	71	CHTF18,ABCE1,DDX50,AHCY,ATAD3A,ATIC,BAG5,CCT3,CCT4,CCT6A,CCT7,CCT8,CDKN2AIPNL,CETN3,CLUH,CTPS1,DDX41,DHX36,DNAJC7,DRG1,ELAVL1,ERAP1,FARSB,GGCT,HNRNPD,HNRNPDL,LENG1,LEO1,LSG1,LTV1,MATR3,MKI67,MRPL11,MTMR14,MYO9B,NELFA,NKRF,NUP188,OGT,ORC6,OSBPL8,POLA2,PPM1G,RBBP7,RBM14,RBM28,RPL5,RRP1B,RRP9,SAFB,SENP5,SNRNP40,TPX2,VBP1,WDR12,XPO5,XRN2,ZC3H15,DSCC1,CAD,DHX30,AHCTF1,NOP2,GNL3,CHTF8,DPF2,C1ORF112,CDC…	0.00686752	0	0.775	0.0226489	DDB2,CHTF18,ABCE1,DDX50,AHCY,APEX1,APEX2,APTX,ATAD3A,ATIC,ATRX,BAG5,CCT3,CCT4,CCT6A,CCT7,CCT8,CDC25A,CDKN2AIP,CDKN2AIPNL,CETN2,CETN3,CHAF1A,CHEK1,CHEK2,CLUH,COPS3,COPS4,COPS6,COPS7B,CTPS1,DCLRE1A,DCLRE1B,DDB1,DDX41,DHX36,DHX9,DNA2,DNAJC7,DNTT,DRG1,DUT,ELAVL1,ERAP1,FAM175A,FARSB,FIGNL1,GEN1,GGCT,GPS1,HERC2,HFM1,HMGB2,HNRNPD,HNRNPDL,LENG1,LEO1,LSG1,LTV1,MATR3,MBD4,MCM7,MGMT,MKI67,MMS19,MMS22L,MPG,M…	0.793123
DNA replication	POLA2	yes	1	55	0.247138	0.023569	0.149495	0.236364	3	889	0.0208754	13	CHTF18,DDX50,CTPS1,HNRNPDL,MKI67,POLA2,RBM14,TPX2,DSCC1,CAD,DHX30,SLC25A11,CHTF8	0.066	0	0.763636	0.129293	CHTF18,DDX50,APEX2,CTPS1,HNRNPDL,MCM7,MKI67,POLA2,RBM14,TOP2A,TPX2,DSCC1,CAD,DHX30,RFC3,RFC5,SLC25A11,BRCA1,CDK2,CHTF8,MCM8,MCM9,MSH6,RAD17,RPA1,SMARCA5,SMARCAD1,POLD4,RPA4,PMS2,POLE,POLE2,LIG1,POLK,MAD2L2,FANCI,MSH2,RFC1,ATAD5,RNASEH2A,RPA2,HUS1,FEN1,PCNA,MLH1,POLD2,POLD3,RAD9A,RAD1,PMS1,MSH3,POLD1,RFC2,RFC4,RPA3,	0.485199
DNA replication	FANCI	yes	1	55	0.247138	0.023569	0.149495	0.236364	3	889	0.0208754	13	CHTF18,DDX50,CTPS1,HNRNPDL,MKI67,POLA2,RBM14,TPX2,DSCC1,CAD,DHX30,SLC25A11,CHTF8	0.066	0	0.763636	0.129293	CHTF18,DDX50,APEX2,CTPS1,HNRNPDL,MCM7,MKI67,POLA2,RBM14,TOP2A,TPX2,DSCC1,CAD,DHX30,RFC3,RFC5,SLC25A11,BRCA1,CDK2,CHTF8,MCM8,MCM9,MSH6,RAD17,RPA1,SMARCA5,SMARCAD1,POLD4,RPA4,PMS2,POLE,POLE2,LIG1,POLK,MAD2L2,FANCI,MSH2,RFC1,ATAD5,RNASEH2A,RPA2,HUS1,FEN1,PCNA,MLH1,POLD2,POLD3,RAD9A,RAD1,PMS1,MSH3,POLD1,RFC2,RFC4,RPA3,	0.485199
DNA replication	CHTF18	yes	1	55	0.247138	0.023569	0.149495	0.236364	3	889	0.0208754	13	CHTF18,DDX50,CTPS1,HNRNPDL,MKI67,POLA2,RBM14,TPX2,DSCC1,CAD,DHX30,SLC25A11,CHTF8	0.066	0	0.763636	0.129293	CHTF18,DDX50,APEX2,CTPS1,HNRNPDL,MCM7,MKI67,POLA2,RBM14,TOP2A,TPX2,DSCC1,CAD,DHX30,RFC3,RFC5,SLC25A11,BRCA1,CDK2,CHTF8,MCM8,MCM9,MSH6,RAD17,RPA1,SMARCA5,SMARCAD1,POLD4,RPA4,PMS2,POLE,POLE2,LIG1,POLK,MAD2L2,FANCI,MSH2,RFC1,ATAD5,RNASEH2A,RPA2,HUS1,FEN1,PCNA,MLH1,POLD2,POLD3,RAD9A,RAD1,PMS1,MSH3,POLD1,RFC2,RFC4,RPA3,	0.485199
DNA replication	TOP2A	yes	1	55	0.247138	0.023569	0.149495	0.236364	3	889	0.0208754	13	CHTF18,DDX50,CTPS1,HNRNPDL,MKI67,POLA2,RBM14,TPX2,DSCC1,CAD,DHX30,SLC25A11,CHTF8	0.066	0	0.763636	0.129293	CHTF18,DDX50,APEX2,CTPS1,HNRNPDL,MCM7,MKI67,POLA2,RBM14,TOP2A,TPX2,DSCC1,CAD,DHX30,RFC3,RFC5,SLC25A11,BRCA1,CDK2,CHTF8,MCM8,MCM9,MSH6,RAD17,RPA1,SMARCA5,SMARCAD1,POLD4,RPA4,PMS2,POLE,POLE2,LIG1,POLK,MAD2L2,FANCI,MSH2,RFC1,ATAD5,RNASEH2A,RPA2,HUS1,FEN1,PCNA,MLH1,POLD2,POLD3,RAD9A,RAD1,PMS1,MSH3,POLD1,RFC2,RFC4,RPA3,	0.485199
DNA replication	POLD1	yes	1	55	0.247138	0.023569	0.149495	0.236364	3	889	0.0208754	13	CHTF18,DDX50,CTPS1,HNRNPDL,MKI67,POLA2,RBM14,TPX2,DSCC1,CAD,DHX30,SLC25A11,CHTF8	0.066	0	0.763636	0.129293	CHTF18,DDX50,APEX2,CTPS1,HNRNPDL,MCM7,MKI67,POLA2,RBM14,TOP2A,TPX2,DSCC1,CAD,DHX30,RFC3,RFC5,SLC25A11,BRCA1,CDK2,CHTF8,MCM8,MCM9,MSH6,RAD17,RPA1,SMARCA5,SMARCAD1,POLD4,RPA4,PMS2,POLE,POLE2,LIG1,POLK,MAD2L2,FANCI,MSH2,RFC1,ATAD5,RNASEH2A,RPA2,HUS1,FEN1,PCNA,MLH1,POLD2,POLD3,RAD9A,RAD1,PMS1,MSH3,POLD1,RFC2,RFC4,RPA3,	0.485199
DNA replication	MSH2	yes	1	55	0.247138	0.023569	0.149495	0.236364	3	889	0.0208754	13	CHTF18,DDX50,CTPS1,HNRNPDL,MKI67,POLA2,RBM14,TPX2,DSCC1,CAD,DHX30,SLC25A11,CHTF8	0.066	0	0.763636	0.129293	CHTF18,DDX50,APEX2,CTPS1,HNRNPDL,MCM7,MKI67,POLA2,RBM14,TOP2A,TPX2,DSCC1,CAD,DHX30,RFC3,RFC5,SLC25A11,BRCA1,CDK2,CHTF8,MCM8,MCM9,MSH6,RAD17,RPA1,SMARCA5,SMARCAD1,POLD4,RPA4,PMS2,POLE,POLE2,LIG1,POLK,MAD2L2,FANCI,MSH2,RFC1,ATAD5,RNASEH2A,RPA2,HUS1,FEN1,PCNA,MLH1,POLD2,POLD3,RAD9A,RAD1,PMS1,MSH3,POLD1,RFC2,RFC4,RPA3,	0.485199
DNA replication	RFC4	yes	1	55	0.247138	0.023569	0.149495	0.236364	3	889	0.0208754	13	CHTF18,DDX50,CTPS1,HNRNPDL,MKI67,POLA2,RBM14,TPX2,DSCC1,CAD,DHX30,SLC25A11,CHTF8	0.066	0	0.763636	0.129293	CHTF18,DDX50,APEX2,CTPS1,HNRNPDL,MCM7,MKI67,POLA2,RBM14,TOP2A,TPX2,DSCC1,CAD,DHX30,RFC3,RFC5,SLC25A11,BRCA1,CDK2,CHTF8,MCM8,MCM9,MSH6,RAD17,RPA1,SMARCA5,SMARCAD1,POLD4,RPA4,PMS2,POLE,POLE2,LIG1,POLK,MAD2L2,FANCI,MSH2,RFC1,ATAD5,RNASEH2A,RPA2,HUS1,FEN1,PCNA,MLH1,POLD2,POLD3,RAD9A,RAD1,PMS1,MSH3,POLD1,RFC2,RFC4,RPA3,	0.485199
DNA replication	MLH1	yes	1	55	0.247138	0.023569	0.149495	0.236364	3	889	0.0208754	13	CHTF18,DDX50,CTPS1,HNRNPDL,MKI67,POLA2,RBM14,TPX2,DSCC1,CAD,DHX30,SLC25A11,CHTF8	0.066	0	0.763636	0.129293	CHTF18,DDX50,APEX2,CTPS1,HNRNPDL,MCM7,MKI67,POLA2,RBM14,TOP2A,TPX2,DSCC1,CAD,DHX30,RFC3,RFC5,SLC25A11,BRCA1,CDK2,CHTF8,MCM8,MCM9,MSH6,RAD17,RPA1,SMARCA5,SMARCAD1,POLD4,RPA4,PMS2,POLE,POLE2,LIG1,POLK,MAD2L2,FANCI,MSH2,RFC1,ATAD5,RNASEH2A,RPA2,HUS1,FEN1,PCNA,MLH1,POLD2,POLD3,RAD9A,RAD1,PMS1,MSH3,POLD1,RFC2,RFC4,RPA3,	0.485199
DNA replication	DHX30	yes	1	55	0.247138	0.023569	0.149495	0.236364	3	889	0.0208754	13	CHTF18,DDX50,CTPS1,HNRNPDL,MKI67,POLA2,RBM14,TPX2,DSCC1,CAD,DHX30,SLC25A11,CHTF8	0.066	0	0.763636	0.129293	CHTF18,DDX50,APEX2,CTPS1,HNRNPDL,MCM7,MKI67,POLA2,RBM14,TOP2A,TPX2,DSCC1,CAD,DHX30,RFC3,RFC5,SLC25A11,BRCA1,CDK2,CHTF8,MCM8,MCM9,MSH6,RAD17,RPA1,SMARCA5,SMARCAD1,POLD4,RPA4,PMS2,POLE,POLE2,LIG1,POLK,MAD2L2,FANCI,MSH2,RFC1,ATAD5,RNASEH2A,RPA2,HUS1,FEN1,PCNA,MLH1,POLD2,POLD3,RAD9A,RAD1,PMS1,MSH3,POLD1,RFC2,RFC4,RPA3,	0.485199
DNA synthesis	POLD1	yes	0.902605	11	0.854545	0	0.563636	0	2	868	0	0		0.106383	0	1	0.490909	RFC3,RFC5,MSH6,POLD4,FEN1,PCNA,POLD2,POLD3,POLD1,RFC2,RFC4,	0.316395
DNA synthesis	RFC4	yes	0.902605	11	0.854545	0	0.563636	0	2	868	0	0		0.106383	0	1	0.490909	RFC3,RFC5,MSH6,POLD4,FEN1,PCNA,POLD2,POLD3,POLD1,RFC2,RFC4,	0.316395
Double strand lesion repair (DSR) I	XRCC3	yes	1	46	0	0.589372	0.152657	0.0434783	3	887	0.00869565	1	CDCA2	0.0108108	0	0.956522	0.119807	BRCA1,BRCA2,XRCC3,XRCC5,EME1,MCM8,NBN,PALB2,PARP1,PRKDC,RAD50,RAD51B,RAD51C,C17orf53,FAN1,XRCC2,RAD51D,BRE,TRAIP,CDCA2,RNF8,RPA2,PAXIP1,ATM,MDC1,MRE11,BLM,TP53BP1,FANCD2,UIMC1,FANCG,RMI2,RNF168,H2AFX,RAD51,BARD1,SLX4,FAM35A,C20orf196,FANCA,RMI1,LIG4,DCLRE1C,NHEJ1,RIF1,XRCC4,	0.308246
Double strand lesion repair (DSR) I	XRCC5	yes	1	46	0	0.589372	0.152657	0.0434783	3	887	0.00869565	1	CDCA2	0.0108108	0	0.956522	0.119807	BRCA1,BRCA2,XRCC3,XRCC5,EME1,MCM8,NBN,PALB2,PARP1,PRKDC,RAD50,RAD51B,RAD51C,C17orf53,FAN1,XRCC2,RAD51D,BRE,TRAIP,CDCA2,RNF8,RPA2,PAXIP1,ATM,MDC1,MRE11,BLM,TP53BP1,FANCD2,UIMC1,FANCG,RMI2,RNF168,H2AFX,RAD51,BARD1,SLX4,FAM35A,C20orf196,FANCA,RMI1,LIG4,DCLRE1C,NHEJ1,RIF1,XRCC4,	0.308246
Double strand lesion repair (DSR) I	RAD50	yes	1	46	0	0.589372	0.152657	0.0434783	3	887	0.00869565	1	CDCA2	0.0108108	0	0.956522	0.119807	BRCA1,BRCA2,XRCC3,XRCC5,EME1,MCM8,NBN,PALB2,PARP1,PRKDC,RAD50,RAD51B,RAD51C,C17orf53,FAN1,XRCC2,RAD51D,BRE,TRAIP,CDCA2,RNF8,RPA2,PAXIP1,ATM,MDC1,MRE11,BLM,TP53BP1,FANCD2,UIMC1,FANCG,RMI2,RNF168,H2AFX,RAD51,BARD1,SLX4,FAM35A,C20orf196,FANCA,RMI1,LIG4,DCLRE1C,NHEJ1,RIF1,XRCC4,	0.308246
Double strand lesion repair (DSR) I	RNF8	yes	1	46	0	0.589372	0.152657	0.0434783	3	887	0.00869565	1	CDCA2	0.0108108	0	0.956522	0.119807	BRCA1,BRCA2,XRCC3,XRCC5,EME1,MCM8,NBN,PALB2,PARP1,PRKDC,RAD50,RAD51B,RAD51C,C17orf53,FAN1,XRCC2,RAD51D,BRE,TRAIP,CDCA2,RNF8,RPA2,PAXIP1,ATM,MDC1,MRE11,BLM,TP53BP1,FANCD2,UIMC1,FANCG,RMI2,RNF168,H2AFX,RAD51,BARD1,SLX4,FAM35A,C20orf196,FANCA,RMI1,LIG4,DCLRE1C,NHEJ1,RIF1,XRCC4,	0.308246
DSR II	XRCC3	yes	1	61	0	0.551366	0.233333	0.0655738	3	891	0.00601093	3	DSCC1,C1ORF112,CDCA2	0.00374883	0	0.934426	0.103825	DSCC1,BRCA1,BRCA2,XRCC3,EME1,MCM8,MCM9,NBN,PALB2,PARP1,RAD51B,RAD51C,RPA1,C1orf112,C17orf53,FAN1,RPA4,XRCC2,HELQ,RAD51D,LIG1,FANCI,ATAD5,BRE,TRAIP,RFWD3,RNASEH2A,CDCA2,RNF8,RPA2,CENPX,PAXIP1,ATM,MDC1,MRE11,BLM,TP53BP1,FANCD2,UIMC1,FANCG,RMI2,RNF168,H2AFX,RAD51,BARD1,SLX4,FANCA,RMI1,BRIP1,FANCF,FANCL,FANCM,UBE2T,FAAP100,FAAP24,FANCB,FANCC,FANCE,USP1,FAAP20,TOP3A,	0.712428
DSR II	FANCI	yes	1	61	0	0.551366	0.233333	0.0655738	3	891	0.00601093	3	DSCC1,C1ORF112,CDCA2	0.00374883	0	0.934426	0.103825	DSCC1,BRCA1,BRCA2,XRCC3,EME1,MCM8,MCM9,NBN,PALB2,PARP1,RAD51B,RAD51C,RPA1,C1orf112,C17orf53,FAN1,RPA4,XRCC2,HELQ,RAD51D,LIG1,FANCI,ATAD5,BRE,TRAIP,RFWD3,RNASEH2A,CDCA2,RNF8,RPA2,CENPX,PAXIP1,ATM,MDC1,MRE11,BLM,TP53BP1,FANCD2,UIMC1,FANCG,RMI2,RNF168,H2AFX,RAD51,BARD1,SLX4,FANCA,RMI1,BRIP1,FANCF,FANCL,FANCM,UBE2T,FAAP100,FAAP24,FANCB,FANCC,FANCE,USP1,FAAP20,TOP3A,	0.712428
DSR II	RNF8	yes	1	61	0	0.551366	0.233333	0.0655738	3	891	0.00601093	3	DSCC1,C1ORF112,CDCA2	0.00374883	0	0.934426	0.103825	DSCC1,BRCA1,BRCA2,XRCC3,EME1,MCM8,MCM9,NBN,PALB2,PARP1,RAD51B,RAD51C,RPA1,C1orf112,C17orf53,FAN1,RPA4,XRCC2,HELQ,RAD51D,LIG1,FANCI,ATAD5,BRE,TRAIP,RFWD3,RNASEH2A,CDCA2,RNF8,RPA2,CENPX,PAXIP1,ATM,MDC1,MRE11,BLM,TP53BP1,FANCD2,UIMC1,FANCG,RMI2,RNF168,H2AFX,RAD51,BARD1,SLX4,FANCA,RMI1,BRIP1,FANCF,FANCL,FANCM,UBE2T,FAAP100,FAAP24,FANCB,FANCC,FANCE,USP1,FAAP20,TOP3A,	0.712428
DSR II	FANCC	yes	1	61	0	0.551366	0.233333	0.0655738	3	891	0.00601093	3	DSCC1,C1ORF112,CDCA2	0.00374883	0	0.934426	0.103825	DSCC1,BRCA1,BRCA2,XRCC3,EME1,MCM8,MCM9,NBN,PALB2,PARP1,RAD51B,RAD51C,RPA1,C1orf112,C17orf53,FAN1,RPA4,XRCC2,HELQ,RAD51D,LIG1,FANCI,ATAD5,BRE,TRAIP,RFWD3,RNASEH2A,CDCA2,RNF8,RPA2,CENPX,PAXIP1,ATM,MDC1,MRE11,BLM,TP53BP1,FANCD2,UIMC1,FANCG,RMI2,RNF168,H2AFX,RAD51,BARD1,SLX4,FANCA,RMI1,BRIP1,FANCF,FANCL,FANCM,UBE2T,FAAP100,FAAP24,FANCB,FANCC,FANCE,USP1,FAAP20,TOP3A,	0.712428
EME1 complex	MUS81	yes	0.832797	6	0	0.8	0.466667	0	0	848	0.0666667	0		0.1	0	1	0.2	EME1,MUS81,BLM,RMI2,H2AFX,SLX4,	0.298383
FA Anchor	FANCC	yes	1	8	0	1	0	0	1	857	0	0		0	0	1	0.892857	FANCG,FANCA,FANCF,FANCL,FANCM,FANCC,FANCE,FAAP20,	0.349557
FA core	FANCI	yes	1	18	0	1	0.176471	0.111111	1	878	0	1	C1ORF112	0.00934579	0	0.888889	0.30719	C1orf112,C17orf53,FANCI,FANCD2,FANCG,RMI2,FANCA,RMI1,BRIP1,FANCF,FANCL,FANCM,UBE2T,FAAP100,FAAP24,FANCB,FANCC,FANCE,	0.817607
FA core	FANCC	yes	1	18	0	1	0.176471	0.111111	1	878	0	1	C1ORF112	0.00934579	0	0.888889	0.30719	C1orf112,C17orf53,FANCI,FANCD2,FANCG,RMI2,FANCA,RMI1,BRIP1,FANCF,FANCL,FANCM,UBE2T,FAAP100,FAAP24,FANCB,FANCC,FANCE,	0.817607
FA I	FANCI	yes	1	6	0	1	0.2	0	1	852	0	0		0	0	1	0.466667	FAN1,FANCI,FANCD2,RMI2,FANCL,USP1,	0.531259
Fanconi anemia cluster	FANCI	yes	1	28	0	0.915344	0.216931	0.0714286	2	885	0.00529101	1	C1ORF112	0.0121951	0	0.928571	0.198413	BRCA1,BRCA2,MCM8,MCM9,C1orf112,C17orf53,FAN1,FANCI,BLM,FANCD2,FANCG,RMI2,BARD1,SLX4,FANCA,RMI1,BRIP1,FANCF,FANCL,FANCM,UBE2T,FAAP100,FAAP24,FANCB,FANCC,FANCE,USP1,FAAP20,	0.782138
Fanconi anemia cluster	FANCC	yes	1	28	0	0.915344	0.216931	0.0714286	2	885	0.00529101	1	C1ORF112	0.0121951	0	0.928571	0.198413	BRCA1,BRCA2,MCM8,MCM9,C1orf112,C17orf53,FAN1,FANCI,BLM,FANCD2,FANCG,RMI2,BARD1,SLX4,FANCA,RMI1,BRIP1,FANCF,FANCL,FANCM,UBE2T,FAAP100,FAAP24,FANCB,FANCC,FANCE,USP1,FAAP20,	0.782138
Homol recomb (HR)	XRCC3	yes	1	22	0	0.714286	0.160173	0	2	884	0.034632	0		0.011236	0	1	0.285714	BRCA1,BRCA2,XRCC3,NBN,PALB2,RAD51B,RAD51C,XRCC2,RAD51D,ATM,MDC1,MRE11,BLM,TP53BP1,FANCD2,UIMC1,FANCG,RMI2,RNF168,H2AFX,RAD51,BARD1	0.450653
Mismatch repair (MMR)	CHTF18	yes	0.979035	21	0.480952	0	0.138095	0.238095	3	881	0.0761905	5	CHTF18,DDX50,DSCC1,DHX30,CHTF8	0.0980392	0	0.761905	0.504762	CHTF18,DDX50,DSCC1,DHX30,RFC3,RFC5,CHTF8,MSH6,RAD17,RPA1,SMARCAD1,PMS2,MSH2,RFC1,ATAD5,PCNA,MLH1,PMS1,MSH3,RFC2,RFC4,	0.538632
Mismatch repair (MMR)	MSH2	yes	0.979035	21	0.480952	0	0.138095	0.238095	3	881	0.0761905	5	CHTF18,DDX50,DSCC1,DHX30,CHTF8	0.0980392	0	0.761905	0.504762	CHTF18,DDX50,DSCC1,DHX30,RFC3,RFC5,CHTF8,MSH6,RAD17,RPA1,SMARCAD1,PMS2,MSH2,RFC1,ATAD5,PCNA,MLH1,PMS1,MSH3,RFC2,RFC4,	0.538632
Mismatch repair (MMR)	RFC4	yes	0.979035	21	0.480952	0	0.138095	0.238095	3	881	0.0761905	5	CHTF18,DDX50,DSCC1,DHX30,CHTF8	0.0980392	0	0.761905	0.504762	CHTF18,DDX50,DSCC1,DHX30,RFC3,RFC5,CHTF8,MSH6,RAD17,RPA1,SMARCAD1,PMS2,MSH2,RFC1,ATAD5,PCNA,MLH1,PMS1,MSH3,RFC2,RFC4,	0.538632
Mismatch repair (MMR)	MLH1	yes	0.979035	21	0.480952	0	0.138095	0.238095	3	881	0.0761905	5	CHTF18,DDX50,DSCC1,DHX30,CHTF8	0.0980392	0	0.761905	0.504762	CHTF18,DDX50,DSCC1,DHX30,RFC3,RFC5,CHTF8,MSH6,RAD17,RPA1,SMARCAD1,PMS2,MSH2,RFC1,ATAD5,PCNA,MLH1,PMS1,MSH3,RFC2,RFC4,	0.538632
Mismatch repair (MMR)	DHX30	yes	0.979035	21	0.480952	0	0.138095	0.238095	3	881	0.0761905	5	CHTF18,DDX50,DSCC1,DHX30,CHTF8	0.0980392	0	0.761905	0.504762	CHTF18,DDX50,DSCC1,DHX30,RFC3,RFC5,CHTF8,MSH6,RAD17,RPA1,SMARCAD1,PMS2,MSH2,RFC1,ATAD5,PCNA,MLH1,PMS1,MSH3,RFC2,RFC4,	0.538632
Mito channels	MRPL11	yes	1	4	0.833333	0	0	1	0	805	0	4	MRPL11,SLC25A10,NDUFA10,SLC25A1	0	0	0	0.833333	MRPL11,SLC25A10,NDUFA10,SLC25A1,	0.303032
MLH-PMS1/2 complex	MLH1	yes	1	3	1	0	0	0	0	788	0.666667	0		0	0	1	1	PMS2,MLH1,PMS1,	0.510573
MRN complex	RAD50	yes	1	3	1	0	0	0	2	802	0	0		0	0	1	1	NBN,RAD50,MRE11,	0.898955
MutL homologs	MLH1	yes	1	4	0.5	0	0	0	0	808	0.333333	0		0	0	1	0.833333	MLH3,PMS2,MLH1,PMS1,	0.333425
NBAF complex	DPF2	yes	9.7103e-34	12	0.636364	0	0.0757576	0.0833333	0	871	0.378788	1	DPF2	1	1	0.916667	1	SMARCD1,ACTL6A,ARID1B,SMARCC1,SMARCE1,PBRM1,SMARCA4,DPF2,ARID1A,ARID2,SMARCB1,SMARCC2,	0.740139
NBAF complex	SMARCA4	yes	9.7103e-34	12	0.636364	0	0.0757576	0.0833333	0	871	0.378788	1	DPF2	1	1	0.916667	1	SMARCD1,ACTL6A,ARID1B,SMARCC1,SMARCE1,PBRM1,SMARCA4,DPF2,ARID1A,ARID2,SMARCB1,SMARCC2,	0.740139
NBAF complex	SMARCB1	yes	9.7103e-34	12	0.636364	0	0.0757576	0.0833333	0	871	0.378788	1	DPF2	1	1	0.916667	1	SMARCD1,ACTL6A,ARID1B,SMARCC1,SMARCE1,PBRM1,SMARCA4,DPF2,ARID1A,ARID2,SMARCB1,SMARCC2,	0.740139
NHEJ complex II	XRCC5	yes	1	3	0	0	0	0	0	765	0	0		0	0	1	0.666667	XRCC5,LIG4,DCLRE1C,	0.452302
Non-nuclear organelle-associated	MRPL11	yes	1	11	0.345455	0	0	0.909091	1	866	0.163636	10	ABCD3,SSBP1,ILVBL,PSMB5,CHTF18,CYC1,MRPL11,SLC25A10,NDUFA10,SLC25A1	0	0	0.0909091	0.345455	ABCD3,DDB2,SSBP1,ILVBL,PSMB5,CHTF18,CYC1,MRPL11,SLC25A10,NDUFA10,SLC25A1,	0.307618
Non-nuclear organelle-associated	CHTF18	yes	1	11	0.345455	0	0	0.909091	1	866	0.163636	10	ABCD3,SSBP1,ILVBL,PSMB5,CHTF18,CYC1,MRPL11,SLC25A10,NDUFA10,SLC25A1	0	0	0.0909091	0.345455	ABCD3,DDB2,SSBP1,ILVBL,PSMB5,CHTF18,CYC1,MRPL11,SLC25A10,NDUFA10,SLC25A1,	0.307618
Nucleolar proliferation	RPL19	yes	0.59109	4	0.5	0	0.5	1	0	803	0	4	NOP2,GNL3,RPL19,LARP7	0.2	0	0	1	NOP2,GNL3,RPL19,LARP7,	0.346859
Nucleolar proliferation	LARP7	yes	0.59109	4	0.5	0	0.5	1	0	803	0	4	NOP2,GNL3,RPL19,LARP7	0.2	0	0	1	NOP2,GNL3,RPL19,LARP7,	0.346859
Nucleolar RNA proc	MRPL11	yes	0.938512	16	0.7	0	0.258333	0.9375	1	877	0	15	RPL13A,DDX50,EBNA1BP2,MRPL11,RBM28,RPL5,WDR12,DDX21,AHCTF1,NOP2,GNL3,RSL1D1,PWP1,RRS1,NIP7	0.111111	0	0.0625	0.808333	RPL13A,DDX50,EBNA1BP2,MRPL11,RBM28,RPL5,WDR12,DDX21,MYBBP1A,AHCTF1,NOP2,GNL3,RSL1D1,PWP1,RRS1,NIP7,	0.483796
Nucleolar RNA proc	MYBBP1A	yes	0.938512	16	0.7	0	0.258333	0.9375	1	877	0	15	RPL13A,DDX50,EBNA1BP2,MRPL11,RBM28,RPL5,WDR12,DDX21,AHCTF1,NOP2,GNL3,RSL1D1,PWP1,RRS1,NIP7	0.111111	0	0.0625	0.808333	RPL13A,DDX50,EBNA1BP2,MRPL11,RBM28,RPL5,WDR12,DDX21,MYBBP1A,AHCTF1,NOP2,GNL3,RSL1D1,PWP1,RRS1,NIP7,	0.483796
Nucleotide excision repair (NER)	XAB2	yes	0.998281	21	0.161905	0.490476	0	0	3	880	0.0047619	0		0.0814815	0	1	0.271429	USP7,XPA,POLK,RFWD3,ERCC8,CCNH,MNAT1,CDK7,ERCC5,ERCC4,ERCC1,GTF2H1,ERCC2,GTF2H4,GTF2H5,ERCC3,GTF2H2,GTF2H3,UVSSA,ERCC6,XAB2,	0.604299
p53	TP53	yes	1	4	0	0	0	0	0	827	0	0		0	0	1	0.833333	TP53,CDK2,CDKN1A,PCNA,	0.323181
PolD complex	POLD1	yes	1	4	0.666667	0	0	0	0	835	0	0		0	0	1	0.666667	POLD4,POLD2,POLD3,POLD1,	0.644985
PolD subcomplex	POLD1	yes	1	3	0	0	0	0	1	778	0	0		0	0	1	1	POLD4,POLD2,POLD1,	0.748735
Post replication repair	RNF8	yes	1	8	0	0	0	0	3	856	0	0		0	0	1	0.5	RNF8,RNF168,PCNA,HLTF,UBE2N,UBE2V2,RAD18,SHPRH,	0.500813
Post replication repair	UBE2V2	yes	1	8	0	0	0	0	3	856	0	0		0	0	1	0.5	RNF8,RNF168,PCNA,HLTF,UBE2N,UBE2V2,RAD18,SHPRH,	0.500813
RFC complex	MSH2	yes	0.700153	12	0.636364	0.0757576	0.318182	0.0833333	2	870	0.0454545	1	DSCC1	0.142857	0	0.916667	0.742424	DSCC1,RFC3,RFC5,MSH6,PMS2,MSH2,RFC1,ATAD5,PCNA,MLH1,RFC2,RFC4,	0.469044
RFC complex	RFC4	yes	0.700153	12	0.636364	0.0757576	0.318182	0.0833333	2	870	0.0454545	1	DSCC1	0.142857	0	0.916667	0.742424	DSCC1,RFC3,RFC5,MSH6,PMS2,MSH2,RFC1,ATAD5,PCNA,MLH1,RFC2,RFC4,	0.469044
RFC complex	MLH1	yes	0.700153	12	0.636364	0.0757576	0.318182	0.0833333	2	870	0.0454545	1	DSCC1	0.142857	0	0.916667	0.742424	DSCC1,RFC3,RFC5,MSH6,PMS2,MSH2,RFC1,ATAD5,PCNA,MLH1,RFC2,RFC4,	0.469044
RFC core	RFC4	yes	1	3	1	0	0	0	1	775	0	0		0	0	1	1	RFC5,RFC2,RFC4,	0.865148
Ribosome	MRPL11	yes	0.999962	36	0.346032	0	0.0634921	0.916667	3	886	0.052381	33	CHTF18,CYC1,ABCE1,RPL13A,DDX50,EBNA1BP2,CTPS1,HNRNPDL,LTV1,MRPL11,RBM14,RBM28,RPL5,RRP1B,RRP9,WDR12,ABCF2,DDX21,FARSA,DSCC1,CAD,DHX30,AHCTF1,NOP2,GNL3,RSL1D1,CHTF8,PWP1,RRS1,ATP5A1,RPL19,PFDN6,NIP7	0.0839416	0	0.0833333	0.292063	DDB2,CHTF18,CYC1,ABCE1,RPL13A,DDX50,EBNA1BP2,CTPS1,HNRNPDL,LTV1,MRPL11,RBM14,RBM28,RPL5,RRP1B,RRP9,WDR12,ABCF2,DDX21,MYBBP1A,FARSA,DSCC1,CAD,DHX30,AHCTF1,RFC5,NOP2,GNL3,RSL1D1,CHTF8,PWP1,RRS1,ATP5A1,RPL19,PFDN6,NIP7,	0.520206
Ribosome	CHTF18	yes	0.999962	36	0.346032	0	0.0634921	0.916667	3	886	0.052381	33	CHTF18,CYC1,ABCE1,RPL13A,DDX50,EBNA1BP2,CTPS1,HNRNPDL,LTV1,MRPL11,RBM14,RBM28,RPL5,RRP1B,RRP9,WDR12,ABCF2,DDX21,FARSA,DSCC1,CAD,DHX30,AHCTF1,NOP2,GNL3,RSL1D1,CHTF8,PWP1,RRS1,ATP5A1,RPL19,PFDN6,NIP7	0.0839416	0	0.0833333	0.292063	DDB2,CHTF18,CYC1,ABCE1,RPL13A,DDX50,EBNA1BP2,CTPS1,HNRNPDL,LTV1,MRPL11,RBM14,RBM28,RPL5,RRP1B,RRP9,WDR12,ABCF2,DDX21,MYBBP1A,FARSA,DSCC1,CAD,DHX30,AHCTF1,RFC5,NOP2,GNL3,RSL1D1,CHTF8,PWP1,RRS1,ATP5A1,RPL19,PFDN6,NIP7,	0.520206
Ribosome	RPL19	yes	0.999962	36	0.346032	0	0.0634921	0.916667	3	886	0.052381	33	CHTF18,CYC1,ABCE1,RPL13A,DDX50,EBNA1BP2,CTPS1,HNRNPDL,LTV1,MRPL11,RBM14,RBM28,RPL5,RRP1B,RRP9,WDR12,ABCF2,DDX21,FARSA,DSCC1,CAD,DHX30,AHCTF1,NOP2,GNL3,RSL1D1,CHTF8,PWP1,RRS1,ATP5A1,RPL19,PFDN6,NIP7	0.0839416	0	0.0833333	0.292063	DDB2,CHTF18,CYC1,ABCE1,RPL13A,DDX50,EBNA1BP2,CTPS1,HNRNPDL,LTV1,MRPL11,RBM14,RBM28,RPL5,RRP1B,RRP9,WDR12,ABCF2,DDX21,MYBBP1A,FARSA,DSCC1,CAD,DHX30,AHCTF1,RFC5,NOP2,GNL3,RSL1D1,CHTF8,PWP1,RRS1,ATP5A1,RPL19,PFDN6,NIP7,	0.520206
Ribosome	MYBBP1A	yes	0.999962	36	0.346032	0	0.0634921	0.916667	3	886	0.052381	33	CHTF18,CYC1,ABCE1,RPL13A,DDX50,EBNA1BP2,CTPS1,HNRNPDL,LTV1,MRPL11,RBM14,RBM28,RPL5,RRP1B,RRP9,WDR12,ABCF2,DDX21,FARSA,DSCC1,CAD,DHX30,AHCTF1,NOP2,GNL3,RSL1D1,CHTF8,PWP1,RRS1,ATP5A1,RPL19,PFDN6,NIP7	0.0839416	0	0.0833333	0.292063	DDB2,CHTF18,CYC1,ABCE1,RPL13A,DDX50,EBNA1BP2,CTPS1,HNRNPDL,LTV1,MRPL11,RBM14,RBM28,RPL5,RRP1B,RRP9,WDR12,ABCF2,DDX21,MYBBP1A,FARSA,DSCC1,CAD,DHX30,AHCTF1,RFC5,NOP2,GNL3,RSL1D1,CHTF8,PWP1,RRS1,ATP5A1,RPL19,PFDN6,NIP7,	0.520206
Ribosome	DHX30	yes	0.999962	36	0.346032	0	0.0634921	0.916667	3	886	0.052381	33	CHTF18,CYC1,ABCE1,RPL13A,DDX50,EBNA1BP2,CTPS1,HNRNPDL,LTV1,MRPL11,RBM14,RBM28,RPL5,RRP1B,RRP9,WDR12,ABCF2,DDX21,FARSA,DSCC1,CAD,DHX30,AHCTF1,NOP2,GNL3,RSL1D1,CHTF8,PWP1,RRS1,ATP5A1,RPL19,PFDN6,NIP7	0.0839416	0	0.0833333	0.292063	DDB2,CHTF18,CYC1,ABCE1,RPL13A,DDX50,EBNA1BP2,CTPS1,HNRNPDL,LTV1,MRPL11,RBM14,RBM28,RPL5,RRP1B,RRP9,WDR12,ABCF2,DDX21,MYBBP1A,FARSA,DSCC1,CAD,DHX30,AHCTF1,RFC5,NOP2,GNL3,RSL1D1,CHTF8,PWP1,RRS1,ATP5A1,RPL19,PFDN6,NIP7,	0.520206
rRNA proc	MYBBP1A	yes	1	7	0.857143	0	0	0.857143	1	854	0	6	RPL13A,DDX50,RRP1B,AHCTF1,NOP2,RSL1D1	0	0	0.142857	0.857143	RPL13A,DDX50,RRP1B,MYBBP1A,AHCTF1,NOP2,RSL1D1,	0.404001
SKP1-cullin-F-box-associated	FBXW8	yes	1	4	0.5	0	0	0.75	0	823	0	3	CUL7,FBXW8,CUL9	0	0	0.25	1	CUL7,FBXW8,RBX1,CUL9,	0.886289
SMARCA/CD ARID1A	SMARCA4	yes	0.00439193	3	0	0	0	0.333333	0	801	0.666667	1	SMARCD3	1	1	0.666667	1	SMARCA4,ARID1A,SMARCD3,	0.680314
SSBR complex	XRCC5	yes	0.0595215	4	0.666667	0	0	0	1	819	0	0		0.5	0	1	1	XRCC5,PARP1,LIG3,XRCC1,	0.39162
STK11 G1 arrest	STK11	yes	0.0716744	3	0	0	0	0.666667	0	780	0	2	STRADA,CAB39	0.666667	0	0.333333	1	STRADA,CAB39,STK11,	0.747283
Stress response	COPB1	yes	1	276	0.0282213	0	0	0.695652	3	892	0.00711462	192	ABCD3,PSMA3,SSBP1,ILVBL,PSMB5,CHTF18,CYC1,ABCE1,RPL13A,DDX50,EBNA1BP2,AHCY,ATAD3A,ATIC,BAG5,CCT3,CCT4,CCT6A,CCT7,CCT8,CDKN2AIPNL,CETN3,CLUH,CTPS1,DDX41,DNAJC7,DRG1,ELAVL1,ERAP1,FARSB,GGCT,HNRNPD,HNRNPDL,LENG1,LEO1,LSG1,LTV1,MATR3,MKI67,MRPL11,NELFA,NKRF,NUP188,OGT,PPM1G,RBBP7,RBM14,RPL5,RRP1B,RRP9,SAFB,SENP5,TPX2,VBP1,WDR12,XPO5,ZC3H15,ABCF2,DDX21,FARSA,DSCC1,CAD,DHX30,AHCTF1,NOP2,GNL3,RSL1D1,SLC…	0.0111618	0	0.304348	0.0247431	ABCD3,PSMA3,DDB2,SSBP1,ILVBL,PSMB5,CHTF18,CYC1,ABCE1,RPL13A,DDX50,EBNA1BP2,AHCY,ATAD3A,ATIC,BAG5,CCT3,CCT4,CCT6A,CCT7,CCT8,CDKN2AIP,CDKN2AIPNL,CETN2,CETN3,CHEK2,CLUH,COPS3,COPS4,COPS6,COPS7B,CTPS1,DDB1,DDX41,DHX9,DNAJC7,DRG1,ELAVL1,ERAP1,FARSB,GGCT,GPS1,HNRNPD,HNRNPDL,LENG1,LEO1,LSG1,LTV1,MATR3,MCM7,MKI67,MMS19,MPG,MRPL11,NELFA,NKRF,NUP188,OGT,PARP3,PPM1G,RBBP7,RBBP8,RBM14,RPL5,RRP1B,RRP9,RUVBL1,…	0.512991
Stress response	RIC8A	yes	1	276	0.0282213	0	0	0.695652	3	892	0.00711462	192	ABCD3,PSMA3,SSBP1,ILVBL,PSMB5,CHTF18,CYC1,ABCE1,RPL13A,DDX50,EBNA1BP2,AHCY,ATAD3A,ATIC,BAG5,CCT3,CCT4,CCT6A,CCT7,CCT8,CDKN2AIPNL,CETN3,CLUH,CTPS1,DDX41,DNAJC7,DRG1,ELAVL1,ERAP1,FARSB,GGCT,HNRNPD,HNRNPDL,LENG1,LEO1,LSG1,LTV1,MATR3,MKI67,MRPL11,NELFA,NKRF,NUP188,OGT,PPM1G,RBBP7,RBM14,RPL5,RRP1B,RRP9,SAFB,SENP5,TPX2,VBP1,WDR12,XPO5,ZC3H15,ABCF2,DDX21,FARSA,DSCC1,CAD,DHX30,AHCTF1,NOP2,GNL3,RSL1D1,SLC…	0.0111618	0	0.304348	0.0247431	ABCD3,PSMA3,DDB2,SSBP1,ILVBL,PSMB5,CHTF18,CYC1,ABCE1,RPL13A,DDX50,EBNA1BP2,AHCY,ATAD3A,ATIC,BAG5,CCT3,CCT4,CCT6A,CCT7,CCT8,CDKN2AIP,CDKN2AIPNL,CETN2,CETN3,CHEK2,CLUH,COPS3,COPS4,COPS6,COPS7B,CTPS1,DDB1,DDX41,DHX9,DNAJC7,DRG1,ELAVL1,ERAP1,FARSB,GGCT,GPS1,HNRNPD,HNRNPDL,LENG1,LEO1,LSG1,LTV1,MATR3,MCM7,MKI67,MMS19,MPG,MRPL11,NELFA,NKRF,NUP188,OGT,PARP3,PPM1G,RBBP7,RBBP8,RBM14,RPL5,RRP1B,RRP9,RUVBL1,…	0.512991
Stress response	DDB1	yes	1	276	0.0282213	0	0	0.695652	3	892	0.00711462	192	ABCD3,PSMA3,SSBP1,ILVBL,PSMB5,CHTF18,CYC1,ABCE1,RPL13A,DDX50,EBNA1BP2,AHCY,ATAD3A,ATIC,BAG5,CCT3,CCT4,CCT6A,CCT7,CCT8,CDKN2AIPNL,CETN3,CLUH,CTPS1,DDX41,DNAJC7,DRG1,ELAVL1,ERAP1,FARSB,GGCT,HNRNPD,HNRNPDL,LENG1,LEO1,LSG1,LTV1,MATR3,MKI67,MRPL11,NELFA,NKRF,NUP188,OGT,PPM1G,RBBP7,RBM14,RPL5,RRP1B,RRP9,SAFB,SENP5,TPX2,VBP1,WDR12,XPO5,ZC3H15,ABCF2,DDX21,FARSA,DSCC1,CAD,DHX30,AHCTF1,NOP2,GNL3,RSL1D1,SLC…	0.0111618	0	0.304348	0.0247431	ABCD3,PSMA3,DDB2,SSBP1,ILVBL,PSMB5,CHTF18,CYC1,ABCE1,RPL13A,DDX50,EBNA1BP2,AHCY,ATAD3A,ATIC,BAG5,CCT3,CCT4,CCT6A,CCT7,CCT8,CDKN2AIP,CDKN2AIPNL,CETN2,CETN3,CHEK2,CLUH,COPS3,COPS4,COPS6,COPS7B,CTPS1,DDB1,DDX41,DHX9,DNAJC7,DRG1,ELAVL1,ERAP1,FARSB,GGCT,GPS1,HNRNPD,HNRNPDL,LENG1,LEO1,LSG1,LTV1,MATR3,MCM7,MKI67,MMS19,MPG,MRPL11,NELFA,NKRF,NUP188,OGT,PARP3,PPM1G,RBBP7,RBBP8,RBM14,RPL5,RRP1B,RRP9,RUVBL1,…	0.512991
Stress response	DPF2	yes	1	276	0.0282213	0	0	0.695652	3	892	0.00711462	192	ABCD3,PSMA3,SSBP1,ILVBL,PSMB5,CHTF18,CYC1,ABCE1,RPL13A,DDX50,EBNA1BP2,AHCY,ATAD3A,ATIC,BAG5,CCT3,CCT4,CCT6A,CCT7,CCT8,CDKN2AIPNL,CETN3,CLUH,CTPS1,DDX41,DNAJC7,DRG1,ELAVL1,ERAP1,FARSB,GGCT,HNRNPD,HNRNPDL,LENG1,LEO1,LSG1,LTV1,MATR3,MKI67,MRPL11,NELFA,NKRF,NUP188,OGT,PPM1G,RBBP7,RBM14,RPL5,RRP1B,RRP9,SAFB,SENP5,TPX2,VBP1,WDR12,XPO5,ZC3H15,ABCF2,DDX21,FARSA,DSCC1,CAD,DHX30,AHCTF1,NOP2,GNL3,RSL1D1,SLC…	0.0111618	0	0.304348	0.0247431	ABCD3,PSMA3,DDB2,SSBP1,ILVBL,PSMB5,CHTF18,CYC1,ABCE1,RPL13A,DDX50,EBNA1BP2,AHCY,ATAD3A,ATIC,BAG5,CCT3,CCT4,CCT6A,CCT7,CCT8,CDKN2AIP,CDKN2AIPNL,CETN2,CETN3,CHEK2,CLUH,COPS3,COPS4,COPS6,COPS7B,CTPS1,DDB1,DDX41,DHX9,DNAJC7,DRG1,ELAVL1,ERAP1,FARSB,GGCT,GPS1,HNRNPD,HNRNPDL,LENG1,LEO1,LSG1,LTV1,MATR3,MCM7,MKI67,MMS19,MPG,MRPL11,NELFA,NKRF,NUP188,OGT,PARP3,PPM1G,RBBP7,RBBP8,RBM14,RPL5,RRP1B,RRP9,RUVBL1,…	0.512991
Stress response	MRPL11	yes	1	276	0.0282213	0	0	0.695652	3	892	0.00711462	192	ABCD3,PSMA3,SSBP1,ILVBL,PSMB5,CHTF18,CYC1,ABCE1,RPL13A,DDX50,EBNA1BP2,AHCY,ATAD3A,ATIC,BAG5,CCT3,CCT4,CCT6A,CCT7,CCT8,CDKN2AIPNL,CETN3,CLUH,CTPS1,DDX41,DNAJC7,DRG1,ELAVL1,ERAP1,FARSB,GGCT,HNRNPD,HNRNPDL,LENG1,LEO1,LSG1,LTV1,MATR3,MKI67,MRPL11,NELFA,NKRF,NUP188,OGT,PPM1G,RBBP7,RBM14,RPL5,RRP1B,RRP9,SAFB,SENP5,TPX2,VBP1,WDR12,XPO5,ZC3H15,ABCF2,DDX21,FARSA,DSCC1,CAD,DHX30,AHCTF1,NOP2,GNL3,RSL1D1,SLC…	0.0111618	0	0.304348	0.0247431	ABCD3,PSMA3,DDB2,SSBP1,ILVBL,PSMB5,CHTF18,CYC1,ABCE1,RPL13A,DDX50,EBNA1BP2,AHCY,ATAD3A,ATIC,BAG5,CCT3,CCT4,CCT6A,CCT7,CCT8,CDKN2AIP,CDKN2AIPNL,CETN2,CETN3,CHEK2,CLUH,COPS3,COPS4,COPS6,COPS7B,CTPS1,DDB1,DDX41,DHX9,DNAJC7,DRG1,ELAVL1,ERAP1,FARSB,GGCT,GPS1,HNRNPD,HNRNPDL,LENG1,LEO1,LSG1,LTV1,MATR3,MCM7,MKI67,MMS19,MPG,MRPL11,NELFA,NKRF,NUP188,OGT,PARP3,PPM1G,RBBP7,RBBP8,RBM14,RPL5,RRP1B,RRP9,RUVBL1,…	0.512991
Stress response	MUS81	yes	1	276	0.0282213	0	0	0.695652	3	892	0.00711462	192	ABCD3,PSMA3,SSBP1,ILVBL,PSMB5,CHTF18,CYC1,ABCE1,RPL13A,DDX50,EBNA1BP2,AHCY,ATAD3A,ATIC,BAG5,CCT3,CCT4,CCT6A,CCT7,CCT8,CDKN2AIPNL,CETN3,CLUH,CTPS1,DDX41,DNAJC7,DRG1,ELAVL1,ERAP1,FARSB,GGCT,HNRNPD,HNRNPDL,LENG1,LEO1,LSG1,LTV1,MATR3,MKI67,MRPL11,NELFA,NKRF,NUP188,OGT,PPM1G,RBBP7,RBM14,RPL5,RRP1B,RRP9,SAFB,SENP5,TPX2,VBP1,WDR12,XPO5,ZC3H15,ABCF2,DDX21,FARSA,DSCC1,CAD,DHX30,AHCTF1,NOP2,GNL3,RSL1D1,SLC…	0.0111618	0	0.304348	0.0247431	ABCD3,PSMA3,DDB2,SSBP1,ILVBL,PSMB5,CHTF18,CYC1,ABCE1,RPL13A,DDX50,EBNA1BP2,AHCY,ATAD3A,ATIC,BAG5,CCT3,CCT4,CCT6A,CCT7,CCT8,CDKN2AIP,CDKN2AIPNL,CETN2,CETN3,CHEK2,CLUH,COPS3,COPS4,COPS6,COPS7B,CTPS1,DDB1,DDX41,DHX9,DNAJC7,DRG1,ELAVL1,ERAP1,FARSB,GGCT,GPS1,HNRNPD,HNRNPDL,LENG1,LEO1,LSG1,LTV1,MATR3,MCM7,MKI67,MMS19,MPG,MRPL11,NELFA,NKRF,NUP188,OGT,PARP3,PPM1G,RBBP7,RBBP8,RBM14,RPL5,RRP1B,RRP9,RUVBL1,…	0.512991
Stress response	NUMA1	yes	1	276	0.0282213	0	0	0.695652	3	892	0.00711462	192	ABCD3,PSMA3,SSBP1,ILVBL,PSMB5,CHTF18,CYC1,ABCE1,RPL13A,DDX50,EBNA1BP2,AHCY,ATAD3A,ATIC,BAG5,CCT3,CCT4,CCT6A,CCT7,CCT8,CDKN2AIPNL,CETN3,CLUH,CTPS1,DDX41,DNAJC7,DRG1,ELAVL1,ERAP1,FARSB,GGCT,HNRNPD,HNRNPDL,LENG1,LEO1,LSG1,LTV1,MATR3,MKI67,MRPL11,NELFA,NKRF,NUP188,OGT,PPM1G,RBBP7,RBM14,RPL5,RRP1B,RRP9,SAFB,SENP5,TPX2,VBP1,WDR12,XPO5,ZC3H15,ABCF2,DDX21,FARSA,DSCC1,CAD,DHX30,AHCTF1,NOP2,GNL3,RSL1D1,SLC…	0.0111618	0	0.304348	0.0247431	ABCD3,PSMA3,DDB2,SSBP1,ILVBL,PSMB5,CHTF18,CYC1,ABCE1,RPL13A,DDX50,EBNA1BP2,AHCY,ATAD3A,ATIC,BAG5,CCT3,CCT4,CCT6A,CCT7,CCT8,CDKN2AIP,CDKN2AIPNL,CETN2,CETN3,CHEK2,CLUH,COPS3,COPS4,COPS6,COPS7B,CTPS1,DDB1,DDX41,DHX9,DNAJC7,DRG1,ELAVL1,ERAP1,FARSB,GGCT,GPS1,HNRNPD,HNRNPDL,LENG1,LEO1,LSG1,LTV1,MATR3,MCM7,MKI67,MMS19,MPG,MRPL11,NELFA,NKRF,NUP188,OGT,PARP3,PPM1G,RBBP7,RBBP8,RBM14,RPL5,RRP1B,RRP9,RUVBL1,…	0.512991
Stress response	FBXW8	yes	1	276	0.0282213	0	0	0.695652	3	892	0.00711462	192	ABCD3,PSMA3,SSBP1,ILVBL,PSMB5,CHTF18,CYC1,ABCE1,RPL13A,DDX50,EBNA1BP2,AHCY,ATAD3A,ATIC,BAG5,CCT3,CCT4,CCT6A,CCT7,CCT8,CDKN2AIPNL,CETN3,CLUH,CTPS1,DDX41,DNAJC7,DRG1,ELAVL1,ERAP1,FARSB,GGCT,HNRNPD,HNRNPDL,LENG1,LEO1,LSG1,LTV1,MATR3,MKI67,MRPL11,NELFA,NKRF,NUP188,OGT,PPM1G,RBBP7,RBM14,RPL5,RRP1B,RRP9,SAFB,SENP5,TPX2,VBP1,WDR12,XPO5,ZC3H15,ABCF2,DDX21,FARSA,DSCC1,CAD,DHX30,AHCTF1,NOP2,GNL3,RSL1D1,SLC…	0.0111618	0	0.304348	0.0247431	ABCD3,PSMA3,DDB2,SSBP1,ILVBL,PSMB5,CHTF18,CYC1,ABCE1,RPL13A,DDX50,EBNA1BP2,AHCY,ATAD3A,ATIC,BAG5,CCT3,CCT4,CCT6A,CCT7,CCT8,CDKN2AIP,CDKN2AIPNL,CETN2,CETN3,CHEK2,CLUH,COPS3,COPS4,COPS6,COPS7B,CTPS1,DDB1,DDX41,DHX9,DNAJC7,DRG1,ELAVL1,ERAP1,FARSB,GGCT,GPS1,HNRNPD,HNRNPDL,LENG1,LEO1,LSG1,LTV1,MATR3,MCM7,MKI67,MMS19,MPG,MRPL11,NELFA,NKRF,NUP188,OGT,PARP3,PPM1G,RBBP7,RBBP8,RBM14,RPL5,RRP1B,RRP9,RUVBL1,…	0.512991
Stress response	FKBP4	yes	1	276	0.0282213	0	0	0.695652	3	892	0.00711462	192	ABCD3,PSMA3,SSBP1,ILVBL,PSMB5,CHTF18,CYC1,ABCE1,RPL13A,DDX50,EBNA1BP2,AHCY,ATAD3A,ATIC,BAG5,CCT3,CCT4,CCT6A,CCT7,CCT8,CDKN2AIPNL,CETN3,CLUH,CTPS1,DDX41,DNAJC7,DRG1,ELAVL1,ERAP1,FARSB,GGCT,HNRNPD,HNRNPDL,LENG1,LEO1,LSG1,LTV1,MATR3,MKI67,MRPL11,NELFA,NKRF,NUP188,OGT,PPM1G,RBBP7,RBM14,RPL5,RRP1B,RRP9,SAFB,SENP5,TPX2,VBP1,WDR12,XPO5,ZC3H15,ABCF2,DDX21,FARSA,DSCC1,CAD,DHX30,AHCTF1,NOP2,GNL3,RSL1D1,SLC…	0.0111618	0	0.304348	0.0247431	ABCD3,PSMA3,DDB2,SSBP1,ILVBL,PSMB5,CHTF18,CYC1,ABCE1,RPL13A,DDX50,EBNA1BP2,AHCY,ATAD3A,ATIC,BAG5,CCT3,CCT4,CCT6A,CCT7,CCT8,CDKN2AIP,CDKN2AIPNL,CETN2,CETN3,CHEK2,CLUH,COPS3,COPS4,COPS6,COPS7B,CTPS1,DDB1,DDX41,DHX9,DNAJC7,DRG1,ELAVL1,ERAP1,FARSB,GGCT,GPS1,HNRNPD,HNRNPDL,LENG1,LEO1,LSG1,LTV1,MATR3,MCM7,MKI67,MMS19,MPG,MRPL11,NELFA,NKRF,NUP188,OGT,PARP3,PPM1G,RBBP7,RBBP8,RBM14,RPL5,RRP1B,RRP9,RUVBL1,…	0.512991
Stress response	CCT2	yes	1	276	0.0282213	0	0	0.695652	3	892	0.00711462	192	ABCD3,PSMA3,SSBP1,ILVBL,PSMB5,CHTF18,CYC1,ABCE1,RPL13A,DDX50,EBNA1BP2,AHCY,ATAD3A,ATIC,BAG5,CCT3,CCT4,CCT6A,CCT7,CCT8,CDKN2AIPNL,CETN3,CLUH,CTPS1,DDX41,DNAJC7,DRG1,ELAVL1,ERAP1,FARSB,GGCT,HNRNPD,HNRNPDL,LENG1,LEO1,LSG1,LTV1,MATR3,MKI67,MRPL11,NELFA,NKRF,NUP188,OGT,PPM1G,RBBP7,RBM14,RPL5,RRP1B,RRP9,SAFB,SENP5,TPX2,VBP1,WDR12,XPO5,ZC3H15,ABCF2,DDX21,FARSA,DSCC1,CAD,DHX30,AHCTF1,NOP2,GNL3,RSL1D1,SLC…	0.0111618	0	0.304348	0.0247431	ABCD3,PSMA3,DDB2,SSBP1,ILVBL,PSMB5,CHTF18,CYC1,ABCE1,RPL13A,DDX50,EBNA1BP2,AHCY,ATAD3A,ATIC,BAG5,CCT3,CCT4,CCT6A,CCT7,CCT8,CDKN2AIP,CDKN2AIPNL,CETN2,CETN3,CHEK2,CLUH,COPS3,COPS4,COPS6,COPS7B,CTPS1,DDB1,DDX41,DHX9,DNAJC7,DRG1,ELAVL1,ERAP1,FARSB,GGCT,GPS1,HNRNPD,HNRNPDL,LENG1,LEO1,LSG1,LTV1,MATR3,MCM7,MKI67,MMS19,MPG,MRPL11,NELFA,NKRF,NUP188,OGT,PARP3,PPM1G,RBBP7,RBBP8,RBM14,RPL5,RRP1B,RRP9,RUVBL1,…	0.512991
Stress response	CUL4A	yes	1	276	0.0282213	0	0	0.695652	3	892	0.00711462	192	ABCD3,PSMA3,SSBP1,ILVBL,PSMB5,CHTF18,CYC1,ABCE1,RPL13A,DDX50,EBNA1BP2,AHCY,ATAD3A,ATIC,BAG5,CCT3,CCT4,CCT6A,CCT7,CCT8,CDKN2AIPNL,CETN3,CLUH,CTPS1,DDX41,DNAJC7,DRG1,ELAVL1,ERAP1,FARSB,GGCT,HNRNPD,HNRNPDL,LENG1,LEO1,LSG1,LTV1,MATR3,MKI67,MRPL11,NELFA,NKRF,NUP188,OGT,PPM1G,RBBP7,RBM14,RPL5,RRP1B,RRP9,SAFB,SENP5,TPX2,VBP1,WDR12,XPO5,ZC3H15,ABCF2,DDX21,FARSA,DSCC1,CAD,DHX30,AHCTF1,NOP2,GNL3,RSL1D1,SLC…	0.0111618	0	0.304348	0.0247431	ABCD3,PSMA3,DDB2,SSBP1,ILVBL,PSMB5,CHTF18,CYC1,ABCE1,RPL13A,DDX50,EBNA1BP2,AHCY,ATAD3A,ATIC,BAG5,CCT3,CCT4,CCT6A,CCT7,CCT8,CDKN2AIP,CDKN2AIPNL,CETN2,CETN3,CHEK2,CLUH,COPS3,COPS4,COPS6,COPS7B,CTPS1,DDB1,DDX41,DHX9,DNAJC7,DRG1,ELAVL1,ERAP1,FARSB,GGCT,GPS1,HNRNPD,HNRNPDL,LENG1,LEO1,LSG1,LTV1,MATR3,MCM7,MKI67,MMS19,MPG,MRPL11,NELFA,NKRF,NUP188,OGT,PARP3,PPM1G,RBBP7,RBBP8,RBM14,RPL5,RRP1B,RRP9,RUVBL1,…	0.512991
Stress response	DYNC1H1	yes	1	276	0.0282213	0	0	0.695652	3	892	0.00711462	192	ABCD3,PSMA3,SSBP1,ILVBL,PSMB5,CHTF18,CYC1,ABCE1,RPL13A,DDX50,EBNA1BP2,AHCY,ATAD3A,ATIC,BAG5,CCT3,CCT4,CCT6A,CCT7,CCT8,CDKN2AIPNL,CETN3,CLUH,CTPS1,DDX41,DNAJC7,DRG1,ELAVL1,ERAP1,FARSB,GGCT,HNRNPD,HNRNPDL,LENG1,LEO1,LSG1,LTV1,MATR3,MKI67,MRPL11,NELFA,NKRF,NUP188,OGT,PPM1G,RBBP7,RBM14,RPL5,RRP1B,RRP9,SAFB,SENP5,TPX2,VBP1,WDR12,XPO5,ZC3H15,ABCF2,DDX21,FARSA,DSCC1,CAD,DHX30,AHCTF1,NOP2,GNL3,RSL1D1,SLC…	0.0111618	0	0.304348	0.0247431	ABCD3,PSMA3,DDB2,SSBP1,ILVBL,PSMB5,CHTF18,CYC1,ABCE1,RPL13A,DDX50,EBNA1BP2,AHCY,ATAD3A,ATIC,BAG5,CCT3,CCT4,CCT6A,CCT7,CCT8,CDKN2AIP,CDKN2AIPNL,CETN2,CETN3,CHEK2,CLUH,COPS3,COPS4,COPS6,COPS7B,CTPS1,DDB1,DDX41,DHX9,DNAJC7,DRG1,ELAVL1,ERAP1,FARSB,GGCT,GPS1,HNRNPD,HNRNPDL,LENG1,LEO1,LSG1,LTV1,MATR3,MCM7,MKI67,MMS19,MPG,MRPL11,NELFA,NKRF,NUP188,OGT,PARP3,PPM1G,RBBP7,RBBP8,RBM14,RPL5,RRP1B,RRP9,RUVBL1,…	0.512991
Stress response	XRCC3	yes	1	276	0.0282213	0	0	0.695652	3	892	0.00711462	192	ABCD3,PSMA3,SSBP1,ILVBL,PSMB5,CHTF18,CYC1,ABCE1,RPL13A,DDX50,EBNA1BP2,AHCY,ATAD3A,ATIC,BAG5,CCT3,CCT4,CCT6A,CCT7,CCT8,CDKN2AIPNL,CETN3,CLUH,CTPS1,DDX41,DNAJC7,DRG1,ELAVL1,ERAP1,FARSB,GGCT,HNRNPD,HNRNPDL,LENG1,LEO1,LSG1,LTV1,MATR3,MKI67,MRPL11,NELFA,NKRF,NUP188,OGT,PPM1G,RBBP7,RBM14,RPL5,RRP1B,RRP9,SAFB,SENP5,TPX2,VBP1,WDR12,XPO5,ZC3H15,ABCF2,DDX21,FARSA,DSCC1,CAD,DHX30,AHCTF1,NOP2,GNL3,RSL1D1,SLC…	0.0111618	0	0.304348	0.0247431	ABCD3,PSMA3,DDB2,SSBP1,ILVBL,PSMB5,CHTF18,CYC1,ABCE1,RPL13A,DDX50,EBNA1BP2,AHCY,ATAD3A,ATIC,BAG5,CCT3,CCT4,CCT6A,CCT7,CCT8,CDKN2AIP,CDKN2AIPNL,CETN2,CETN3,CHEK2,CLUH,COPS3,COPS4,COPS6,COPS7B,CTPS1,DDB1,DDX41,DHX9,DNAJC7,DRG1,ELAVL1,ERAP1,FARSB,GGCT,GPS1,HNRNPD,HNRNPDL,LENG1,LEO1,LSG1,LTV1,MATR3,MCM7,MKI67,MMS19,MPG,MRPL11,NELFA,NKRF,NUP188,OGT,PARP3,PPM1G,RBBP7,RBBP8,RBM14,RPL5,RRP1B,RRP9,RUVBL1,…	0.512991
Stress response	CHTF18	yes	1	276	0.0282213	0	0	0.695652	3	892	0.00711462	192	ABCD3,PSMA3,SSBP1,ILVBL,PSMB5,CHTF18,CYC1,ABCE1,RPL13A,DDX50,EBNA1BP2,AHCY,ATAD3A,ATIC,BAG5,CCT3,CCT4,CCT6A,CCT7,CCT8,CDKN2AIPNL,CETN3,CLUH,CTPS1,DDX41,DNAJC7,DRG1,ELAVL1,ERAP1,FARSB,GGCT,HNRNPD,HNRNPDL,LENG1,LEO1,LSG1,LTV1,MATR3,MKI67,MRPL11,NELFA,NKRF,NUP188,OGT,PPM1G,RBBP7,RBM14,RPL5,RRP1B,RRP9,SAFB,SENP5,TPX2,VBP1,WDR12,XPO5,ZC3H15,ABCF2,DDX21,FARSA,DSCC1,CAD,DHX30,AHCTF1,NOP2,GNL3,RSL1D1,SLC…	0.0111618	0	0.304348	0.0247431	ABCD3,PSMA3,DDB2,SSBP1,ILVBL,PSMB5,CHTF18,CYC1,ABCE1,RPL13A,DDX50,EBNA1BP2,AHCY,ATAD3A,ATIC,BAG5,CCT3,CCT4,CCT6A,CCT7,CCT8,CDKN2AIP,CDKN2AIPNL,CETN2,CETN3,CHEK2,CLUH,COPS3,COPS4,COPS6,COPS7B,CTPS1,DDB1,DDX41,DHX9,DNAJC7,DRG1,ELAVL1,ERAP1,FARSB,GGCT,GPS1,HNRNPD,HNRNPDL,LENG1,LEO1,LSG1,LTV1,MATR3,MCM7,MKI67,MMS19,MPG,MRPL11,NELFA,NKRF,NUP188,OGT,PARP3,PPM1G,RBBP7,RBBP8,RBM14,RPL5,RRP1B,RRP9,RUVBL1,…	0.512991
Stress response	MPG	yes	1	276	0.0282213	0	0	0.695652	3	892	0.00711462	192	ABCD3,PSMA3,SSBP1,ILVBL,PSMB5,CHTF18,CYC1,ABCE1,RPL13A,DDX50,EBNA1BP2,AHCY,ATAD3A,ATIC,BAG5,CCT3,CCT4,CCT6A,CCT7,CCT8,CDKN2AIPNL,CETN3,CLUH,CTPS1,DDX41,DNAJC7,DRG1,ELAVL1,ERAP1,FARSB,GGCT,HNRNPD,HNRNPDL,LENG1,LEO1,LSG1,LTV1,MATR3,MKI67,MRPL11,NELFA,NKRF,NUP188,OGT,PPM1G,RBBP7,RBM14,RPL5,RRP1B,RRP9,SAFB,SENP5,TPX2,VBP1,WDR12,XPO5,ZC3H15,ABCF2,DDX21,FARSA,DSCC1,CAD,DHX30,AHCTF1,NOP2,GNL3,RSL1D1,SLC…	0.0111618	0	0.304348	0.0247431	ABCD3,PSMA3,DDB2,SSBP1,ILVBL,PSMB5,CHTF18,CYC1,ABCE1,RPL13A,DDX50,EBNA1BP2,AHCY,ATAD3A,ATIC,BAG5,CCT3,CCT4,CCT6A,CCT7,CCT8,CDKN2AIP,CDKN2AIPNL,CETN2,CETN3,CHEK2,CLUH,COPS3,COPS4,COPS6,COPS7B,CTPS1,DDB1,DDX41,DHX9,DNAJC7,DRG1,ELAVL1,ERAP1,FARSB,GGCT,GPS1,HNRNPD,HNRNPDL,LENG1,LEO1,LSG1,LTV1,MATR3,MCM7,MKI67,MMS19,MPG,MRPL11,NELFA,NKRF,NUP188,OGT,PARP3,PPM1G,RBBP7,RBBP8,RBM14,RPL5,RRP1B,RRP9,RUVBL1,…	0.512991
Stress response	RPL19	yes	1	276	0.0282213	0	0	0.695652	3	892	0.00711462	192	ABCD3,PSMA3,SSBP1,ILVBL,PSMB5,CHTF18,CYC1,ABCE1,RPL13A,DDX50,EBNA1BP2,AHCY,ATAD3A,ATIC,BAG5,CCT3,CCT4,CCT6A,CCT7,CCT8,CDKN2AIPNL,CETN3,CLUH,CTPS1,DDX41,DNAJC7,DRG1,ELAVL1,ERAP1,FARSB,GGCT,HNRNPD,HNRNPDL,LENG1,LEO1,LSG1,LTV1,MATR3,MKI67,MRPL11,NELFA,NKRF,NUP188,OGT,PPM1G,RBBP7,RBM14,RPL5,RRP1B,RRP9,SAFB,SENP5,TPX2,VBP1,WDR12,XPO5,ZC3H15,ABCF2,DDX21,FARSA,DSCC1,CAD,DHX30,AHCTF1,NOP2,GNL3,RSL1D1,SLC…	0.0111618	0	0.304348	0.0247431	ABCD3,PSMA3,DDB2,SSBP1,ILVBL,PSMB5,CHTF18,CYC1,ABCE1,RPL13A,DDX50,EBNA1BP2,AHCY,ATAD3A,ATIC,BAG5,CCT3,CCT4,CCT6A,CCT7,CCT8,CDKN2AIP,CDKN2AIPNL,CETN2,CETN3,CHEK2,CLUH,COPS3,COPS4,COPS6,COPS7B,CTPS1,DDB1,DDX41,DHX9,DNAJC7,DRG1,ELAVL1,ERAP1,FARSB,GGCT,GPS1,HNRNPD,HNRNPDL,LENG1,LEO1,LSG1,LTV1,MATR3,MCM7,MKI67,MMS19,MPG,MRPL11,NELFA,NKRF,NUP188,OGT,PARP3,PPM1G,RBBP7,RBBP8,RBM14,RPL5,RRP1B,RRP9,RUVBL1,…	0.512991
Stress response	PSMD3	yes	1	276	0.0282213	0	0	0.695652	3	892	0.00711462	192	ABCD3,PSMA3,SSBP1,ILVBL,PSMB5,CHTF18,CYC1,ABCE1,RPL13A,DDX50,EBNA1BP2,AHCY,ATAD3A,ATIC,BAG5,CCT3,CCT4,CCT6A,CCT7,CCT8,CDKN2AIPNL,CETN3,CLUH,CTPS1,DDX41,DNAJC7,DRG1,ELAVL1,ERAP1,FARSB,GGCT,HNRNPD,HNRNPDL,LENG1,LEO1,LSG1,LTV1,MATR3,MKI67,MRPL11,NELFA,NKRF,NUP188,OGT,PPM1G,RBBP7,RBM14,RPL5,RRP1B,RRP9,SAFB,SENP5,TPX2,VBP1,WDR12,XPO5,ZC3H15,ABCF2,DDX21,FARSA,DSCC1,CAD,DHX30,AHCTF1,NOP2,GNL3,RSL1D1,SLC…	0.0111618	0	0.304348	0.0247431	ABCD3,PSMA3,DDB2,SSBP1,ILVBL,PSMB5,CHTF18,CYC1,ABCE1,RPL13A,DDX50,EBNA1BP2,AHCY,ATAD3A,ATIC,BAG5,CCT3,CCT4,CCT6A,CCT7,CCT8,CDKN2AIP,CDKN2AIPNL,CETN2,CETN3,CHEK2,CLUH,COPS3,COPS4,COPS6,COPS7B,CTPS1,DDB1,DDX41,DHX9,DNAJC7,DRG1,ELAVL1,ERAP1,FARSB,GGCT,GPS1,HNRNPD,HNRNPDL,LENG1,LEO1,LSG1,LTV1,MATR3,MCM7,MKI67,MMS19,MPG,MRPL11,NELFA,NKRF,NUP188,OGT,PARP3,PPM1G,RBBP7,RBBP8,RBM14,RPL5,RRP1B,RRP9,RUVBL1,…	0.512991
Stress response	TOP2A	yes	1	276	0.0282213	0	0	0.695652	3	892	0.00711462	192	ABCD3,PSMA3,SSBP1,ILVBL,PSMB5,CHTF18,CYC1,ABCE1,RPL13A,DDX50,EBNA1BP2,AHCY,ATAD3A,ATIC,BAG5,CCT3,CCT4,CCT6A,CCT7,CCT8,CDKN2AIPNL,CETN3,CLUH,CTPS1,DDX41,DNAJC7,DRG1,ELAVL1,ERAP1,FARSB,GGCT,HNRNPD,HNRNPDL,LENG1,LEO1,LSG1,LTV1,MATR3,MKI67,MRPL11,NELFA,NKRF,NUP188,OGT,PPM1G,RBBP7,RBM14,RPL5,RRP1B,RRP9,SAFB,SENP5,TPX2,VBP1,WDR12,XPO5,ZC3H15,ABCF2,DDX21,FARSA,DSCC1,CAD,DHX30,AHCTF1,NOP2,GNL3,RSL1D1,SLC…	0.0111618	0	0.304348	0.0247431	ABCD3,PSMA3,DDB2,SSBP1,ILVBL,PSMB5,CHTF18,CYC1,ABCE1,RPL13A,DDX50,EBNA1BP2,AHCY,ATAD3A,ATIC,BAG5,CCT3,CCT4,CCT6A,CCT7,CCT8,CDKN2AIP,CDKN2AIPNL,CETN2,CETN3,CHEK2,CLUH,COPS3,COPS4,COPS6,COPS7B,CTPS1,DDB1,DDX41,DHX9,DNAJC7,DRG1,ELAVL1,ERAP1,FARSB,GGCT,GPS1,HNRNPD,HNRNPDL,LENG1,LEO1,LSG1,LTV1,MATR3,MCM7,MKI67,MMS19,MPG,MRPL11,NELFA,NKRF,NUP188,OGT,PARP3,PPM1G,RBBP7,RBBP8,RBM14,RPL5,RRP1B,RRP9,RUVBL1,…	0.512991
Stress response	MYBBP1A	yes	1	276	0.0282213	0	0	0.695652	3	892	0.00711462	192	ABCD3,PSMA3,SSBP1,ILVBL,PSMB5,CHTF18,CYC1,ABCE1,RPL13A,DDX50,EBNA1BP2,AHCY,ATAD3A,ATIC,BAG5,CCT3,CCT4,CCT6A,CCT7,CCT8,CDKN2AIPNL,CETN3,CLUH,CTPS1,DDX41,DNAJC7,DRG1,ELAVL1,ERAP1,FARSB,GGCT,HNRNPD,HNRNPDL,LENG1,LEO1,LSG1,LTV1,MATR3,MKI67,MRPL11,NELFA,NKRF,NUP188,OGT,PPM1G,RBBP7,RBM14,RPL5,RRP1B,RRP9,SAFB,SENP5,TPX2,VBP1,WDR12,XPO5,ZC3H15,ABCF2,DDX21,FARSA,DSCC1,CAD,DHX30,AHCTF1,NOP2,GNL3,RSL1D1,SLC…	0.0111618	0	0.304348	0.0247431	ABCD3,PSMA3,DDB2,SSBP1,ILVBL,PSMB5,CHTF18,CYC1,ABCE1,RPL13A,DDX50,EBNA1BP2,AHCY,ATAD3A,ATIC,BAG5,CCT3,CCT4,CCT6A,CCT7,CCT8,CDKN2AIP,CDKN2AIPNL,CETN2,CETN3,CHEK2,CLUH,COPS3,COPS4,COPS6,COPS7B,CTPS1,DDB1,DDX41,DHX9,DNAJC7,DRG1,ELAVL1,ERAP1,FARSB,GGCT,GPS1,HNRNPD,HNRNPDL,LENG1,LEO1,LSG1,LTV1,MATR3,MCM7,MKI67,MMS19,MPG,MRPL11,NELFA,NKRF,NUP188,OGT,PARP3,PPM1G,RBBP7,RBBP8,RBM14,RPL5,RRP1B,RRP9,RUVBL1,…	0.512991
Stress response	SMARCD2	yes	1	276	0.0282213	0	0	0.695652	3	892	0.00711462	192	ABCD3,PSMA3,SSBP1,ILVBL,PSMB5,CHTF18,CYC1,ABCE1,RPL13A,DDX50,EBNA1BP2,AHCY,ATAD3A,ATIC,BAG5,CCT3,CCT4,CCT6A,CCT7,CCT8,CDKN2AIPNL,CETN3,CLUH,CTPS1,DDX41,DNAJC7,DRG1,ELAVL1,ERAP1,FARSB,GGCT,HNRNPD,HNRNPDL,LENG1,LEO1,LSG1,LTV1,MATR3,MKI67,MRPL11,NELFA,NKRF,NUP188,OGT,PPM1G,RBBP7,RBM14,RPL5,RRP1B,RRP9,SAFB,SENP5,TPX2,VBP1,WDR12,XPO5,ZC3H15,ABCF2,DDX21,FARSA,DSCC1,CAD,DHX30,AHCTF1,NOP2,GNL3,RSL1D1,SLC…	0.0111618	0	0.304348	0.0247431	ABCD3,PSMA3,DDB2,SSBP1,ILVBL,PSMB5,CHTF18,CYC1,ABCE1,RPL13A,DDX50,EBNA1BP2,AHCY,ATAD3A,ATIC,BAG5,CCT3,CCT4,CCT6A,CCT7,CCT8,CDKN2AIP,CDKN2AIPNL,CETN2,CETN3,CHEK2,CLUH,COPS3,COPS4,COPS6,COPS7B,CTPS1,DDB1,DDX41,DHX9,DNAJC7,DRG1,ELAVL1,ERAP1,FARSB,GGCT,GPS1,HNRNPD,HNRNPDL,LENG1,LEO1,LSG1,LTV1,MATR3,MCM7,MKI67,MMS19,MPG,MRPL11,NELFA,NKRF,NUP188,OGT,PARP3,PPM1G,RBBP7,RBBP8,RBM14,RPL5,RRP1B,RRP9,RUVBL1,…	0.512991
Stress response	TP53	yes	1	276	0.0282213	0	0	0.695652	3	892	0.00711462	192	ABCD3,PSMA3,SSBP1,ILVBL,PSMB5,CHTF18,CYC1,ABCE1,RPL13A,DDX50,EBNA1BP2,AHCY,ATAD3A,ATIC,BAG5,CCT3,CCT4,CCT6A,CCT7,CCT8,CDKN2AIPNL,CETN3,CLUH,CTPS1,DDX41,DNAJC7,DRG1,ELAVL1,ERAP1,FARSB,GGCT,HNRNPD,HNRNPDL,LENG1,LEO1,LSG1,LTV1,MATR3,MKI67,MRPL11,NELFA,NKRF,NUP188,OGT,PPM1G,RBBP7,RBM14,RPL5,RRP1B,RRP9,SAFB,SENP5,TPX2,VBP1,WDR12,XPO5,ZC3H15,ABCF2,DDX21,FARSA,DSCC1,CAD,DHX30,AHCTF1,NOP2,GNL3,RSL1D1,SLC…	0.0111618	0	0.304348	0.0247431	ABCD3,PSMA3,DDB2,SSBP1,ILVBL,PSMB5,CHTF18,CYC1,ABCE1,RPL13A,DDX50,EBNA1BP2,AHCY,ATAD3A,ATIC,BAG5,CCT3,CCT4,CCT6A,CCT7,CCT8,CDKN2AIP,CDKN2AIPNL,CETN2,CETN3,CHEK2,CLUH,COPS3,COPS4,COPS6,COPS7B,CTPS1,DDB1,DDX41,DHX9,DNAJC7,DRG1,ELAVL1,ERAP1,FARSB,GGCT,GPS1,HNRNPD,HNRNPDL,LENG1,LEO1,LSG1,LTV1,MATR3,MCM7,MKI67,MMS19,MPG,MRPL11,NELFA,NKRF,NUP188,OGT,PARP3,PPM1G,RBBP7,RBBP8,RBM14,RPL5,RRP1B,RRP9,RUVBL1,…	0.512991
Stress response	CDC37	yes	1	276	0.0282213	0	0	0.695652	3	892	0.00711462	192	ABCD3,PSMA3,SSBP1,ILVBL,PSMB5,CHTF18,CYC1,ABCE1,RPL13A,DDX50,EBNA1BP2,AHCY,ATAD3A,ATIC,BAG5,CCT3,CCT4,CCT6A,CCT7,CCT8,CDKN2AIPNL,CETN3,CLUH,CTPS1,DDX41,DNAJC7,DRG1,ELAVL1,ERAP1,FARSB,GGCT,HNRNPD,HNRNPDL,LENG1,LEO1,LSG1,LTV1,MATR3,MKI67,MRPL11,NELFA,NKRF,NUP188,OGT,PPM1G,RBBP7,RBM14,RPL5,RRP1B,RRP9,SAFB,SENP5,TPX2,VBP1,WDR12,XPO5,ZC3H15,ABCF2,DDX21,FARSA,DSCC1,CAD,DHX30,AHCTF1,NOP2,GNL3,RSL1D1,SLC…	0.0111618	0	0.304348	0.0247431	ABCD3,PSMA3,DDB2,SSBP1,ILVBL,PSMB5,CHTF18,CYC1,ABCE1,RPL13A,DDX50,EBNA1BP2,AHCY,ATAD3A,ATIC,BAG5,CCT3,CCT4,CCT6A,CCT7,CCT8,CDKN2AIP,CDKN2AIPNL,CETN2,CETN3,CHEK2,CLUH,COPS3,COPS4,COPS6,COPS7B,CTPS1,DDB1,DDX41,DHX9,DNAJC7,DRG1,ELAVL1,ERAP1,FARSB,GGCT,GPS1,HNRNPD,HNRNPDL,LENG1,LEO1,LSG1,LTV1,MATR3,MCM7,MKI67,MMS19,MPG,MRPL11,NELFA,NKRF,NUP188,OGT,PARP3,PPM1G,RBBP7,RBBP8,RBM14,RPL5,RRP1B,RRP9,RUVBL1,…	0.512991
Stress response	SMARCA4	yes	1	276	0.0282213	0	0	0.695652	3	892	0.00711462	192	ABCD3,PSMA3,SSBP1,ILVBL,PSMB5,CHTF18,CYC1,ABCE1,RPL13A,DDX50,EBNA1BP2,AHCY,ATAD3A,ATIC,BAG5,CCT3,CCT4,CCT6A,CCT7,CCT8,CDKN2AIPNL,CETN3,CLUH,CTPS1,DDX41,DNAJC7,DRG1,ELAVL1,ERAP1,FARSB,GGCT,HNRNPD,HNRNPDL,LENG1,LEO1,LSG1,LTV1,MATR3,MKI67,MRPL11,NELFA,NKRF,NUP188,OGT,PPM1G,RBBP7,RBM14,RPL5,RRP1B,RRP9,SAFB,SENP5,TPX2,VBP1,WDR12,XPO5,ZC3H15,ABCF2,DDX21,FARSA,DSCC1,CAD,DHX30,AHCTF1,NOP2,GNL3,RSL1D1,SLC…	0.0111618	0	0.304348	0.0247431	ABCD3,PSMA3,DDB2,SSBP1,ILVBL,PSMB5,CHTF18,CYC1,ABCE1,RPL13A,DDX50,EBNA1BP2,AHCY,ATAD3A,ATIC,BAG5,CCT3,CCT4,CCT6A,CCT7,CCT8,CDKN2AIP,CDKN2AIPNL,CETN2,CETN3,CHEK2,CLUH,COPS3,COPS4,COPS6,COPS7B,CTPS1,DDB1,DDX41,DHX9,DNAJC7,DRG1,ELAVL1,ERAP1,FARSB,GGCT,GPS1,HNRNPD,HNRNPDL,LENG1,LEO1,LSG1,LTV1,MATR3,MCM7,MKI67,MMS19,MPG,MRPL11,NELFA,NKRF,NUP188,OGT,PARP3,PPM1G,RBBP7,RBBP8,RBM14,RPL5,RRP1B,RRP9,RUVBL1,…	0.512991
Stress response	SUPT5H	yes	1	276	0.0282213	0	0	0.695652	3	892	0.00711462	192	ABCD3,PSMA3,SSBP1,ILVBL,PSMB5,CHTF18,CYC1,ABCE1,RPL13A,DDX50,EBNA1BP2,AHCY,ATAD3A,ATIC,BAG5,CCT3,CCT4,CCT6A,CCT7,CCT8,CDKN2AIPNL,CETN3,CLUH,CTPS1,DDX41,DNAJC7,DRG1,ELAVL1,ERAP1,FARSB,GGCT,HNRNPD,HNRNPDL,LENG1,LEO1,LSG1,LTV1,MATR3,MKI67,MRPL11,NELFA,NKRF,NUP188,OGT,PPM1G,RBBP7,RBM14,RPL5,RRP1B,RRP9,SAFB,SENP5,TPX2,VBP1,WDR12,XPO5,ZC3H15,ABCF2,DDX21,FARSA,DSCC1,CAD,DHX30,AHCTF1,NOP2,GNL3,RSL1D1,SLC…	0.0111618	0	0.304348	0.0247431	ABCD3,PSMA3,DDB2,SSBP1,ILVBL,PSMB5,CHTF18,CYC1,ABCE1,RPL13A,DDX50,EBNA1BP2,AHCY,ATAD3A,ATIC,BAG5,CCT3,CCT4,CCT6A,CCT7,CCT8,CDKN2AIP,CDKN2AIPNL,CETN2,CETN3,CHEK2,CLUH,COPS3,COPS4,COPS6,COPS7B,CTPS1,DDB1,DDX41,DHX9,DNAJC7,DRG1,ELAVL1,ERAP1,FARSB,GGCT,GPS1,HNRNPD,HNRNPDL,LENG1,LEO1,LSG1,LTV1,MATR3,MCM7,MKI67,MMS19,MPG,MRPL11,NELFA,NKRF,NUP188,OGT,PARP3,PPM1G,RBBP7,RBBP8,RBM14,RPL5,RRP1B,RRP9,RUVBL1,…	0.512991
Stress response	SAFB	yes	1	276	0.0282213	0	0	0.695652	3	892	0.00711462	192	ABCD3,PSMA3,SSBP1,ILVBL,PSMB5,CHTF18,CYC1,ABCE1,RPL13A,DDX50,EBNA1BP2,AHCY,ATAD3A,ATIC,BAG5,CCT3,CCT4,CCT6A,CCT7,CCT8,CDKN2AIPNL,CETN3,CLUH,CTPS1,DDX41,DNAJC7,DRG1,ELAVL1,ERAP1,FARSB,GGCT,HNRNPD,HNRNPDL,LENG1,LEO1,LSG1,LTV1,MATR3,MKI67,MRPL11,NELFA,NKRF,NUP188,OGT,PPM1G,RBBP7,RBM14,RPL5,RRP1B,RRP9,SAFB,SENP5,TPX2,VBP1,WDR12,XPO5,ZC3H15,ABCF2,DDX21,FARSA,DSCC1,CAD,DHX30,AHCTF1,NOP2,GNL3,RSL1D1,SLC…	0.0111618	0	0.304348	0.0247431	ABCD3,PSMA3,DDB2,SSBP1,ILVBL,PSMB5,CHTF18,CYC1,ABCE1,RPL13A,DDX50,EBNA1BP2,AHCY,ATAD3A,ATIC,BAG5,CCT3,CCT4,CCT6A,CCT7,CCT8,CDKN2AIP,CDKN2AIPNL,CETN2,CETN3,CHEK2,CLUH,COPS3,COPS4,COPS6,COPS7B,CTPS1,DDB1,DDX41,DHX9,DNAJC7,DRG1,ELAVL1,ERAP1,FARSB,GGCT,GPS1,HNRNPD,HNRNPDL,LENG1,LEO1,LSG1,LTV1,MATR3,MCM7,MKI67,MMS19,MPG,MRPL11,NELFA,NKRF,NUP188,OGT,PARP3,PPM1G,RBBP7,RBBP8,RBM14,RPL5,RRP1B,RRP9,RUVBL1,…	0.512991
Stress response	LENG1	yes	1	276	0.0282213	0	0	0.695652	3	892	0.00711462	192	ABCD3,PSMA3,SSBP1,ILVBL,PSMB5,CHTF18,CYC1,ABCE1,RPL13A,DDX50,EBNA1BP2,AHCY,ATAD3A,ATIC,BAG5,CCT3,CCT4,CCT6A,CCT7,CCT8,CDKN2AIPNL,CETN3,CLUH,CTPS1,DDX41,DNAJC7,DRG1,ELAVL1,ERAP1,FARSB,GGCT,HNRNPD,HNRNPDL,LENG1,LEO1,LSG1,LTV1,MATR3,MKI67,MRPL11,NELFA,NKRF,NUP188,OGT,PPM1G,RBBP7,RBM14,RPL5,RRP1B,RRP9,SAFB,SENP5,TPX2,VBP1,WDR12,XPO5,ZC3H15,ABCF2,DDX21,FARSA,DSCC1,CAD,DHX30,AHCTF1,NOP2,GNL3,RSL1D1,SLC…	0.0111618	0	0.304348	0.0247431	ABCD3,PSMA3,DDB2,SSBP1,ILVBL,PSMB5,CHTF18,CYC1,ABCE1,RPL13A,DDX50,EBNA1BP2,AHCY,ATAD3A,ATIC,BAG5,CCT3,CCT4,CCT6A,CCT7,CCT8,CDKN2AIP,CDKN2AIPNL,CETN2,CETN3,CHEK2,CLUH,COPS3,COPS4,COPS6,COPS7B,CTPS1,DDB1,DDX41,DHX9,DNAJC7,DRG1,ELAVL1,ERAP1,FARSB,GGCT,GPS1,HNRNPD,HNRNPDL,LENG1,LEO1,LSG1,LTV1,MATR3,MCM7,MKI67,MMS19,MPG,MRPL11,NELFA,NKRF,NUP188,OGT,PARP3,PPM1G,RBBP7,RBBP8,RBM14,RPL5,RRP1B,RRP9,RUVBL1,…	0.512991
Stress response	ELAVL1	yes	1	276	0.0282213	0	0	0.695652	3	892	0.00711462	192	ABCD3,PSMA3,SSBP1,ILVBL,PSMB5,CHTF18,CYC1,ABCE1,RPL13A,DDX50,EBNA1BP2,AHCY,ATAD3A,ATIC,BAG5,CCT3,CCT4,CCT6A,CCT7,CCT8,CDKN2AIPNL,CETN3,CLUH,CTPS1,DDX41,DNAJC7,DRG1,ELAVL1,ERAP1,FARSB,GGCT,HNRNPD,HNRNPDL,LENG1,LEO1,LSG1,LTV1,MATR3,MKI67,MRPL11,NELFA,NKRF,NUP188,OGT,PPM1G,RBBP7,RBM14,RPL5,RRP1B,RRP9,SAFB,SENP5,TPX2,VBP1,WDR12,XPO5,ZC3H15,ABCF2,DDX21,FARSA,DSCC1,CAD,DHX30,AHCTF1,NOP2,GNL3,RSL1D1,SLC…	0.0111618	0	0.304348	0.0247431	ABCD3,PSMA3,DDB2,SSBP1,ILVBL,PSMB5,CHTF18,CYC1,ABCE1,RPL13A,DDX50,EBNA1BP2,AHCY,ATAD3A,ATIC,BAG5,CCT3,CCT4,CCT6A,CCT7,CCT8,CDKN2AIP,CDKN2AIPNL,CETN2,CETN3,CHEK2,CLUH,COPS3,COPS4,COPS6,COPS7B,CTPS1,DDB1,DDX41,DHX9,DNAJC7,DRG1,ELAVL1,ERAP1,FARSB,GGCT,GPS1,HNRNPD,HNRNPDL,LENG1,LEO1,LSG1,LTV1,MATR3,MCM7,MKI67,MMS19,MPG,MRPL11,NELFA,NKRF,NUP188,OGT,PARP3,PPM1G,RBBP7,RBBP8,RBM14,RPL5,RRP1B,RRP9,RUVBL1,…	0.512991
Stress response	SLC25A12	yes	1	276	0.0282213	0	0	0.695652	3	892	0.00711462	192	ABCD3,PSMA3,SSBP1,ILVBL,PSMB5,CHTF18,CYC1,ABCE1,RPL13A,DDX50,EBNA1BP2,AHCY,ATAD3A,ATIC,BAG5,CCT3,CCT4,CCT6A,CCT7,CCT8,CDKN2AIPNL,CETN3,CLUH,CTPS1,DDX41,DNAJC7,DRG1,ELAVL1,ERAP1,FARSB,GGCT,HNRNPD,HNRNPDL,LENG1,LEO1,LSG1,LTV1,MATR3,MKI67,MRPL11,NELFA,NKRF,NUP188,OGT,PPM1G,RBBP7,RBM14,RPL5,RRP1B,RRP9,SAFB,SENP5,TPX2,VBP1,WDR12,XPO5,ZC3H15,ABCF2,DDX21,FARSA,DSCC1,CAD,DHX30,AHCTF1,NOP2,GNL3,RSL1D1,SLC…	0.0111618	0	0.304348	0.0247431	ABCD3,PSMA3,DDB2,SSBP1,ILVBL,PSMB5,CHTF18,CYC1,ABCE1,RPL13A,DDX50,EBNA1BP2,AHCY,ATAD3A,ATIC,BAG5,CCT3,CCT4,CCT6A,CCT7,CCT8,CDKN2AIP,CDKN2AIPNL,CETN2,CETN3,CHEK2,CLUH,COPS3,COPS4,COPS6,COPS7B,CTPS1,DDB1,DDX41,DHX9,DNAJC7,DRG1,ELAVL1,ERAP1,FARSB,GGCT,GPS1,HNRNPD,HNRNPDL,LENG1,LEO1,LSG1,LTV1,MATR3,MCM7,MKI67,MMS19,MPG,MRPL11,NELFA,NKRF,NUP188,OGT,PARP3,PPM1G,RBBP7,RBBP8,RBM14,RPL5,RRP1B,RRP9,RUVBL1,…	0.512991
Stress response	XRCC5	yes	1	276	0.0282213	0	0	0.695652	3	892	0.00711462	192	ABCD3,PSMA3,SSBP1,ILVBL,PSMB5,CHTF18,CYC1,ABCE1,RPL13A,DDX50,EBNA1BP2,AHCY,ATAD3A,ATIC,BAG5,CCT3,CCT4,CCT6A,CCT7,CCT8,CDKN2AIPNL,CETN3,CLUH,CTPS1,DDX41,DNAJC7,DRG1,ELAVL1,ERAP1,FARSB,GGCT,HNRNPD,HNRNPDL,LENG1,LEO1,LSG1,LTV1,MATR3,MKI67,MRPL11,NELFA,NKRF,NUP188,OGT,PPM1G,RBBP7,RBM14,RPL5,RRP1B,RRP9,SAFB,SENP5,TPX2,VBP1,WDR12,XPO5,ZC3H15,ABCF2,DDX21,FARSA,DSCC1,CAD,DHX30,AHCTF1,NOP2,GNL3,RSL1D1,SLC…	0.0111618	0	0.304348	0.0247431	ABCD3,PSMA3,DDB2,SSBP1,ILVBL,PSMB5,CHTF18,CYC1,ABCE1,RPL13A,DDX50,EBNA1BP2,AHCY,ATAD3A,ATIC,BAG5,CCT3,CCT4,CCT6A,CCT7,CCT8,CDKN2AIP,CDKN2AIPNL,CETN2,CETN3,CHEK2,CLUH,COPS3,COPS4,COPS6,COPS7B,CTPS1,DDB1,DDX41,DHX9,DNAJC7,DRG1,ELAVL1,ERAP1,FARSB,GGCT,GPS1,HNRNPD,HNRNPDL,LENG1,LEO1,LSG1,LTV1,MATR3,MCM7,MKI67,MMS19,MPG,MRPL11,NELFA,NKRF,NUP188,OGT,PARP3,PPM1G,RBBP7,RBBP8,RBM14,RPL5,RRP1B,RRP9,RUVBL1,…	0.512991
Stress response	FARSB	yes	1	276	0.0282213	0	0	0.695652	3	892	0.00711462	192	ABCD3,PSMA3,SSBP1,ILVBL,PSMB5,CHTF18,CYC1,ABCE1,RPL13A,DDX50,EBNA1BP2,AHCY,ATAD3A,ATIC,BAG5,CCT3,CCT4,CCT6A,CCT7,CCT8,CDKN2AIPNL,CETN3,CLUH,CTPS1,DDX41,DNAJC7,DRG1,ELAVL1,ERAP1,FARSB,GGCT,HNRNPD,HNRNPDL,LENG1,LEO1,LSG1,LTV1,MATR3,MKI67,MRPL11,NELFA,NKRF,NUP188,OGT,PPM1G,RBBP7,RBM14,RPL5,RRP1B,RRP9,SAFB,SENP5,TPX2,VBP1,WDR12,XPO5,ZC3H15,ABCF2,DDX21,FARSA,DSCC1,CAD,DHX30,AHCTF1,NOP2,GNL3,RSL1D1,SLC…	0.0111618	0	0.304348	0.0247431	ABCD3,PSMA3,DDB2,SSBP1,ILVBL,PSMB5,CHTF18,CYC1,ABCE1,RPL13A,DDX50,EBNA1BP2,AHCY,ATAD3A,ATIC,BAG5,CCT3,CCT4,CCT6A,CCT7,CCT8,CDKN2AIP,CDKN2AIPNL,CETN2,CETN3,CHEK2,CLUH,COPS3,COPS4,COPS6,COPS7B,CTPS1,DDB1,DDX41,DHX9,DNAJC7,DRG1,ELAVL1,ERAP1,FARSB,GGCT,GPS1,HNRNPD,HNRNPDL,LENG1,LEO1,LSG1,LTV1,MATR3,MCM7,MKI67,MMS19,MPG,MRPL11,NELFA,NKRF,NUP188,OGT,PARP3,PPM1G,RBBP7,RBBP8,RBM14,RPL5,RRP1B,RRP9,RUVBL1,…	0.512991
Stress response	PSMD1	yes	1	276	0.0282213	0	0	0.695652	3	892	0.00711462	192	ABCD3,PSMA3,SSBP1,ILVBL,PSMB5,CHTF18,CYC1,ABCE1,RPL13A,DDX50,EBNA1BP2,AHCY,ATAD3A,ATIC,BAG5,CCT3,CCT4,CCT6A,CCT7,CCT8,CDKN2AIPNL,CETN3,CLUH,CTPS1,DDX41,DNAJC7,DRG1,ELAVL1,ERAP1,FARSB,GGCT,HNRNPD,HNRNPDL,LENG1,LEO1,LSG1,LTV1,MATR3,MKI67,MRPL11,NELFA,NKRF,NUP188,OGT,PPM1G,RBBP7,RBM14,RPL5,RRP1B,RRP9,SAFB,SENP5,TPX2,VBP1,WDR12,XPO5,ZC3H15,ABCF2,DDX21,FARSA,DSCC1,CAD,DHX30,AHCTF1,NOP2,GNL3,RSL1D1,SLC…	0.0111618	0	0.304348	0.0247431	ABCD3,PSMA3,DDB2,SSBP1,ILVBL,PSMB5,CHTF18,CYC1,ABCE1,RPL13A,DDX50,EBNA1BP2,AHCY,ATAD3A,ATIC,BAG5,CCT3,CCT4,CCT6A,CCT7,CCT8,CDKN2AIP,CDKN2AIPNL,CETN2,CETN3,CHEK2,CLUH,COPS3,COPS4,COPS6,COPS7B,CTPS1,DDB1,DDX41,DHX9,DNAJC7,DRG1,ELAVL1,ERAP1,FARSB,GGCT,GPS1,HNRNPD,HNRNPDL,LENG1,LEO1,LSG1,LTV1,MATR3,MCM7,MKI67,MMS19,MPG,MRPL11,NELFA,NKRF,NUP188,OGT,PARP3,PPM1G,RBBP7,RBBP8,RBM14,RPL5,RRP1B,RRP9,RUVBL1,…	0.512991
Stress response	COPS8	yes	1	276	0.0282213	0	0	0.695652	3	892	0.00711462	192	ABCD3,PSMA3,SSBP1,ILVBL,PSMB5,CHTF18,CYC1,ABCE1,RPL13A,DDX50,EBNA1BP2,AHCY,ATAD3A,ATIC,BAG5,CCT3,CCT4,CCT6A,CCT7,CCT8,CDKN2AIPNL,CETN3,CLUH,CTPS1,DDX41,DNAJC7,DRG1,ELAVL1,ERAP1,FARSB,GGCT,HNRNPD,HNRNPDL,LENG1,LEO1,LSG1,LTV1,MATR3,MKI67,MRPL11,NELFA,NKRF,NUP188,OGT,PPM1G,RBBP7,RBM14,RPL5,RRP1B,RRP9,SAFB,SENP5,TPX2,VBP1,WDR12,XPO5,ZC3H15,ABCF2,DDX21,FARSA,DSCC1,CAD,DHX30,AHCTF1,NOP2,GNL3,RSL1D1,SLC…	0.0111618	0	0.304348	0.0247431	ABCD3,PSMA3,DDB2,SSBP1,ILVBL,PSMB5,CHTF18,CYC1,ABCE1,RPL13A,DDX50,EBNA1BP2,AHCY,ATAD3A,ATIC,BAG5,CCT3,CCT4,CCT6A,CCT7,CCT8,CDKN2AIP,CDKN2AIPNL,CETN2,CETN3,CHEK2,CLUH,COPS3,COPS4,COPS6,COPS7B,CTPS1,DDB1,DDX41,DHX9,DNAJC7,DRG1,ELAVL1,ERAP1,FARSB,GGCT,GPS1,HNRNPD,HNRNPDL,LENG1,LEO1,LSG1,LTV1,MATR3,MCM7,MKI67,MMS19,MPG,MRPL11,NELFA,NKRF,NUP188,OGT,PARP3,PPM1G,RBBP7,RBBP8,RBM14,RPL5,RRP1B,RRP9,RUVBL1,…	0.512991
Stress response	MSH2	yes	1	276	0.0282213	0	0	0.695652	3	892	0.00711462	192	ABCD3,PSMA3,SSBP1,ILVBL,PSMB5,CHTF18,CYC1,ABCE1,RPL13A,DDX50,EBNA1BP2,AHCY,ATAD3A,ATIC,BAG5,CCT3,CCT4,CCT6A,CCT7,CCT8,CDKN2AIPNL,CETN3,CLUH,CTPS1,DDX41,DNAJC7,DRG1,ELAVL1,ERAP1,FARSB,GGCT,HNRNPD,HNRNPDL,LENG1,LEO1,LSG1,LTV1,MATR3,MKI67,MRPL11,NELFA,NKRF,NUP188,OGT,PPM1G,RBBP7,RBM14,RPL5,RRP1B,RRP9,SAFB,SENP5,TPX2,VBP1,WDR12,XPO5,ZC3H15,ABCF2,DDX21,FARSA,DSCC1,CAD,DHX30,AHCTF1,NOP2,GNL3,RSL1D1,SLC…	0.0111618	0	0.304348	0.0247431	ABCD3,PSMA3,DDB2,SSBP1,ILVBL,PSMB5,CHTF18,CYC1,ABCE1,RPL13A,DDX50,EBNA1BP2,AHCY,ATAD3A,ATIC,BAG5,CCT3,CCT4,CCT6A,CCT7,CCT8,CDKN2AIP,CDKN2AIPNL,CETN2,CETN3,CHEK2,CLUH,COPS3,COPS4,COPS6,COPS7B,CTPS1,DDB1,DDX41,DHX9,DNAJC7,DRG1,ELAVL1,ERAP1,FARSB,GGCT,GPS1,HNRNPD,HNRNPDL,LENG1,LEO1,LSG1,LTV1,MATR3,MCM7,MKI67,MMS19,MPG,MRPL11,NELFA,NKRF,NUP188,OGT,PARP3,PPM1G,RBBP7,RBBP8,RBM14,RPL5,RRP1B,RRP9,RUVBL1,…	0.512991
Stress response	CCT4	yes	1	276	0.0282213	0	0	0.695652	3	892	0.00711462	192	ABCD3,PSMA3,SSBP1,ILVBL,PSMB5,CHTF18,CYC1,ABCE1,RPL13A,DDX50,EBNA1BP2,AHCY,ATAD3A,ATIC,BAG5,CCT3,CCT4,CCT6A,CCT7,CCT8,CDKN2AIPNL,CETN3,CLUH,CTPS1,DDX41,DNAJC7,DRG1,ELAVL1,ERAP1,FARSB,GGCT,HNRNPD,HNRNPDL,LENG1,LEO1,LSG1,LTV1,MATR3,MKI67,MRPL11,NELFA,NKRF,NUP188,OGT,PPM1G,RBBP7,RBM14,RPL5,RRP1B,RRP9,SAFB,SENP5,TPX2,VBP1,WDR12,XPO5,ZC3H15,ABCF2,DDX21,FARSA,DSCC1,CAD,DHX30,AHCTF1,NOP2,GNL3,RSL1D1,SLC…	0.0111618	0	0.304348	0.0247431	ABCD3,PSMA3,DDB2,SSBP1,ILVBL,PSMB5,CHTF18,CYC1,ABCE1,RPL13A,DDX50,EBNA1BP2,AHCY,ATAD3A,ATIC,BAG5,CCT3,CCT4,CCT6A,CCT7,CCT8,CDKN2AIP,CDKN2AIPNL,CETN2,CETN3,CHEK2,CLUH,COPS3,COPS4,COPS6,COPS7B,CTPS1,DDB1,DDX41,DHX9,DNAJC7,DRG1,ELAVL1,ERAP1,FARSB,GGCT,GPS1,HNRNPD,HNRNPDL,LENG1,LEO1,LSG1,LTV1,MATR3,MCM7,MKI67,MMS19,MPG,MRPL11,NELFA,NKRF,NUP188,OGT,PARP3,PPM1G,RBBP7,RBBP8,RBM14,RPL5,RRP1B,RRP9,RUVBL1,…	0.512991
Stress response	RAE1	yes	1	276	0.0282213	0	0	0.695652	3	892	0.00711462	192	ABCD3,PSMA3,SSBP1,ILVBL,PSMB5,CHTF18,CYC1,ABCE1,RPL13A,DDX50,EBNA1BP2,AHCY,ATAD3A,ATIC,BAG5,CCT3,CCT4,CCT6A,CCT7,CCT8,CDKN2AIPNL,CETN3,CLUH,CTPS1,DDX41,DNAJC7,DRG1,ELAVL1,ERAP1,FARSB,GGCT,HNRNPD,HNRNPDL,LENG1,LEO1,LSG1,LTV1,MATR3,MKI67,MRPL11,NELFA,NKRF,NUP188,OGT,PPM1G,RBBP7,RBM14,RPL5,RRP1B,RRP9,SAFB,SENP5,TPX2,VBP1,WDR12,XPO5,ZC3H15,ABCF2,DDX21,FARSA,DSCC1,CAD,DHX30,AHCTF1,NOP2,GNL3,RSL1D1,SLC…	0.0111618	0	0.304348	0.0247431	ABCD3,PSMA3,DDB2,SSBP1,ILVBL,PSMB5,CHTF18,CYC1,ABCE1,RPL13A,DDX50,EBNA1BP2,AHCY,ATAD3A,ATIC,BAG5,CCT3,CCT4,CCT6A,CCT7,CCT8,CDKN2AIP,CDKN2AIPNL,CETN2,CETN3,CHEK2,CLUH,COPS3,COPS4,COPS6,COPS7B,CTPS1,DDB1,DDX41,DHX9,DNAJC7,DRG1,ELAVL1,ERAP1,FARSB,GGCT,GPS1,HNRNPD,HNRNPDL,LENG1,LEO1,LSG1,LTV1,MATR3,MCM7,MKI67,MMS19,MPG,MRPL11,NELFA,NKRF,NUP188,OGT,PARP3,PPM1G,RBBP7,RBBP8,RBM14,RPL5,RRP1B,RRP9,RUVBL1,…	0.512991
Stress response	SMARCB1	yes	1	276	0.0282213	0	0	0.695652	3	892	0.00711462	192	ABCD3,PSMA3,SSBP1,ILVBL,PSMB5,CHTF18,CYC1,ABCE1,RPL13A,DDX50,EBNA1BP2,AHCY,ATAD3A,ATIC,BAG5,CCT3,CCT4,CCT6A,CCT7,CCT8,CDKN2AIPNL,CETN3,CLUH,CTPS1,DDX41,DNAJC7,DRG1,ELAVL1,ERAP1,FARSB,GGCT,HNRNPD,HNRNPDL,LENG1,LEO1,LSG1,LTV1,MATR3,MKI67,MRPL11,NELFA,NKRF,NUP188,OGT,PPM1G,RBBP7,RBM14,RPL5,RRP1B,RRP9,SAFB,SENP5,TPX2,VBP1,WDR12,XPO5,ZC3H15,ABCF2,DDX21,FARSA,DSCC1,CAD,DHX30,AHCTF1,NOP2,GNL3,RSL1D1,SLC…	0.0111618	0	0.304348	0.0247431	ABCD3,PSMA3,DDB2,SSBP1,ILVBL,PSMB5,CHTF18,CYC1,ABCE1,RPL13A,DDX50,EBNA1BP2,AHCY,ATAD3A,ATIC,BAG5,CCT3,CCT4,CCT6A,CCT7,CCT8,CDKN2AIP,CDKN2AIPNL,CETN2,CETN3,CHEK2,CLUH,COPS3,COPS4,COPS6,COPS7B,CTPS1,DDB1,DDX41,DHX9,DNAJC7,DRG1,ELAVL1,ERAP1,FARSB,GGCT,GPS1,HNRNPD,HNRNPDL,LENG1,LEO1,LSG1,LTV1,MATR3,MCM7,MKI67,MMS19,MPG,MRPL11,NELFA,NKRF,NUP188,OGT,PARP3,PPM1G,RBBP7,RBBP8,RBM14,RPL5,RRP1B,RRP9,RUVBL1,…	0.512991
Stress response	RFC4	yes	1	276	0.0282213	0	0	0.695652	3	892	0.00711462	192	ABCD3,PSMA3,SSBP1,ILVBL,PSMB5,CHTF18,CYC1,ABCE1,RPL13A,DDX50,EBNA1BP2,AHCY,ATAD3A,ATIC,BAG5,CCT3,CCT4,CCT6A,CCT7,CCT8,CDKN2AIPNL,CETN3,CLUH,CTPS1,DDX41,DNAJC7,DRG1,ELAVL1,ERAP1,FARSB,GGCT,HNRNPD,HNRNPDL,LENG1,LEO1,LSG1,LTV1,MATR3,MKI67,MRPL11,NELFA,NKRF,NUP188,OGT,PPM1G,RBBP7,RBM14,RPL5,RRP1B,RRP9,SAFB,SENP5,TPX2,VBP1,WDR12,XPO5,ZC3H15,ABCF2,DDX21,FARSA,DSCC1,CAD,DHX30,AHCTF1,NOP2,GNL3,RSL1D1,SLC…	0.0111618	0	0.304348	0.0247431	ABCD3,PSMA3,DDB2,SSBP1,ILVBL,PSMB5,CHTF18,CYC1,ABCE1,RPL13A,DDX50,EBNA1BP2,AHCY,ATAD3A,ATIC,BAG5,CCT3,CCT4,CCT6A,CCT7,CCT8,CDKN2AIP,CDKN2AIPNL,CETN2,CETN3,CHEK2,CLUH,COPS3,COPS4,COPS6,COPS7B,CTPS1,DDB1,DDX41,DHX9,DNAJC7,DRG1,ELAVL1,ERAP1,FARSB,GGCT,GPS1,HNRNPD,HNRNPDL,LENG1,LEO1,LSG1,LTV1,MATR3,MCM7,MKI67,MMS19,MPG,MRPL11,NELFA,NKRF,NUP188,OGT,PARP3,PPM1G,RBBP7,RBBP8,RBM14,RPL5,RRP1B,RRP9,RUVBL1,…	0.512991
Stress response	SENP5	yes	1	276	0.0282213	0	0	0.695652	3	892	0.00711462	192	ABCD3,PSMA3,SSBP1,ILVBL,PSMB5,CHTF18,CYC1,ABCE1,RPL13A,DDX50,EBNA1BP2,AHCY,ATAD3A,ATIC,BAG5,CCT3,CCT4,CCT6A,CCT7,CCT8,CDKN2AIPNL,CETN3,CLUH,CTPS1,DDX41,DNAJC7,DRG1,ELAVL1,ERAP1,FARSB,GGCT,HNRNPD,HNRNPDL,LENG1,LEO1,LSG1,LTV1,MATR3,MKI67,MRPL11,NELFA,NKRF,NUP188,OGT,PPM1G,RBBP7,RBM14,RPL5,RRP1B,RRP9,SAFB,SENP5,TPX2,VBP1,WDR12,XPO5,ZC3H15,ABCF2,DDX21,FARSA,DSCC1,CAD,DHX30,AHCTF1,NOP2,GNL3,RSL1D1,SLC…	0.0111618	0	0.304348	0.0247431	ABCD3,PSMA3,DDB2,SSBP1,ILVBL,PSMB5,CHTF18,CYC1,ABCE1,RPL13A,DDX50,EBNA1BP2,AHCY,ATAD3A,ATIC,BAG5,CCT3,CCT4,CCT6A,CCT7,CCT8,CDKN2AIP,CDKN2AIPNL,CETN2,CETN3,CHEK2,CLUH,COPS3,COPS4,COPS6,COPS7B,CTPS1,DDB1,DDX41,DHX9,DNAJC7,DRG1,ELAVL1,ERAP1,FARSB,GGCT,GPS1,HNRNPD,HNRNPDL,LENG1,LEO1,LSG1,LTV1,MATR3,MCM7,MKI67,MMS19,MPG,MRPL11,NELFA,NKRF,NUP188,OGT,PARP3,PPM1G,RBBP7,RBBP8,RBM14,RPL5,RRP1B,RRP9,RUVBL1,…	0.512991
Stress response	MLH1	yes	1	276	0.0282213	0	0	0.695652	3	892	0.00711462	192	ABCD3,PSMA3,SSBP1,ILVBL,PSMB5,CHTF18,CYC1,ABCE1,RPL13A,DDX50,EBNA1BP2,AHCY,ATAD3A,ATIC,BAG5,CCT3,CCT4,CCT6A,CCT7,CCT8,CDKN2AIPNL,CETN3,CLUH,CTPS1,DDX41,DNAJC7,DRG1,ELAVL1,ERAP1,FARSB,GGCT,HNRNPD,HNRNPDL,LENG1,LEO1,LSG1,LTV1,MATR3,MKI67,MRPL11,NELFA,NKRF,NUP188,OGT,PPM1G,RBBP7,RBM14,RPL5,RRP1B,RRP9,SAFB,SENP5,TPX2,VBP1,WDR12,XPO5,ZC3H15,ABCF2,DDX21,FARSA,DSCC1,CAD,DHX30,AHCTF1,NOP2,GNL3,RSL1D1,SLC…	0.0111618	0	0.304348	0.0247431	ABCD3,PSMA3,DDB2,SSBP1,ILVBL,PSMB5,CHTF18,CYC1,ABCE1,RPL13A,DDX50,EBNA1BP2,AHCY,ATAD3A,ATIC,BAG5,CCT3,CCT4,CCT6A,CCT7,CCT8,CDKN2AIP,CDKN2AIPNL,CETN2,CETN3,CHEK2,CLUH,COPS3,COPS4,COPS6,COPS7B,CTPS1,DDB1,DDX41,DHX9,DNAJC7,DRG1,ELAVL1,ERAP1,FARSB,GGCT,GPS1,HNRNPD,HNRNPDL,LENG1,LEO1,LSG1,LTV1,MATR3,MCM7,MKI67,MMS19,MPG,MRPL11,NELFA,NKRF,NUP188,OGT,PARP3,PPM1G,RBBP7,RBBP8,RBM14,RPL5,RRP1B,RRP9,RUVBL1,…	0.512991
Stress response	DHX30	yes	1	276	0.0282213	0	0	0.695652	3	892	0.00711462	192	ABCD3,PSMA3,SSBP1,ILVBL,PSMB5,CHTF18,CYC1,ABCE1,RPL13A,DDX50,EBNA1BP2,AHCY,ATAD3A,ATIC,BAG5,CCT3,CCT4,CCT6A,CCT7,CCT8,CDKN2AIPNL,CETN3,CLUH,CTPS1,DDX41,DNAJC7,DRG1,ELAVL1,ERAP1,FARSB,GGCT,HNRNPD,HNRNPDL,LENG1,LEO1,LSG1,LTV1,MATR3,MKI67,MRPL11,NELFA,NKRF,NUP188,OGT,PPM1G,RBBP7,RBM14,RPL5,RRP1B,RRP9,SAFB,SENP5,TPX2,VBP1,WDR12,XPO5,ZC3H15,ABCF2,DDX21,FARSA,DSCC1,CAD,DHX30,AHCTF1,NOP2,GNL3,RSL1D1,SLC…	0.0111618	0	0.304348	0.0247431	ABCD3,PSMA3,DDB2,SSBP1,ILVBL,PSMB5,CHTF18,CYC1,ABCE1,RPL13A,DDX50,EBNA1BP2,AHCY,ATAD3A,ATIC,BAG5,CCT3,CCT4,CCT6A,CCT7,CCT8,CDKN2AIP,CDKN2AIPNL,CETN2,CETN3,CHEK2,CLUH,COPS3,COPS4,COPS6,COPS7B,CTPS1,DDB1,DDX41,DHX9,DNAJC7,DRG1,ELAVL1,ERAP1,FARSB,GGCT,GPS1,HNRNPD,HNRNPDL,LENG1,LEO1,LSG1,LTV1,MATR3,MCM7,MKI67,MMS19,MPG,MRPL11,NELFA,NKRF,NUP188,OGT,PARP3,PPM1G,RBBP7,RBBP8,RBM14,RPL5,RRP1B,RRP9,RUVBL1,…	0.512991
Stress response	LARP7	yes	1	276	0.0282213	0	0	0.695652	3	892	0.00711462	192	ABCD3,PSMA3,SSBP1,ILVBL,PSMB5,CHTF18,CYC1,ABCE1,RPL13A,DDX50,EBNA1BP2,AHCY,ATAD3A,ATIC,BAG5,CCT3,CCT4,CCT6A,CCT7,CCT8,CDKN2AIPNL,CETN3,CLUH,CTPS1,DDX41,DNAJC7,DRG1,ELAVL1,ERAP1,FARSB,GGCT,HNRNPD,HNRNPDL,LENG1,LEO1,LSG1,LTV1,MATR3,MKI67,MRPL11,NELFA,NKRF,NUP188,OGT,PPM1G,RBBP7,RBM14,RPL5,RRP1B,RRP9,SAFB,SENP5,TPX2,VBP1,WDR12,XPO5,ZC3H15,ABCF2,DDX21,FARSA,DSCC1,CAD,DHX30,AHCTF1,NOP2,GNL3,RSL1D1,SLC…	0.0111618	0	0.304348	0.0247431	ABCD3,PSMA3,DDB2,SSBP1,ILVBL,PSMB5,CHTF18,CYC1,ABCE1,RPL13A,DDX50,EBNA1BP2,AHCY,ATAD3A,ATIC,BAG5,CCT3,CCT4,CCT6A,CCT7,CCT8,CDKN2AIP,CDKN2AIPNL,CETN2,CETN3,CHEK2,CLUH,COPS3,COPS4,COPS6,COPS7B,CTPS1,DDB1,DDX41,DHX9,DNAJC7,DRG1,ELAVL1,ERAP1,FARSB,GGCT,GPS1,HNRNPD,HNRNPDL,LENG1,LEO1,LSG1,LTV1,MATR3,MCM7,MKI67,MMS19,MPG,MRPL11,NELFA,NKRF,NUP188,OGT,PARP3,PPM1G,RBBP7,RBBP8,RBM14,RPL5,RRP1B,RRP9,RUVBL1,…	0.512991
Stress response	DDX60	yes	1	276	0.0282213	0	0	0.695652	3	892	0.00711462	192	ABCD3,PSMA3,SSBP1,ILVBL,PSMB5,CHTF18,CYC1,ABCE1,RPL13A,DDX50,EBNA1BP2,AHCY,ATAD3A,ATIC,BAG5,CCT3,CCT4,CCT6A,CCT7,CCT8,CDKN2AIPNL,CETN3,CLUH,CTPS1,DDX41,DNAJC7,DRG1,ELAVL1,ERAP1,FARSB,GGCT,HNRNPD,HNRNPDL,LENG1,LEO1,LSG1,LTV1,MATR3,MKI67,MRPL11,NELFA,NKRF,NUP188,OGT,PPM1G,RBBP7,RBM14,RPL5,RRP1B,RRP9,SAFB,SENP5,TPX2,VBP1,WDR12,XPO5,ZC3H15,ABCF2,DDX21,FARSA,DSCC1,CAD,DHX30,AHCTF1,NOP2,GNL3,RSL1D1,SLC…	0.0111618	0	0.304348	0.0247431	ABCD3,PSMA3,DDB2,SSBP1,ILVBL,PSMB5,CHTF18,CYC1,ABCE1,RPL13A,DDX50,EBNA1BP2,AHCY,ATAD3A,ATIC,BAG5,CCT3,CCT4,CCT6A,CCT7,CCT8,CDKN2AIP,CDKN2AIPNL,CETN2,CETN3,CHEK2,CLUH,COPS3,COPS4,COPS6,COPS7B,CTPS1,DDB1,DDX41,DHX9,DNAJC7,DRG1,ELAVL1,ERAP1,FARSB,GGCT,GPS1,HNRNPD,HNRNPDL,LENG1,LEO1,LSG1,LTV1,MATR3,MCM7,MKI67,MMS19,MPG,MRPL11,NELFA,NKRF,NUP188,OGT,PARP3,PPM1G,RBBP7,RBBP8,RBM14,RPL5,RRP1B,RRP9,RUVBL1,…	0.512991
Stress response	RAD50	yes	1	276	0.0282213	0	0	0.695652	3	892	0.00711462	192	ABCD3,PSMA3,SSBP1,ILVBL,PSMB5,CHTF18,CYC1,ABCE1,RPL13A,DDX50,EBNA1BP2,AHCY,ATAD3A,ATIC,BAG5,CCT3,CCT4,CCT6A,CCT7,CCT8,CDKN2AIPNL,CETN3,CLUH,CTPS1,DDX41,DNAJC7,DRG1,ELAVL1,ERAP1,FARSB,GGCT,HNRNPD,HNRNPDL,LENG1,LEO1,LSG1,LTV1,MATR3,MKI67,MRPL11,NELFA,NKRF,NUP188,OGT,PPM1G,RBBP7,RBM14,RPL5,RRP1B,RRP9,SAFB,SENP5,TPX2,VBP1,WDR12,XPO5,ZC3H15,ABCF2,DDX21,FARSA,DSCC1,CAD,DHX30,AHCTF1,NOP2,GNL3,RSL1D1,SLC…	0.0111618	0	0.304348	0.0247431	ABCD3,PSMA3,DDB2,SSBP1,ILVBL,PSMB5,CHTF18,CYC1,ABCE1,RPL13A,DDX50,EBNA1BP2,AHCY,ATAD3A,ATIC,BAG5,CCT3,CCT4,CCT6A,CCT7,CCT8,CDKN2AIP,CDKN2AIPNL,CETN2,CETN3,CHEK2,CLUH,COPS3,COPS4,COPS6,COPS7B,CTPS1,DDB1,DDX41,DHX9,DNAJC7,DRG1,ELAVL1,ERAP1,FARSB,GGCT,GPS1,HNRNPD,HNRNPDL,LENG1,LEO1,LSG1,LTV1,MATR3,MCM7,MKI67,MMS19,MPG,MRPL11,NELFA,NKRF,NUP188,OGT,PARP3,PPM1G,RBBP7,RBBP8,RBM14,RPL5,RRP1B,RRP9,RUVBL1,…	0.512991
Stress response	NNT	yes	1	276	0.0282213	0	0	0.695652	3	892	0.00711462	192	ABCD3,PSMA3,SSBP1,ILVBL,PSMB5,CHTF18,CYC1,ABCE1,RPL13A,DDX50,EBNA1BP2,AHCY,ATAD3A,ATIC,BAG5,CCT3,CCT4,CCT6A,CCT7,CCT8,CDKN2AIPNL,CETN3,CLUH,CTPS1,DDX41,DNAJC7,DRG1,ELAVL1,ERAP1,FARSB,GGCT,HNRNPD,HNRNPDL,LENG1,LEO1,LSG1,LTV1,MATR3,MKI67,MRPL11,NELFA,NKRF,NUP188,OGT,PPM1G,RBBP7,RBM14,RPL5,RRP1B,RRP9,SAFB,SENP5,TPX2,VBP1,WDR12,XPO5,ZC3H15,ABCF2,DDX21,FARSA,DSCC1,CAD,DHX30,AHCTF1,NOP2,GNL3,RSL1D1,SLC…	0.0111618	0	0.304348	0.0247431	ABCD3,PSMA3,DDB2,SSBP1,ILVBL,PSMB5,CHTF18,CYC1,ABCE1,RPL13A,DDX50,EBNA1BP2,AHCY,ATAD3A,ATIC,BAG5,CCT3,CCT4,CCT6A,CCT7,CCT8,CDKN2AIP,CDKN2AIPNL,CETN2,CETN3,CHEK2,CLUH,COPS3,COPS4,COPS6,COPS7B,CTPS1,DDB1,DDX41,DHX9,DNAJC7,DRG1,ELAVL1,ERAP1,FARSB,GGCT,GPS1,HNRNPD,HNRNPDL,LENG1,LEO1,LSG1,LTV1,MATR3,MCM7,MKI67,MMS19,MPG,MRPL11,NELFA,NKRF,NUP188,OGT,PARP3,PPM1G,RBBP7,RBBP8,RBM14,RPL5,RRP1B,RRP9,RUVBL1,…	0.512991
Stress response	XPO5	yes	1	276	0.0282213	0	0	0.695652	3	892	0.00711462	192	ABCD3,PSMA3,SSBP1,ILVBL,PSMB5,CHTF18,CYC1,ABCE1,RPL13A,DDX50,EBNA1BP2,AHCY,ATAD3A,ATIC,BAG5,CCT3,CCT4,CCT6A,CCT7,CCT8,CDKN2AIPNL,CETN3,CLUH,CTPS1,DDX41,DNAJC7,DRG1,ELAVL1,ERAP1,FARSB,GGCT,HNRNPD,HNRNPDL,LENG1,LEO1,LSG1,LTV1,MATR3,MKI67,MRPL11,NELFA,NKRF,NUP188,OGT,PPM1G,RBBP7,RBM14,RPL5,RRP1B,RRP9,SAFB,SENP5,TPX2,VBP1,WDR12,XPO5,ZC3H15,ABCF2,DDX21,FARSA,DSCC1,CAD,DHX30,AHCTF1,NOP2,GNL3,RSL1D1,SLC…	0.0111618	0	0.304348	0.0247431	ABCD3,PSMA3,DDB2,SSBP1,ILVBL,PSMB5,CHTF18,CYC1,ABCE1,RPL13A,DDX50,EBNA1BP2,AHCY,ATAD3A,ATIC,BAG5,CCT3,CCT4,CCT6A,CCT7,CCT8,CDKN2AIP,CDKN2AIPNL,CETN2,CETN3,CHEK2,CLUH,COPS3,COPS4,COPS6,COPS7B,CTPS1,DDB1,DDX41,DHX9,DNAJC7,DRG1,ELAVL1,ERAP1,FARSB,GGCT,GPS1,HNRNPD,HNRNPDL,LENG1,LEO1,LSG1,LTV1,MATR3,MCM7,MKI67,MMS19,MPG,MRPL11,NELFA,NKRF,NUP188,OGT,PARP3,PPM1G,RBBP7,RBBP8,RBM14,RPL5,RRP1B,RRP9,RUVBL1,…	0.512991
Stress response	DST	yes	1	276	0.0282213	0	0	0.695652	3	892	0.00711462	192	ABCD3,PSMA3,SSBP1,ILVBL,PSMB5,CHTF18,CYC1,ABCE1,RPL13A,DDX50,EBNA1BP2,AHCY,ATAD3A,ATIC,BAG5,CCT3,CCT4,CCT6A,CCT7,CCT8,CDKN2AIPNL,CETN3,CLUH,CTPS1,DDX41,DNAJC7,DRG1,ELAVL1,ERAP1,FARSB,GGCT,HNRNPD,HNRNPDL,LENG1,LEO1,LSG1,LTV1,MATR3,MKI67,MRPL11,NELFA,NKRF,NUP188,OGT,PPM1G,RBBP7,RBM14,RPL5,RRP1B,RRP9,SAFB,SENP5,TPX2,VBP1,WDR12,XPO5,ZC3H15,ABCF2,DDX21,FARSA,DSCC1,CAD,DHX30,AHCTF1,NOP2,GNL3,RSL1D1,SLC…	0.0111618	0	0.304348	0.0247431	ABCD3,PSMA3,DDB2,SSBP1,ILVBL,PSMB5,CHTF18,CYC1,ABCE1,RPL13A,DDX50,EBNA1BP2,AHCY,ATAD3A,ATIC,BAG5,CCT3,CCT4,CCT6A,CCT7,CCT8,CDKN2AIP,CDKN2AIPNL,CETN2,CETN3,CHEK2,CLUH,COPS3,COPS4,COPS6,COPS7B,CTPS1,DDB1,DDX41,DHX9,DNAJC7,DRG1,ELAVL1,ERAP1,FARSB,GGCT,GPS1,HNRNPD,HNRNPDL,LENG1,LEO1,LSG1,LTV1,MATR3,MCM7,MKI67,MMS19,MPG,MRPL11,NELFA,NKRF,NUP188,OGT,PARP3,PPM1G,RBBP7,RBBP8,RBM14,RPL5,RRP1B,RRP9,RUVBL1,…	0.512991
Stress response	MYO6	yes	1	276	0.0282213	0	0	0.695652	3	892	0.00711462	192	ABCD3,PSMA3,SSBP1,ILVBL,PSMB5,CHTF18,CYC1,ABCE1,RPL13A,DDX50,EBNA1BP2,AHCY,ATAD3A,ATIC,BAG5,CCT3,CCT4,CCT6A,CCT7,CCT8,CDKN2AIPNL,CETN3,CLUH,CTPS1,DDX41,DNAJC7,DRG1,ELAVL1,ERAP1,FARSB,GGCT,HNRNPD,HNRNPDL,LENG1,LEO1,LSG1,LTV1,MATR3,MKI67,MRPL11,NELFA,NKRF,NUP188,OGT,PPM1G,RBBP7,RBM14,RPL5,RRP1B,RRP9,SAFB,SENP5,TPX2,VBP1,WDR12,XPO5,ZC3H15,ABCF2,DDX21,FARSA,DSCC1,CAD,DHX30,AHCTF1,NOP2,GNL3,RSL1D1,SLC…	0.0111618	0	0.304348	0.0247431	ABCD3,PSMA3,DDB2,SSBP1,ILVBL,PSMB5,CHTF18,CYC1,ABCE1,RPL13A,DDX50,EBNA1BP2,AHCY,ATAD3A,ATIC,BAG5,CCT3,CCT4,CCT6A,CCT7,CCT8,CDKN2AIP,CDKN2AIPNL,CETN2,CETN3,CHEK2,CLUH,COPS3,COPS4,COPS6,COPS7B,CTPS1,DDB1,DDX41,DHX9,DNAJC7,DRG1,ELAVL1,ERAP1,FARSB,GGCT,GPS1,HNRNPD,HNRNPDL,LENG1,LEO1,LSG1,LTV1,MATR3,MCM7,MKI67,MMS19,MPG,MRPL11,NELFA,NKRF,NUP188,OGT,PARP3,PPM1G,RBBP7,RBBP8,RBM14,RPL5,RRP1B,RRP9,RUVBL1,…	0.512991
SWI/SNF 4	DPF2	yes	0.41524	3	0	0	0	0.666667	0	794	0	2	DPF2,BCL7C	0.333333	0	0.333333	1	SMARCE1,DPF2,BCL7C,	0.444591
SWI/SNF-I	DPF2	yes	0.00111518	6	0.733333	0	0	0.166667	0	845	0.2	1	DPF2	0.533333	1	0.833333	1	SMARCE1,DPF2,ARID1A,ARID2,SMARCC2,BRD7,	0.521529
SWI/SNF-II	SMARCA4	yes	0.256248	4	0	0	0.666667	0	0	822	0.166667	0		0.333333	0	1	1	SMARCA5,PBRM1,SMARCA4,ARID1A,	0.390932
SWI/SNF-III	SMARCB1	yes	1.92842e-05	4	0.833333	0	0	0.25	0	815	0.5	1	PHF10	1	1	0.75	1	SMARCE1,SMARCB1,SMARCC2,PHF10,	0.349821
Ubiquitin response	DDB1	yes	0.617211	22	0.268398	0	0	0.318182	2	882	0.0779221	7	CCT4,CCT6A,VBP1,CUL2,CALU,PFDN6,PFDN1	0.157025	0	0.681818	0.47619	DDB2,CCT4,CCT6A,COPS3,COPS4,COPS6,COPS7B,DDB1,GPS1,VBP1,CUL2,CALU,COPS7A,PFDN6,ERCC8,PFDN1,COPS2,COPS5,COPS8,CUL4A,CUL4B,RBX1,	0.58613
Ubiquitin response	CUL4A	yes	0.617211	22	0.268398	0	0	0.318182	2	882	0.0779221	7	CCT4,CCT6A,VBP1,CUL2,CALU,PFDN6,PFDN1	0.157025	0	0.681818	0.47619	DDB2,CCT4,CCT6A,COPS3,COPS4,COPS6,COPS7B,DDB1,GPS1,VBP1,CUL2,CALU,COPS7A,PFDN6,ERCC8,PFDN1,COPS2,COPS5,COPS8,CUL4A,CUL4B,RBX1,	0.58613
Ubiquitin response	COPS8	yes	0.617211	22	0.268398	0	0	0.318182	2	882	0.0779221	7	CCT4,CCT6A,VBP1,CUL2,CALU,PFDN6,PFDN1	0.157025	0	0.681818	0.47619	DDB2,CCT4,CCT6A,COPS3,COPS4,COPS6,COPS7B,DDB1,GPS1,VBP1,CUL2,CALU,COPS7A,PFDN6,ERCC8,PFDN1,COPS2,COPS5,COPS8,CUL4A,CUL4B,RBX1,	0.58613
Ubiquitin response	CCT4	yes	0.617211	22	0.268398	0	0	0.318182	2	882	0.0779221	7	CCT4,CCT6A,VBP1,CUL2,CALU,PFDN6,PFDN1	0.157025	0	0.681818	0.47619	DDB2,CCT4,CCT6A,COPS3,COPS4,COPS6,COPS7B,DDB1,GPS1,VBP1,CUL2,CALU,COPS7A,PFDN6,ERCC8,PFDN1,COPS2,COPS5,COPS8,CUL4A,CUL4B,RBX1,	0.58613
Ubiqutination in postreplication repair	UBE2V2	yes	1	3	0	0	0	0	0	773	0	0		0	0	1	1	HLTF,UBE2N,UBE2V2,	0.824874
UV-DDB	DDB1	yes	0.0647125	6	0	0	0	0.166667	0	849	0.266667	1	DDA1	0.357143	0	0.833333	0.866667	DDB2,DDB1,COPS7A,COPS8,CUL4B,DDA1,	0.273378
UV-DDB	COPS8	yes	0.0647125	6	0	0	0	0.166667	0	849	0.266667	1	DDA1	0.357143	0	0.833333	0.866667	DDB2,DDB1,COPS7A,COPS8,CUL4B,DDA1,	0.273378
Vesicles & secretion	BAG3	yes	1	57	0	0	0	0.877193	3	890	0.018797	32	GGCT,ATP2C1,DDX60,FABP5,PFKP,PIP4K2C,SLC25A13,AJUBA,SQRDL,ANXA3,MCU,C1ORF112,CAPN2,S100A9,CSTA,CSTB,PKP1,PNPLA6,PLS3,IVL,LGALS7,SPTBN2,EPPK1,TAP2,TF,FAM83B,MYO1B,CALML5,CASP14,FAR1,SBSN	0.00232558	0	0.388889	0.0244361	DDB2,CHTF18,EBNA1BP2,GGCT,MTMR14,PARPBP,ATP2C1,TWF1,DDX60,GDF15,PALB2,PIP4K2C,PLOD3,SMARCD3,ACTN4,LGALS3BP,AJUBA,LPP,SORT1,LRPAP1,DNAJB1,SQRDL,SQSTM1,ANXA3,MBOAT7,MCU,PSMD1,PSMD2,SVIL,SWI5,RAB18,ATP6V0D1,BAG3,ERLIN1,C1orf112,TUBB6,CAB39,UBE2B,CALU,CAPN2,FKBP5,FLII,GSN,S100A9,COPB1,COPS7A,SFN,SH3BGRL3,CSTA,CSTB,SLC16A3,CTSB,PKP1,PNPLA6,PLS3,IQGAP1,IVL,	0.192169
Vesicles & secretion	SVIL	yes	1	57	0	0	0	0.877193	3	890	0.018797	32	GGCT,ATP2C1,DDX60,FABP5,PFKP,PIP4K2C,SLC25A13,AJUBA,SQRDL,ANXA3,MCU,C1ORF112,CAPN2,S100A9,CSTA,CSTB,PKP1,PNPLA6,PLS3,IVL,LGALS7,SPTBN2,EPPK1,TAP2,TF,FAM83B,MYO1B,CALML5,CASP14,FAR1,SBSN	0.00232558	0	0.388889	0.0244361	DDB2,CHTF18,EBNA1BP2,GGCT,MTMR14,PARPBP,ATP2C1,TWF1,DDX60,GDF15,PALB2,PIP4K2C,PLOD3,SMARCD3,ACTN4,LGALS3BP,AJUBA,LPP,SORT1,LRPAP1,DNAJB1,SQRDL,SQSTM1,ANXA3,MBOAT7,MCU,PSMD1,PSMD2,SVIL,SWI5,RAB18,ATP6V0D1,BAG3,ERLIN1,C1orf112,TUBB6,CAB39,UBE2B,CALU,CAPN2,FKBP5,FLII,GSN,S100A9,COPB1,COPS7A,SFN,SH3BGRL3,CSTA,CSTB,SLC16A3,CTSB,PKP1,PNPLA6,PLS3,IQGAP1,IVL,	0.192169
Vesicles & secretion	COPB1	yes	1	57	0	0	0	0.877193	3	890	0.018797	32	GGCT,ATP2C1,DDX60,FABP5,PFKP,PIP4K2C,SLC25A13,AJUBA,SQRDL,ANXA3,MCU,C1ORF112,CAPN2,S100A9,CSTA,CSTB,PKP1,PNPLA6,PLS3,IVL,LGALS7,SPTBN2,EPPK1,TAP2,TF,FAM83B,MYO1B,CALML5,CASP14,FAR1,SBSN	0.00232558	0	0.388889	0.0244361	DDB2,CHTF18,EBNA1BP2,GGCT,MTMR14,PARPBP,ATP2C1,TWF1,DDX60,GDF15,PALB2,PIP4K2C,PLOD3,SMARCD3,ACTN4,LGALS3BP,AJUBA,LPP,SORT1,LRPAP1,DNAJB1,SQRDL,SQSTM1,ANXA3,MBOAT7,MCU,PSMD1,PSMD2,SVIL,SWI5,RAB18,ATP6V0D1,BAG3,ERLIN1,C1orf112,TUBB6,CAB39,UBE2B,CALU,CAPN2,FKBP5,FLII,GSN,S100A9,COPB1,COPS7A,SFN,SH3BGRL3,CSTA,CSTB,SLC16A3,CTSB,PKP1,PNPLA6,PLS3,IQGAP1,IVL,	0.192169
Vesicles & secretion	CHTF18	yes	1	57	0	0	0	0.877193	3	890	0.018797	32	GGCT,ATP2C1,DDX60,FABP5,PFKP,PIP4K2C,SLC25A13,AJUBA,SQRDL,ANXA3,MCU,C1ORF112,CAPN2,S100A9,CSTA,CSTB,PKP1,PNPLA6,PLS3,IVL,LGALS7,SPTBN2,EPPK1,TAP2,TF,FAM83B,MYO1B,CALML5,CASP14,FAR1,SBSN	0.00232558	0	0.388889	0.0244361	DDB2,CHTF18,EBNA1BP2,GGCT,MTMR14,PARPBP,ATP2C1,TWF1,DDX60,GDF15,PALB2,PIP4K2C,PLOD3,SMARCD3,ACTN4,LGALS3BP,AJUBA,LPP,SORT1,LRPAP1,DNAJB1,SQRDL,SQSTM1,ANXA3,MBOAT7,MCU,PSMD1,PSMD2,SVIL,SWI5,RAB18,ATP6V0D1,BAG3,ERLIN1,C1orf112,TUBB6,CAB39,UBE2B,CALU,CAPN2,FKBP5,FLII,GSN,S100A9,COPB1,COPS7A,SFN,SH3BGRL3,CSTA,CSTB,SLC16A3,CTSB,PKP1,PNPLA6,PLS3,IQGAP1,IVL,	0.192169
Vesicles & secretion	PNPLA6	yes	1	57	0	0	0	0.877193	3	890	0.018797	32	GGCT,ATP2C1,DDX60,FABP5,PFKP,PIP4K2C,SLC25A13,AJUBA,SQRDL,ANXA3,MCU,C1ORF112,CAPN2,S100A9,CSTA,CSTB,PKP1,PNPLA6,PLS3,IVL,LGALS7,SPTBN2,EPPK1,TAP2,TF,FAM83B,MYO1B,CALML5,CASP14,FAR1,SBSN	0.00232558	0	0.388889	0.0244361	DDB2,CHTF18,EBNA1BP2,GGCT,MTMR14,PARPBP,ATP2C1,TWF1,DDX60,GDF15,PALB2,PIP4K2C,PLOD3,SMARCD3,ACTN4,LGALS3BP,AJUBA,LPP,SORT1,LRPAP1,DNAJB1,SQRDL,SQSTM1,ANXA3,MBOAT7,MCU,PSMD1,PSMD2,SVIL,SWI5,RAB18,ATP6V0D1,BAG3,ERLIN1,C1orf112,TUBB6,CAB39,UBE2B,CALU,CAPN2,FKBP5,FLII,GSN,S100A9,COPB1,COPS7A,SFN,SH3BGRL3,CSTA,CSTB,SLC16A3,CTSB,PKP1,PNPLA6,PLS3,IQGAP1,IVL,	0.192169
Vesicles & secretion	PSMD1	yes	1	57	0	0	0	0.877193	3	890	0.018797	32	GGCT,ATP2C1,DDX60,FABP5,PFKP,PIP4K2C,SLC25A13,AJUBA,SQRDL,ANXA3,MCU,C1ORF112,CAPN2,S100A9,CSTA,CSTB,PKP1,PNPLA6,PLS3,IVL,LGALS7,SPTBN2,EPPK1,TAP2,TF,FAM83B,MYO1B,CALML5,CASP14,FAR1,SBSN	0.00232558	0	0.388889	0.0244361	DDB2,CHTF18,EBNA1BP2,GGCT,MTMR14,PARPBP,ATP2C1,TWF1,DDX60,GDF15,PALB2,PIP4K2C,PLOD3,SMARCD3,ACTN4,LGALS3BP,AJUBA,LPP,SORT1,LRPAP1,DNAJB1,SQRDL,SQSTM1,ANXA3,MBOAT7,MCU,PSMD1,PSMD2,SVIL,SWI5,RAB18,ATP6V0D1,BAG3,ERLIN1,C1orf112,TUBB6,CAB39,UBE2B,CALU,CAPN2,FKBP5,FLII,GSN,S100A9,COPB1,COPS7A,SFN,SH3BGRL3,CSTA,CSTB,SLC16A3,CTSB,PKP1,PNPLA6,PLS3,IQGAP1,IVL,	0.192169
Vesicles & secretion	DDX60	yes	1	57	0	0	0	0.877193	3	890	0.018797	32	GGCT,ATP2C1,DDX60,FABP5,PFKP,PIP4K2C,SLC25A13,AJUBA,SQRDL,ANXA3,MCU,C1ORF112,CAPN2,S100A9,CSTA,CSTB,PKP1,PNPLA6,PLS3,IVL,LGALS7,SPTBN2,EPPK1,TAP2,TF,FAM83B,MYO1B,CALML5,CASP14,FAR1,SBSN	0.00232558	0	0.388889	0.0244361	DDB2,CHTF18,EBNA1BP2,GGCT,MTMR14,PARPBP,ATP2C1,TWF1,DDX60,GDF15,PALB2,PIP4K2C,PLOD3,SMARCD3,ACTN4,LGALS3BP,AJUBA,LPP,SORT1,LRPAP1,DNAJB1,SQRDL,SQSTM1,ANXA3,MBOAT7,MCU,PSMD1,PSMD2,SVIL,SWI5,RAB18,ATP6V0D1,BAG3,ERLIN1,C1orf112,TUBB6,CAB39,UBE2B,CALU,CAPN2,FKBP5,FLII,GSN,S100A9,COPB1,COPS7A,SFN,SH3BGRL3,CSTA,CSTB,SLC16A3,CTSB,PKP1,PNPLA6,PLS3,IQGAP1,IVL,	0.192169
Vesicles & secretion	PLS3	yes	1	57	0	0	0	0.877193	3	890	0.018797	32	GGCT,ATP2C1,DDX60,FABP5,PFKP,PIP4K2C,SLC25A13,AJUBA,SQRDL,ANXA3,MCU,C1ORF112,CAPN2,S100A9,CSTA,CSTB,PKP1,PNPLA6,PLS3,IVL,LGALS7,SPTBN2,EPPK1,TAP2,TF,FAM83B,MYO1B,CALML5,CASP14,FAR1,SBSN	0.00232558	0	0.388889	0.0244361	DDB2,CHTF18,EBNA1BP2,GGCT,MTMR14,PARPBP,ATP2C1,TWF1,DDX60,GDF15,PALB2,PIP4K2C,PLOD3,SMARCD3,ACTN4,LGALS3BP,AJUBA,LPP,SORT1,LRPAP1,DNAJB1,SQRDL,SQSTM1,ANXA3,MBOAT7,MCU,PSMD1,PSMD2,SVIL,SWI5,RAB18,ATP6V0D1,BAG3,ERLIN1,C1orf112,TUBB6,CAB39,UBE2B,CALU,CAPN2,FKBP5,FLII,GSN,S100A9,COPB1,COPS7A,SFN,SH3BGRL3,CSTA,CSTB,SLC16A3,CTSB,PKP1,PNPLA6,PLS3,IQGAP1,IVL,	0.192169
26S proteasome	PSMD3	yes	4.34075e-27	11	0.527273	0	0	0.909091	2	864	0	10	ABCD3,PSMA3,PSMB5,PSMD1,PSMD2,PSMC1,PSMC6,PSMD3,PSMC4,PSMC5	0.948718	1	0.0909091	0.636364	ABCD3,PSMA3,SEM1,PSMB5,PSMD1,PSMD2,PSMC1,PSMC6,PSMD3,PSMC4,PSMC5,	0.714931
DDRAM	FANCA	yes		605	0	0	0	0.515702	3	894	0.00220568	312	ABCD3,PSMA3,SSBP1,ILVBL,PSMB5,CHTF18,CYC1,ABCE1,RPL13A,DDX50,EBNA1BP2,AHCY,ATAD3A,ATIC,BAG5,CCT3,CCT4,CCT6A,CCT7,CCT8,CDKN2AIPNL,CETN3,CLUH,CTPS1,DDX41,DHX36,DNAJC7,DRG1,ELAVL1,ERAP1,FARSB,GGCT,HNRNPD,HNRNPDL,LENG1,LEO1,LSG1,LTV1,MATR3,MKI67,MRPL11,MTMR14,MYO9B,NELFA,NKRF,NUP188,OGT,ORC6,OSBPL8,POLA2,PPM1G,RBBP7,RBM14,RBM28,RPL5,RRP1B,RRP9,SAFB,SENP5,SNRNP40,TPX2,VBP1,WDR12,XPO5,XRN2,ZC3H15,ABCF2…	0.00380384	0	0.484298	0	ABCD3,PSMA3,SEM1,DDB2,SSBP1,ILVBL,PSMB5,CHTF18,CYC1,ABCE1,RPL13A,DDX50,EBNA1BP2,AHCY,APEX1,APEX2,APTX,ATAD3A,ATIC,ATRX,BAG5,CCT3,CCT4,CCT6A,CCT7,CCT8,CDC25A,CDKN2AIP,CDKN2AIPNL,CETN2,CETN3,CHAF1A,CHEK1,CHEK2,CLUH,COPS3,COPS4,COPS6,COPS7B,CTPS1,DCLRE1A,DCLRE1B,DDB1,DDX41,DHX36,DHX9,DNA2,DNAJC7,DNTT,DRG1,DUT,ELAVL1,ERAP1,FAM175A,FARSB,FIGNL1,GEN1,GGCT,GPS1,HERC2,HFM1,HMGB2,HNRNPD,HNRNPDL,LENG1,LEO1…	0.84975
DNA repair superassembly	FANCA	yes	1	320	0.0218456	0.0384796	0.0356975	0.225	3	893	0.00305643	71	CHTF18,ABCE1,DDX50,AHCY,ATAD3A,ATIC,BAG5,CCT3,CCT4,CCT6A,CCT7,CCT8,CDKN2AIPNL,CETN3,CLUH,CTPS1,DDX41,DHX36,DNAJC7,DRG1,ELAVL1,ERAP1,FARSB,GGCT,HNRNPD,HNRNPDL,LENG1,LEO1,LSG1,LTV1,MATR3,MKI67,MRPL11,MTMR14,MYO9B,NELFA,NKRF,NUP188,OGT,ORC6,OSBPL8,POLA2,PPM1G,RBBP7,RBM14,RBM28,RPL5,RRP1B,RRP9,SAFB,SENP5,SNRNP40,TPX2,VBP1,WDR12,XPO5,XRN2,ZC3H15,DSCC1,CAD,DHX30,AHCTF1,NOP2,GNL3,CHTF8,DPF2,C1ORF112,CDC…	0.00686752	0	0.775	0.0226489	DDB2,CHTF18,ABCE1,DDX50,AHCY,APEX1,APEX2,APTX,ATAD3A,ATIC,ATRX,BAG5,CCT3,CCT4,CCT6A,CCT7,CCT8,CDC25A,CDKN2AIP,CDKN2AIPNL,CETN2,CETN3,CHAF1A,CHEK1,CHEK2,CLUH,COPS3,COPS4,COPS6,COPS7B,CTPS1,DCLRE1A,DCLRE1B,DDB1,DDX41,DHX36,DHX9,DNA2,DNAJC7,DNTT,DRG1,DUT,ELAVL1,ERAP1,FAM175A,FARSB,FIGNL1,GEN1,GGCT,GPS1,HERC2,HFM1,HMGB2,HNRNPD,HNRNPDL,LENG1,LEO1,LSG1,LTV1,MATR3,MBD4,MCM7,MGMT,MKI67,MMS19,MMS22L,MPG,M…	0.793123
Double strand lesion repair (DSR) I	FANCA	yes	1	46	0	0.589372	0.152657	0.0434783	3	887	0.00869565	1	CDCA2	0.0108108	0	0.956522	0.119807	BRCA1,BRCA2,XRCC3,XRCC5,EME1,MCM8,NBN,PALB2,PARP1,PRKDC,RAD50,RAD51B,RAD51C,C17orf53,FAN1,XRCC2,RAD51D,BRE,TRAIP,CDCA2,RNF8,RPA2,PAXIP1,ATM,MDC1,MRE11,BLM,TP53BP1,FANCD2,UIMC1,FANCG,RMI2,RNF168,H2AFX,RAD51,BARD1,SLX4,FAM35A,C20orf196,FANCA,RMI1,LIG4,DCLRE1C,NHEJ1,RIF1,XRCC4,	0.308246
DSR II	FANCA	yes	1	61	0	0.551366	0.233333	0.0655738	3	891	0.00601093	3	DSCC1,C1ORF112,CDCA2	0.00374883	0	0.934426	0.103825	DSCC1,BRCA1,BRCA2,XRCC3,EME1,MCM8,MCM9,NBN,PALB2,PARP1,RAD51B,RAD51C,RPA1,C1orf112,C17orf53,FAN1,RPA4,XRCC2,HELQ,RAD51D,LIG1,FANCI,ATAD5,BRE,TRAIP,RFWD3,RNASEH2A,CDCA2,RNF8,RPA2,CENPX,PAXIP1,ATM,MDC1,MRE11,BLM,TP53BP1,FANCD2,UIMC1,FANCG,RMI2,RNF168,H2AFX,RAD51,BARD1,SLX4,FANCA,RMI1,BRIP1,FANCF,FANCL,FANCM,UBE2T,FAAP100,FAAP24,FANCB,FANCC,FANCE,USP1,FAAP20,TOP3A,	0.712428
FA Anchor	FANCA	yes	1	8	0	1	0	0	1	857	0	0		0	0	1	0.892857	FANCG,FANCA,FANCF,FANCL,FANCM,FANCC,FANCE,FAAP20,	0.349557
FA core	FANCA	yes	1	18	0	1	0.176471	0.111111	1	878	0	1	C1ORF112	0.00934579	0	0.888889	0.30719	C1orf112,C17orf53,FANCI,FANCD2,FANCG,RMI2,FANCA,RMI1,BRIP1,FANCF,FANCL,FANCM,UBE2T,FAAP100,FAAP24,FANCB,FANCC,FANCE,	0.817607
Fanconi anemia cluster	FANCA	yes	1	28	0	0.915344	0.216931	0.0714286	2	885	0.00529101	1	C1ORF112	0.0121951	0	0.928571	0.198413	BRCA1,BRCA2,MCM8,MCM9,C1orf112,C17orf53,FAN1,FANCI,BLM,FANCD2,FANCG,RMI2,BARD1,SLX4,FANCA,RMI1,BRIP1,FANCF,FANCL,FANCM,UBE2T,FAAP100,FAAP24,FANCB,FANCC,FANCE,USP1,FAAP20,	0.782138
DDRAM	ANK3	yes		605	0	0	0	0.515702	3	894	0.00220568	312	ABCD3,PSMA3,SSBP1,ILVBL,PSMB5,CHTF18,CYC1,ABCE1,RPL13A,DDX50,EBNA1BP2,AHCY,ATAD3A,ATIC,BAG5,CCT3,CCT4,CCT6A,CCT7,CCT8,CDKN2AIPNL,CETN3,CLUH,CTPS1,DDX41,DHX36,DNAJC7,DRG1,ELAVL1,ERAP1,FARSB,GGCT,HNRNPD,HNRNPDL,LENG1,LEO1,LSG1,LTV1,MATR3,MKI67,MRPL11,MTMR14,MYO9B,NELFA,NKRF,NUP188,OGT,ORC6,OSBPL8,POLA2,PPM1G,RBBP7,RBM14,RBM28,RPL5,RRP1B,RRP9,SAFB,SENP5,SNRNP40,TPX2,VBP1,WDR12,XPO5,XRN2,ZC3H15,ABCF2…	0.00380384	0	0.484298	0	ABCD3,PSMA3,SEM1,DDB2,SSBP1,ILVBL,PSMB5,CHTF18,CYC1,ABCE1,RPL13A,DDX50,EBNA1BP2,AHCY,APEX1,APEX2,APTX,ATAD3A,ATIC,ATRX,BAG5,CCT3,CCT4,CCT6A,CCT7,CCT8,CDC25A,CDKN2AIP,CDKN2AIPNL,CETN2,CETN3,CHAF1A,CHEK1,CHEK2,CLUH,COPS3,COPS4,COPS6,COPS7B,CTPS1,DCLRE1A,DCLRE1B,DDB1,DDX41,DHX36,DHX9,DNA2,DNAJC7,DNTT,DRG1,DUT,ELAVL1,ERAP1,FAM175A,FARSB,FIGNL1,GEN1,GGCT,GPS1,HERC2,HFM1,HMGB2,HNRNPD,HNRNPDL,LENG1,LEO1…	0.84975
DDRAM	POLH	yes		605	0	0	0	0.515702	3	894	0.00220568	312	ABCD3,PSMA3,SSBP1,ILVBL,PSMB5,CHTF18,CYC1,ABCE1,RPL13A,DDX50,EBNA1BP2,AHCY,ATAD3A,ATIC,BAG5,CCT3,CCT4,CCT6A,CCT7,CCT8,CDKN2AIPNL,CETN3,CLUH,CTPS1,DDX41,DHX36,DNAJC7,DRG1,ELAVL1,ERAP1,FARSB,GGCT,HNRNPD,HNRNPDL,LENG1,LEO1,LSG1,LTV1,MATR3,MKI67,MRPL11,MTMR14,MYO9B,NELFA,NKRF,NUP188,OGT,ORC6,OSBPL8,POLA2,PPM1G,RBBP7,RBM14,RBM28,RPL5,RRP1B,RRP9,SAFB,SENP5,SNRNP40,TPX2,VBP1,WDR12,XPO5,XRN2,ZC3H15,ABCF2…	0.00380384	0	0.484298	0	ABCD3,PSMA3,SEM1,DDB2,SSBP1,ILVBL,PSMB5,CHTF18,CYC1,ABCE1,RPL13A,DDX50,EBNA1BP2,AHCY,APEX1,APEX2,APTX,ATAD3A,ATIC,ATRX,BAG5,CCT3,CCT4,CCT6A,CCT7,CCT8,CDC25A,CDKN2AIP,CDKN2AIPNL,CETN2,CETN3,CHAF1A,CHEK1,CHEK2,CLUH,COPS3,COPS4,COPS6,COPS7B,CTPS1,DCLRE1A,DCLRE1B,DDB1,DDX41,DHX36,DHX9,DNA2,DNAJC7,DNTT,DRG1,DUT,ELAVL1,ERAP1,FAM175A,FARSB,FIGNL1,GEN1,GGCT,GPS1,HERC2,HFM1,HMGB2,HNRNPD,HNRNPDL,LENG1,LEO1…	0.84975
DDRAM	POLA1	yes		605	0	0	0	0.515702	3	894	0.00220568	312	ABCD3,PSMA3,SSBP1,ILVBL,PSMB5,CHTF18,CYC1,ABCE1,RPL13A,DDX50,EBNA1BP2,AHCY,ATAD3A,ATIC,BAG5,CCT3,CCT4,CCT6A,CCT7,CCT8,CDKN2AIPNL,CETN3,CLUH,CTPS1,DDX41,DHX36,DNAJC7,DRG1,ELAVL1,ERAP1,FARSB,GGCT,HNRNPD,HNRNPDL,LENG1,LEO1,LSG1,LTV1,MATR3,MKI67,MRPL11,MTMR14,MYO9B,NELFA,NKRF,NUP188,OGT,ORC6,OSBPL8,POLA2,PPM1G,RBBP7,RBM14,RBM28,RPL5,RRP1B,RRP9,SAFB,SENP5,SNRNP40,TPX2,VBP1,WDR12,XPO5,XRN2,ZC3H15,ABCF2…	0.00380384	0	0.484298	0	ABCD3,PSMA3,SEM1,DDB2,SSBP1,ILVBL,PSMB5,CHTF18,CYC1,ABCE1,RPL13A,DDX50,EBNA1BP2,AHCY,APEX1,APEX2,APTX,ATAD3A,ATIC,ATRX,BAG5,CCT3,CCT4,CCT6A,CCT7,CCT8,CDC25A,CDKN2AIP,CDKN2AIPNL,CETN2,CETN3,CHAF1A,CHEK1,CHEK2,CLUH,COPS3,COPS4,COPS6,COPS7B,CTPS1,DCLRE1A,DCLRE1B,DDB1,DDX41,DHX36,DHX9,DNA2,DNAJC7,DNTT,DRG1,DUT,ELAVL1,ERAP1,FAM175A,FARSB,FIGNL1,GEN1,GGCT,GPS1,HERC2,HFM1,HMGB2,HNRNPD,HNRNPDL,LENG1,LEO1…	0.84975
DNA repair superassembly	POLH	yes	1	320	0.0218456	0.0384796	0.0356975	0.225	3	893	0.00305643	71	CHTF18,ABCE1,DDX50,AHCY,ATAD3A,ATIC,BAG5,CCT3,CCT4,CCT6A,CCT7,CCT8,CDKN2AIPNL,CETN3,CLUH,CTPS1,DDX41,DHX36,DNAJC7,DRG1,ELAVL1,ERAP1,FARSB,GGCT,HNRNPD,HNRNPDL,LENG1,LEO1,LSG1,LTV1,MATR3,MKI67,MRPL11,MTMR14,MYO9B,NELFA,NKRF,NUP188,OGT,ORC6,OSBPL8,POLA2,PPM1G,RBBP7,RBM14,RBM28,RPL5,RRP1B,RRP9,SAFB,SENP5,SNRNP40,TPX2,VBP1,WDR12,XPO5,XRN2,ZC3H15,DSCC1,CAD,DHX30,AHCTF1,NOP2,GNL3,CHTF8,DPF2,C1ORF112,CDC…	0.00686752	0	0.775	0.0226489	DDB2,CHTF18,ABCE1,DDX50,AHCY,APEX1,APEX2,APTX,ATAD3A,ATIC,ATRX,BAG5,CCT3,CCT4,CCT6A,CCT7,CCT8,CDC25A,CDKN2AIP,CDKN2AIPNL,CETN2,CETN3,CHAF1A,CHEK1,CHEK2,CLUH,COPS3,COPS4,COPS6,COPS7B,CTPS1,DCLRE1A,DCLRE1B,DDB1,DDX41,DHX36,DHX9,DNA2,DNAJC7,DNTT,DRG1,DUT,ELAVL1,ERAP1,FAM175A,FARSB,FIGNL1,GEN1,GGCT,GPS1,HERC2,HFM1,HMGB2,HNRNPD,HNRNPDL,LENG1,LEO1,LSG1,LTV1,MATR3,MBD4,MCM7,MGMT,MKI67,MMS19,MMS22L,MPG,M…	0.793123
DNA repair superassembly	POLA1	yes	1	320	0.0218456	0.0384796	0.0356975	0.225	3	893	0.00305643	71	CHTF18,ABCE1,DDX50,AHCY,ATAD3A,ATIC,BAG5,CCT3,CCT4,CCT6A,CCT7,CCT8,CDKN2AIPNL,CETN3,CLUH,CTPS1,DDX41,DHX36,DNAJC7,DRG1,ELAVL1,ERAP1,FARSB,GGCT,HNRNPD,HNRNPDL,LENG1,LEO1,LSG1,LTV1,MATR3,MKI67,MRPL11,MTMR14,MYO9B,NELFA,NKRF,NUP188,OGT,ORC6,OSBPL8,POLA2,PPM1G,RBBP7,RBM14,RBM28,RPL5,RRP1B,RRP9,SAFB,SENP5,SNRNP40,TPX2,VBP1,WDR12,XPO5,XRN2,ZC3H15,DSCC1,CAD,DHX30,AHCTF1,NOP2,GNL3,CHTF8,DPF2,C1ORF112,CDC…	0.00686752	0	0.775	0.0226489	DDB2,CHTF18,ABCE1,DDX50,AHCY,APEX1,APEX2,APTX,ATAD3A,ATIC,ATRX,BAG5,CCT3,CCT4,CCT6A,CCT7,CCT8,CDC25A,CDKN2AIP,CDKN2AIPNL,CETN2,CETN3,CHAF1A,CHEK1,CHEK2,CLUH,COPS3,COPS4,COPS6,COPS7B,CTPS1,DCLRE1A,DCLRE1B,DDB1,DDX41,DHX36,DHX9,DNA2,DNAJC7,DNTT,DRG1,DUT,ELAVL1,ERAP1,FAM175A,FARSB,FIGNL1,GEN1,GGCT,GPS1,HERC2,HFM1,HMGB2,HNRNPD,HNRNPDL,LENG1,LEO1,LSG1,LTV1,MATR3,MBD4,MCM7,MGMT,MKI67,MMS19,MMS22L,MPG,M…	0.793123
Error-free TL synthesis (PolH/I)	POLH	yes	1	3	0	0	0	0	0	767	0	0		0	0	1	1	REV1,POLH,POLI,	0.6411
Translesion synthesis (TLS)	POLH	yes	1	14	0.10989	0.175824	0.0769231	0	3	876	0	0		0	0	1	0.32967	UBE2B,POLD4,POLK,MAD2L2,PCNA,EXO1,USP1,POLD2,POLD3,RAD18,REV3L,REV1,POLH,POLI,	0.392827
DDRAM	RMI2	yes		605	0	0	0	0.515702	3	894	0.00220568	312	ABCD3,PSMA3,SSBP1,ILVBL,PSMB5,CHTF18,CYC1,ABCE1,RPL13A,DDX50,EBNA1BP2,AHCY,ATAD3A,ATIC,BAG5,CCT3,CCT4,CCT6A,CCT7,CCT8,CDKN2AIPNL,CETN3,CLUH,CTPS1,DDX41,DHX36,DNAJC7,DRG1,ELAVL1,ERAP1,FARSB,GGCT,HNRNPD,HNRNPDL,LENG1,LEO1,LSG1,LTV1,MATR3,MKI67,MRPL11,MTMR14,MYO9B,NELFA,NKRF,NUP188,OGT,ORC6,OSBPL8,POLA2,PPM1G,RBBP7,RBM14,RBM28,RPL5,RRP1B,RRP9,SAFB,SENP5,SNRNP40,TPX2,VBP1,WDR12,XPO5,XRN2,ZC3H15,ABCF2…	0.00380384	0	0.484298	0	ABCD3,PSMA3,SEM1,DDB2,SSBP1,ILVBL,PSMB5,CHTF18,CYC1,ABCE1,RPL13A,DDX50,EBNA1BP2,AHCY,APEX1,APEX2,APTX,ATAD3A,ATIC,ATRX,BAG5,CCT3,CCT4,CCT6A,CCT7,CCT8,CDC25A,CDKN2AIP,CDKN2AIPNL,CETN2,CETN3,CHAF1A,CHEK1,CHEK2,CLUH,COPS3,COPS4,COPS6,COPS7B,CTPS1,DCLRE1A,DCLRE1B,DDB1,DDX41,DHX36,DHX9,DNA2,DNAJC7,DNTT,DRG1,DUT,ELAVL1,ERAP1,FAM175A,FARSB,FIGNL1,GEN1,GGCT,GPS1,HERC2,HFM1,HMGB2,HNRNPD,HNRNPDL,LENG1,LEO1…	0.84975
DDRAM	PARP3	yes		605	0	0	0	0.515702	3	894	0.00220568	312	ABCD3,PSMA3,SSBP1,ILVBL,PSMB5,CHTF18,CYC1,ABCE1,RPL13A,DDX50,EBNA1BP2,AHCY,ATAD3A,ATIC,BAG5,CCT3,CCT4,CCT6A,CCT7,CCT8,CDKN2AIPNL,CETN3,CLUH,CTPS1,DDX41,DHX36,DNAJC7,DRG1,ELAVL1,ERAP1,FARSB,GGCT,HNRNPD,HNRNPDL,LENG1,LEO1,LSG1,LTV1,MATR3,MKI67,MRPL11,MTMR14,MYO9B,NELFA,NKRF,NUP188,OGT,ORC6,OSBPL8,POLA2,PPM1G,RBBP7,RBM14,RBM28,RPL5,RRP1B,RRP9,SAFB,SENP5,SNRNP40,TPX2,VBP1,WDR12,XPO5,XRN2,ZC3H15,ABCF2…	0.00380384	0	0.484298	0	ABCD3,PSMA3,SEM1,DDB2,SSBP1,ILVBL,PSMB5,CHTF18,CYC1,ABCE1,RPL13A,DDX50,EBNA1BP2,AHCY,APEX1,APEX2,APTX,ATAD3A,ATIC,ATRX,BAG5,CCT3,CCT4,CCT6A,CCT7,CCT8,CDC25A,CDKN2AIP,CDKN2AIPNL,CETN2,CETN3,CHAF1A,CHEK1,CHEK2,CLUH,COPS3,COPS4,COPS6,COPS7B,CTPS1,DCLRE1A,DCLRE1B,DDB1,DDX41,DHX36,DHX9,DNA2,DNAJC7,DNTT,DRG1,DUT,ELAVL1,ERAP1,FAM175A,FARSB,FIGNL1,GEN1,GGCT,GPS1,HERC2,HFM1,HMGB2,HNRNPD,HNRNPDL,LENG1,LEO1…	0.84975
DDRAM	HMGB2	yes		605	0	0	0	0.515702	3	894	0.00220568	312	ABCD3,PSMA3,SSBP1,ILVBL,PSMB5,CHTF18,CYC1,ABCE1,RPL13A,DDX50,EBNA1BP2,AHCY,ATAD3A,ATIC,BAG5,CCT3,CCT4,CCT6A,CCT7,CCT8,CDKN2AIPNL,CETN3,CLUH,CTPS1,DDX41,DHX36,DNAJC7,DRG1,ELAVL1,ERAP1,FARSB,GGCT,HNRNPD,HNRNPDL,LENG1,LEO1,LSG1,LTV1,MATR3,MKI67,MRPL11,MTMR14,MYO9B,NELFA,NKRF,NUP188,OGT,ORC6,OSBPL8,POLA2,PPM1G,RBBP7,RBM14,RBM28,RPL5,RRP1B,RRP9,SAFB,SENP5,SNRNP40,TPX2,VBP1,WDR12,XPO5,XRN2,ZC3H15,ABCF2…	0.00380384	0	0.484298	0	ABCD3,PSMA3,SEM1,DDB2,SSBP1,ILVBL,PSMB5,CHTF18,CYC1,ABCE1,RPL13A,DDX50,EBNA1BP2,AHCY,APEX1,APEX2,APTX,ATAD3A,ATIC,ATRX,BAG5,CCT3,CCT4,CCT6A,CCT7,CCT8,CDC25A,CDKN2AIP,CDKN2AIPNL,CETN2,CETN3,CHAF1A,CHEK1,CHEK2,CLUH,COPS3,COPS4,COPS6,COPS7B,CTPS1,DCLRE1A,DCLRE1B,DDB1,DDX41,DHX36,DHX9,DNA2,DNAJC7,DNTT,DRG1,DUT,ELAVL1,ERAP1,FAM175A,FARSB,FIGNL1,GEN1,GGCT,GPS1,HERC2,HFM1,HMGB2,HNRNPD,HNRNPDL,LENG1,LEO1…	0.84975
DNA repair superassembly	RMI2	yes	1	320	0.0218456	0.0384796	0.0356975	0.225	3	893	0.00305643	71	CHTF18,ABCE1,DDX50,AHCY,ATAD3A,ATIC,BAG5,CCT3,CCT4,CCT6A,CCT7,CCT8,CDKN2AIPNL,CETN3,CLUH,CTPS1,DDX41,DHX36,DNAJC7,DRG1,ELAVL1,ERAP1,FARSB,GGCT,HNRNPD,HNRNPDL,LENG1,LEO1,LSG1,LTV1,MATR3,MKI67,MRPL11,MTMR14,MYO9B,NELFA,NKRF,NUP188,OGT,ORC6,OSBPL8,POLA2,PPM1G,RBBP7,RBM14,RBM28,RPL5,RRP1B,RRP9,SAFB,SENP5,SNRNP40,TPX2,VBP1,WDR12,XPO5,XRN2,ZC3H15,DSCC1,CAD,DHX30,AHCTF1,NOP2,GNL3,CHTF8,DPF2,C1ORF112,CDC…	0.00686752	0	0.775	0.0226489	DDB2,CHTF18,ABCE1,DDX50,AHCY,APEX1,APEX2,APTX,ATAD3A,ATIC,ATRX,BAG5,CCT3,CCT4,CCT6A,CCT7,CCT8,CDC25A,CDKN2AIP,CDKN2AIPNL,CETN2,CETN3,CHAF1A,CHEK1,CHEK2,CLUH,COPS3,COPS4,COPS6,COPS7B,CTPS1,DCLRE1A,DCLRE1B,DDB1,DDX41,DHX36,DHX9,DNA2,DNAJC7,DNTT,DRG1,DUT,ELAVL1,ERAP1,FAM175A,FARSB,FIGNL1,GEN1,GGCT,GPS1,HERC2,HFM1,HMGB2,HNRNPD,HNRNPDL,LENG1,LEO1,LSG1,LTV1,MATR3,MBD4,MCM7,MGMT,MKI67,MMS19,MMS22L,MPG,M…	0.793123
DNA repair superassembly	PARP3	yes	1	320	0.0218456	0.0384796	0.0356975	0.225	3	893	0.00305643	71	CHTF18,ABCE1,DDX50,AHCY,ATAD3A,ATIC,BAG5,CCT3,CCT4,CCT6A,CCT7,CCT8,CDKN2AIPNL,CETN3,CLUH,CTPS1,DDX41,DHX36,DNAJC7,DRG1,ELAVL1,ERAP1,FARSB,GGCT,HNRNPD,HNRNPDL,LENG1,LEO1,LSG1,LTV1,MATR3,MKI67,MRPL11,MTMR14,MYO9B,NELFA,NKRF,NUP188,OGT,ORC6,OSBPL8,POLA2,PPM1G,RBBP7,RBM14,RBM28,RPL5,RRP1B,RRP9,SAFB,SENP5,SNRNP40,TPX2,VBP1,WDR12,XPO5,XRN2,ZC3H15,DSCC1,CAD,DHX30,AHCTF1,NOP2,GNL3,CHTF8,DPF2,C1ORF112,CDC…	0.00686752	0	0.775	0.0226489	DDB2,CHTF18,ABCE1,DDX50,AHCY,APEX1,APEX2,APTX,ATAD3A,ATIC,ATRX,BAG5,CCT3,CCT4,CCT6A,CCT7,CCT8,CDC25A,CDKN2AIP,CDKN2AIPNL,CETN2,CETN3,CHAF1A,CHEK1,CHEK2,CLUH,COPS3,COPS4,COPS6,COPS7B,CTPS1,DCLRE1A,DCLRE1B,DDB1,DDX41,DHX36,DHX9,DNA2,DNAJC7,DNTT,DRG1,DUT,ELAVL1,ERAP1,FAM175A,FARSB,FIGNL1,GEN1,GGCT,GPS1,HERC2,HFM1,HMGB2,HNRNPD,HNRNPDL,LENG1,LEO1,LSG1,LTV1,MATR3,MBD4,MCM7,MGMT,MKI67,MMS19,MMS22L,MPG,M…	0.793123
DNA repair superassembly	HMGB2	yes	1	320	0.0218456	0.0384796	0.0356975	0.225	3	893	0.00305643	71	CHTF18,ABCE1,DDX50,AHCY,ATAD3A,ATIC,BAG5,CCT3,CCT4,CCT6A,CCT7,CCT8,CDKN2AIPNL,CETN3,CLUH,CTPS1,DDX41,DHX36,DNAJC7,DRG1,ELAVL1,ERAP1,FARSB,GGCT,HNRNPD,HNRNPDL,LENG1,LEO1,LSG1,LTV1,MATR3,MKI67,MRPL11,MTMR14,MYO9B,NELFA,NKRF,NUP188,OGT,ORC6,OSBPL8,POLA2,PPM1G,RBBP7,RBM14,RBM28,RPL5,RRP1B,RRP9,SAFB,SENP5,SNRNP40,TPX2,VBP1,WDR12,XPO5,XRN2,ZC3H15,DSCC1,CAD,DHX30,AHCTF1,NOP2,GNL3,CHTF8,DPF2,C1ORF112,CDC…	0.00686752	0	0.775	0.0226489	DDB2,CHTF18,ABCE1,DDX50,AHCY,APEX1,APEX2,APTX,ATAD3A,ATIC,ATRX,BAG5,CCT3,CCT4,CCT6A,CCT7,CCT8,CDC25A,CDKN2AIP,CDKN2AIPNL,CETN2,CETN3,CHAF1A,CHEK1,CHEK2,CLUH,COPS3,COPS4,COPS6,COPS7B,CTPS1,DCLRE1A,DCLRE1B,DDB1,DDX41,DHX36,DHX9,DNA2,DNAJC7,DNTT,DRG1,DUT,ELAVL1,ERAP1,FAM175A,FARSB,FIGNL1,GEN1,GGCT,GPS1,HERC2,HFM1,HMGB2,HNRNPD,HNRNPDL,LENG1,LEO1,LSG1,LTV1,MATR3,MBD4,MCM7,MGMT,MKI67,MMS19,MMS22L,MPG,M…	0.793123
Double strand lesion repair (DSR) I	RMI2	yes	1	46	0	0.589372	0.152657	0.0434783	3	887	0.00869565	1	CDCA2	0.0108108	0	0.956522	0.119807	BRCA1,BRCA2,XRCC3,XRCC5,EME1,MCM8,NBN,PALB2,PARP1,PRKDC,RAD50,RAD51B,RAD51C,C17orf53,FAN1,XRCC2,RAD51D,BRE,TRAIP,CDCA2,RNF8,RPA2,PAXIP1,ATM,MDC1,MRE11,BLM,TP53BP1,FANCD2,UIMC1,FANCG,RMI2,RNF168,H2AFX,RAD51,BARD1,SLX4,FAM35A,C20orf196,FANCA,RMI1,LIG4,DCLRE1C,NHEJ1,RIF1,XRCC4,	0.308246
DSR II	RMI2	yes	1	61	0	0.551366	0.233333	0.0655738	3	891	0.00601093	3	DSCC1,C1ORF112,CDCA2	0.00374883	0	0.934426	0.103825	DSCC1,BRCA1,BRCA2,XRCC3,EME1,MCM8,MCM9,NBN,PALB2,PARP1,RAD51B,RAD51C,RPA1,C1orf112,C17orf53,FAN1,RPA4,XRCC2,HELQ,RAD51D,LIG1,FANCI,ATAD5,BRE,TRAIP,RFWD3,RNASEH2A,CDCA2,RNF8,RPA2,CENPX,PAXIP1,ATM,MDC1,MRE11,BLM,TP53BP1,FANCD2,UIMC1,FANCG,RMI2,RNF168,H2AFX,RAD51,BARD1,SLX4,FANCA,RMI1,BRIP1,FANCF,FANCL,FANCM,UBE2T,FAAP100,FAAP24,FANCB,FANCC,FANCE,USP1,FAAP20,TOP3A,	0.712428
EME1 complex	RMI2	yes	0.832797	6	0	0.8	0.466667	0	0	848	0.0666667	0		0.1	0	1	0.2	EME1,MUS81,BLM,RMI2,H2AFX,SLX4,	0.298383
FA core	RMI2	yes	1	18	0	1	0.176471	0.111111	1	878	0	1	C1ORF112	0.00934579	0	0.888889	0.30719	C1orf112,C17orf53,FANCI,FANCD2,FANCG,RMI2,FANCA,RMI1,BRIP1,FANCF,FANCL,FANCM,UBE2T,FAAP100,FAAP24,FANCB,FANCC,FANCE,	0.817607
FA I	RMI2	yes	1	6	0	1	0.2	0	1	852	0	0		0	0	1	0.466667	FAN1,FANCI,FANCD2,RMI2,FANCL,USP1,	0.531259
Fanconi anemia cluster	RMI2	yes	1	28	0	0.915344	0.216931	0.0714286	2	885	0.00529101	1	C1ORF112	0.0121951	0	0.928571	0.198413	BRCA1,BRCA2,MCM8,MCM9,C1orf112,C17orf53,FAN1,FANCI,BLM,FANCD2,FANCG,RMI2,BARD1,SLX4,FANCA,RMI1,BRIP1,FANCF,FANCL,FANCM,UBE2T,FAAP100,FAAP24,FANCB,FANCC,FANCE,USP1,FAAP20,	0.782138
Homol recomb (HR)	RMI2	yes	1	22	0	0.714286	0.160173	0	2	884	0.034632	0		0.011236	0	1	0.285714	BRCA1,BRCA2,XRCC3,NBN,PALB2,RAD51B,RAD51C,XRCC2,RAD51D,ATM,MDC1,MRE11,BLM,TP53BP1,FANCD2,UIMC1,FANCG,RMI2,RNF168,H2AFX,RAD51,BARD1	0.450653
Stress response	PARP3	yes	1	276	0.0282213	0	0	0.695652	3	892	0.00711462	192	ABCD3,PSMA3,SSBP1,ILVBL,PSMB5,CHTF18,CYC1,ABCE1,RPL13A,DDX50,EBNA1BP2,AHCY,ATAD3A,ATIC,BAG5,CCT3,CCT4,CCT6A,CCT7,CCT8,CDKN2AIPNL,CETN3,CLUH,CTPS1,DDX41,DNAJC7,DRG1,ELAVL1,ERAP1,FARSB,GGCT,HNRNPD,HNRNPDL,LENG1,LEO1,LSG1,LTV1,MATR3,MKI67,MRPL11,NELFA,NKRF,NUP188,OGT,PPM1G,RBBP7,RBM14,RPL5,RRP1B,RRP9,SAFB,SENP5,TPX2,VBP1,WDR12,XPO5,ZC3H15,ABCF2,DDX21,FARSA,DSCC1,CAD,DHX30,AHCTF1,NOP2,GNL3,RSL1D1,SLC…	0.0111618	0	0.304348	0.0247431	ABCD3,PSMA3,DDB2,SSBP1,ILVBL,PSMB5,CHTF18,CYC1,ABCE1,RPL13A,DDX50,EBNA1BP2,AHCY,ATAD3A,ATIC,BAG5,CCT3,CCT4,CCT6A,CCT7,CCT8,CDKN2AIP,CDKN2AIPNL,CETN2,CETN3,CHEK2,CLUH,COPS3,COPS4,COPS6,COPS7B,CTPS1,DDB1,DDX41,DHX9,DNAJC7,DRG1,ELAVL1,ERAP1,FARSB,GGCT,GPS1,HNRNPD,HNRNPDL,LENG1,LEO1,LSG1,LTV1,MATR3,MCM7,MKI67,MMS19,MPG,MRPL11,NELFA,NKRF,NUP188,OGT,PARP3,PPM1G,RBBP7,RBBP8,RBM14,RPL5,RRP1B,RRP9,RUVBL1,…	0.512991
TOP3A-RMI1-RMI2 complex	RMI2	yes	1	3	0	0	0	0	0	783	0	0		0	0	1	1	RMI2,RMI1,TOP3A,	0.759031
DDRAM	MKI67	yes		605	0	0	0	0.515702	3	894	0.00220568	312	ABCD3,PSMA3,SSBP1,ILVBL,PSMB5,CHTF18,CYC1,ABCE1,RPL13A,DDX50,EBNA1BP2,AHCY,ATAD3A,ATIC,BAG5,CCT3,CCT4,CCT6A,CCT7,CCT8,CDKN2AIPNL,CETN3,CLUH,CTPS1,DDX41,DHX36,DNAJC7,DRG1,ELAVL1,ERAP1,FARSB,GGCT,HNRNPD,HNRNPDL,LENG1,LEO1,LSG1,LTV1,MATR3,MKI67,MRPL11,MTMR14,MYO9B,NELFA,NKRF,NUP188,OGT,ORC6,OSBPL8,POLA2,PPM1G,RBBP7,RBM14,RBM28,RPL5,RRP1B,RRP9,SAFB,SENP5,SNRNP40,TPX2,VBP1,WDR12,XPO5,XRN2,ZC3H15,ABCF2…	0.00380384	0	0.484298	0	ABCD3,PSMA3,SEM1,DDB2,SSBP1,ILVBL,PSMB5,CHTF18,CYC1,ABCE1,RPL13A,DDX50,EBNA1BP2,AHCY,APEX1,APEX2,APTX,ATAD3A,ATIC,ATRX,BAG5,CCT3,CCT4,CCT6A,CCT7,CCT8,CDC25A,CDKN2AIP,CDKN2AIPNL,CETN2,CETN3,CHAF1A,CHEK1,CHEK2,CLUH,COPS3,COPS4,COPS6,COPS7B,CTPS1,DCLRE1A,DCLRE1B,DDB1,DDX41,DHX36,DHX9,DNA2,DNAJC7,DNTT,DRG1,DUT,ELAVL1,ERAP1,FAM175A,FARSB,FIGNL1,GEN1,GGCT,GPS1,HERC2,HFM1,HMGB2,HNRNPD,HNRNPDL,LENG1,LEO1…	0.84975
DDRAM	MSH6	yes		605	0	0	0	0.515702	3	894	0.00220568	312	ABCD3,PSMA3,SSBP1,ILVBL,PSMB5,CHTF18,CYC1,ABCE1,RPL13A,DDX50,EBNA1BP2,AHCY,ATAD3A,ATIC,BAG5,CCT3,CCT4,CCT6A,CCT7,CCT8,CDKN2AIPNL,CETN3,CLUH,CTPS1,DDX41,DHX36,DNAJC7,DRG1,ELAVL1,ERAP1,FARSB,GGCT,HNRNPD,HNRNPDL,LENG1,LEO1,LSG1,LTV1,MATR3,MKI67,MRPL11,MTMR14,MYO9B,NELFA,NKRF,NUP188,OGT,ORC6,OSBPL8,POLA2,PPM1G,RBBP7,RBM14,RBM28,RPL5,RRP1B,RRP9,SAFB,SENP5,SNRNP40,TPX2,VBP1,WDR12,XPO5,XRN2,ZC3H15,ABCF2…	0.00380384	0	0.484298	0	ABCD3,PSMA3,SEM1,DDB2,SSBP1,ILVBL,PSMB5,CHTF18,CYC1,ABCE1,RPL13A,DDX50,EBNA1BP2,AHCY,APEX1,APEX2,APTX,ATAD3A,ATIC,ATRX,BAG5,CCT3,CCT4,CCT6A,CCT7,CCT8,CDC25A,CDKN2AIP,CDKN2AIPNL,CETN2,CETN3,CHAF1A,CHEK1,CHEK2,CLUH,COPS3,COPS4,COPS6,COPS7B,CTPS1,DCLRE1A,DCLRE1B,DDB1,DDX41,DHX36,DHX9,DNA2,DNAJC7,DNTT,DRG1,DUT,ELAVL1,ERAP1,FAM175A,FARSB,FIGNL1,GEN1,GGCT,GPS1,HERC2,HFM1,HMGB2,HNRNPD,HNRNPDL,LENG1,LEO1…	0.84975
DDRAM	CUL9	yes		605	0	0	0	0.515702	3	894	0.00220568	312	ABCD3,PSMA3,SSBP1,ILVBL,PSMB5,CHTF18,CYC1,ABCE1,RPL13A,DDX50,EBNA1BP2,AHCY,ATAD3A,ATIC,BAG5,CCT3,CCT4,CCT6A,CCT7,CCT8,CDKN2AIPNL,CETN3,CLUH,CTPS1,DDX41,DHX36,DNAJC7,DRG1,ELAVL1,ERAP1,FARSB,GGCT,HNRNPD,HNRNPDL,LENG1,LEO1,LSG1,LTV1,MATR3,MKI67,MRPL11,MTMR14,MYO9B,NELFA,NKRF,NUP188,OGT,ORC6,OSBPL8,POLA2,PPM1G,RBBP7,RBM14,RBM28,RPL5,RRP1B,RRP9,SAFB,SENP5,SNRNP40,TPX2,VBP1,WDR12,XPO5,XRN2,ZC3H15,ABCF2…	0.00380384	0	0.484298	0	ABCD3,PSMA3,SEM1,DDB2,SSBP1,ILVBL,PSMB5,CHTF18,CYC1,ABCE1,RPL13A,DDX50,EBNA1BP2,AHCY,APEX1,APEX2,APTX,ATAD3A,ATIC,ATRX,BAG5,CCT3,CCT4,CCT6A,CCT7,CCT8,CDC25A,CDKN2AIP,CDKN2AIPNL,CETN2,CETN3,CHAF1A,CHEK1,CHEK2,CLUH,COPS3,COPS4,COPS6,COPS7B,CTPS1,DCLRE1A,DCLRE1B,DDB1,DDX41,DHX36,DHX9,DNA2,DNAJC7,DNTT,DRG1,DUT,ELAVL1,ERAP1,FAM175A,FARSB,FIGNL1,GEN1,GGCT,GPS1,HERC2,HFM1,HMGB2,HNRNPD,HNRNPDL,LENG1,LEO1…	0.84975
DDRAM	GGCT	yes		605	0	0	0	0.515702	3	894	0.00220568	312	ABCD3,PSMA3,SSBP1,ILVBL,PSMB5,CHTF18,CYC1,ABCE1,RPL13A,DDX50,EBNA1BP2,AHCY,ATAD3A,ATIC,BAG5,CCT3,CCT4,CCT6A,CCT7,CCT8,CDKN2AIPNL,CETN3,CLUH,CTPS1,DDX41,DHX36,DNAJC7,DRG1,ELAVL1,ERAP1,FARSB,GGCT,HNRNPD,HNRNPDL,LENG1,LEO1,LSG1,LTV1,MATR3,MKI67,MRPL11,MTMR14,MYO9B,NELFA,NKRF,NUP188,OGT,ORC6,OSBPL8,POLA2,PPM1G,RBBP7,RBM14,RBM28,RPL5,RRP1B,RRP9,SAFB,SENP5,SNRNP40,TPX2,VBP1,WDR12,XPO5,XRN2,ZC3H15,ABCF2…	0.00380384	0	0.484298	0	ABCD3,PSMA3,SEM1,DDB2,SSBP1,ILVBL,PSMB5,CHTF18,CYC1,ABCE1,RPL13A,DDX50,EBNA1BP2,AHCY,APEX1,APEX2,APTX,ATAD3A,ATIC,ATRX,BAG5,CCT3,CCT4,CCT6A,CCT7,CCT8,CDC25A,CDKN2AIP,CDKN2AIPNL,CETN2,CETN3,CHAF1A,CHEK1,CHEK2,CLUH,COPS3,COPS4,COPS6,COPS7B,CTPS1,DCLRE1A,DCLRE1B,DDB1,DDX41,DHX36,DHX9,DNA2,DNAJC7,DNTT,DRG1,DUT,ELAVL1,ERAP1,FAM175A,FARSB,FIGNL1,GEN1,GGCT,GPS1,HERC2,HFM1,HMGB2,HNRNPD,HNRNPDL,LENG1,LEO1…	0.84975
DNA repair superassembly	MKI67	yes	1	320	0.0218456	0.0384796	0.0356975	0.225	3	893	0.00305643	71	CHTF18,ABCE1,DDX50,AHCY,ATAD3A,ATIC,BAG5,CCT3,CCT4,CCT6A,CCT7,CCT8,CDKN2AIPNL,CETN3,CLUH,CTPS1,DDX41,DHX36,DNAJC7,DRG1,ELAVL1,ERAP1,FARSB,GGCT,HNRNPD,HNRNPDL,LENG1,LEO1,LSG1,LTV1,MATR3,MKI67,MRPL11,MTMR14,MYO9B,NELFA,NKRF,NUP188,OGT,ORC6,OSBPL8,POLA2,PPM1G,RBBP7,RBM14,RBM28,RPL5,RRP1B,RRP9,SAFB,SENP5,SNRNP40,TPX2,VBP1,WDR12,XPO5,XRN2,ZC3H15,DSCC1,CAD,DHX30,AHCTF1,NOP2,GNL3,CHTF8,DPF2,C1ORF112,CDC…	0.00686752	0	0.775	0.0226489	DDB2,CHTF18,ABCE1,DDX50,AHCY,APEX1,APEX2,APTX,ATAD3A,ATIC,ATRX,BAG5,CCT3,CCT4,CCT6A,CCT7,CCT8,CDC25A,CDKN2AIP,CDKN2AIPNL,CETN2,CETN3,CHAF1A,CHEK1,CHEK2,CLUH,COPS3,COPS4,COPS6,COPS7B,CTPS1,DCLRE1A,DCLRE1B,DDB1,DDX41,DHX36,DHX9,DNA2,DNAJC7,DNTT,DRG1,DUT,ELAVL1,ERAP1,FAM175A,FARSB,FIGNL1,GEN1,GGCT,GPS1,HERC2,HFM1,HMGB2,HNRNPD,HNRNPDL,LENG1,LEO1,LSG1,LTV1,MATR3,MBD4,MCM7,MGMT,MKI67,MMS19,MMS22L,MPG,M…	0.793123
DNA repair superassembly	MSH6	yes	1	320	0.0218456	0.0384796	0.0356975	0.225	3	893	0.00305643	71	CHTF18,ABCE1,DDX50,AHCY,ATAD3A,ATIC,BAG5,CCT3,CCT4,CCT6A,CCT7,CCT8,CDKN2AIPNL,CETN3,CLUH,CTPS1,DDX41,DHX36,DNAJC7,DRG1,ELAVL1,ERAP1,FARSB,GGCT,HNRNPD,HNRNPDL,LENG1,LEO1,LSG1,LTV1,MATR3,MKI67,MRPL11,MTMR14,MYO9B,NELFA,NKRF,NUP188,OGT,ORC6,OSBPL8,POLA2,PPM1G,RBBP7,RBM14,RBM28,RPL5,RRP1B,RRP9,SAFB,SENP5,SNRNP40,TPX2,VBP1,WDR12,XPO5,XRN2,ZC3H15,DSCC1,CAD,DHX30,AHCTF1,NOP2,GNL3,CHTF8,DPF2,C1ORF112,CDC…	0.00686752	0	0.775	0.0226489	DDB2,CHTF18,ABCE1,DDX50,AHCY,APEX1,APEX2,APTX,ATAD3A,ATIC,ATRX,BAG5,CCT3,CCT4,CCT6A,CCT7,CCT8,CDC25A,CDKN2AIP,CDKN2AIPNL,CETN2,CETN3,CHAF1A,CHEK1,CHEK2,CLUH,COPS3,COPS4,COPS6,COPS7B,CTPS1,DCLRE1A,DCLRE1B,DDB1,DDX41,DHX36,DHX9,DNA2,DNAJC7,DNTT,DRG1,DUT,ELAVL1,ERAP1,FAM175A,FARSB,FIGNL1,GEN1,GGCT,GPS1,HERC2,HFM1,HMGB2,HNRNPD,HNRNPDL,LENG1,LEO1,LSG1,LTV1,MATR3,MBD4,MCM7,MGMT,MKI67,MMS19,MMS22L,MPG,M…	0.793123
DNA repair superassembly	GGCT	yes	1	320	0.0218456	0.0384796	0.0356975	0.225	3	893	0.00305643	71	CHTF18,ABCE1,DDX50,AHCY,ATAD3A,ATIC,BAG5,CCT3,CCT4,CCT6A,CCT7,CCT8,CDKN2AIPNL,CETN3,CLUH,CTPS1,DDX41,DHX36,DNAJC7,DRG1,ELAVL1,ERAP1,FARSB,GGCT,HNRNPD,HNRNPDL,LENG1,LEO1,LSG1,LTV1,MATR3,MKI67,MRPL11,MTMR14,MYO9B,NELFA,NKRF,NUP188,OGT,ORC6,OSBPL8,POLA2,PPM1G,RBBP7,RBM14,RBM28,RPL5,RRP1B,RRP9,SAFB,SENP5,SNRNP40,TPX2,VBP1,WDR12,XPO5,XRN2,ZC3H15,DSCC1,CAD,DHX30,AHCTF1,NOP2,GNL3,CHTF8,DPF2,C1ORF112,CDC…	0.00686752	0	0.775	0.0226489	DDB2,CHTF18,ABCE1,DDX50,AHCY,APEX1,APEX2,APTX,ATAD3A,ATIC,ATRX,BAG5,CCT3,CCT4,CCT6A,CCT7,CCT8,CDC25A,CDKN2AIP,CDKN2AIPNL,CETN2,CETN3,CHAF1A,CHEK1,CHEK2,CLUH,COPS3,COPS4,COPS6,COPS7B,CTPS1,DCLRE1A,DCLRE1B,DDB1,DDX41,DHX36,DHX9,DNA2,DNAJC7,DNTT,DRG1,DUT,ELAVL1,ERAP1,FAM175A,FARSB,FIGNL1,GEN1,GGCT,GPS1,HERC2,HFM1,HMGB2,HNRNPD,HNRNPDL,LENG1,LEO1,LSG1,LTV1,MATR3,MBD4,MCM7,MGMT,MKI67,MMS19,MMS22L,MPG,M…	0.793123
DNA replication	MKI67	yes	1	55	0.247138	0.023569	0.149495	0.236364	3	889	0.0208754	13	CHTF18,DDX50,CTPS1,HNRNPDL,MKI67,POLA2,RBM14,TPX2,DSCC1,CAD,DHX30,SLC25A11,CHTF8	0.066	0	0.763636	0.129293	CHTF18,DDX50,APEX2,CTPS1,HNRNPDL,MCM7,MKI67,POLA2,RBM14,TOP2A,TPX2,DSCC1,CAD,DHX30,RFC3,RFC5,SLC25A11,BRCA1,CDK2,CHTF8,MCM8,MCM9,MSH6,RAD17,RPA1,SMARCA5,SMARCAD1,POLD4,RPA4,PMS2,POLE,POLE2,LIG1,POLK,MAD2L2,FANCI,MSH2,RFC1,ATAD5,RNASEH2A,RPA2,HUS1,FEN1,PCNA,MLH1,POLD2,POLD3,RAD9A,RAD1,PMS1,MSH3,POLD1,RFC2,RFC4,RPA3,	0.485199
DNA replication	MSH6	yes	1	55	0.247138	0.023569	0.149495	0.236364	3	889	0.0208754	13	CHTF18,DDX50,CTPS1,HNRNPDL,MKI67,POLA2,RBM14,TPX2,DSCC1,CAD,DHX30,SLC25A11,CHTF8	0.066	0	0.763636	0.129293	CHTF18,DDX50,APEX2,CTPS1,HNRNPDL,MCM7,MKI67,POLA2,RBM14,TOP2A,TPX2,DSCC1,CAD,DHX30,RFC3,RFC5,SLC25A11,BRCA1,CDK2,CHTF8,MCM8,MCM9,MSH6,RAD17,RPA1,SMARCA5,SMARCAD1,POLD4,RPA4,PMS2,POLE,POLE2,LIG1,POLK,MAD2L2,FANCI,MSH2,RFC1,ATAD5,RNASEH2A,RPA2,HUS1,FEN1,PCNA,MLH1,POLD2,POLD3,RAD9A,RAD1,PMS1,MSH3,POLD1,RFC2,RFC4,RPA3,	0.485199
DNA synthesis	MSH6	yes	0.902605	11	0.854545	0	0.563636	0	2	868	0	0		0.106383	0	1	0.490909	RFC3,RFC5,MSH6,POLD4,FEN1,PCNA,POLD2,POLD3,POLD1,RFC2,RFC4,	0.316395
Mismatch repair (MMR)	MSH6	yes	0.979035	21	0.480952	0	0.138095	0.238095	3	881	0.0761905	5	CHTF18,DDX50,DSCC1,DHX30,CHTF8	0.0980392	0	0.761905	0.504762	CHTF18,DDX50,DSCC1,DHX30,RFC3,RFC5,CHTF8,MSH6,RAD17,RPA1,SMARCAD1,PMS2,MSH2,RFC1,ATAD5,PCNA,MLH1,PMS1,MSH3,RFC2,RFC4,	0.538632
RFC complex	MSH6	yes	0.700153	12	0.636364	0.0757576	0.318182	0.0833333	2	870	0.0454545	1	DSCC1	0.142857	0	0.916667	0.742424	DSCC1,RFC3,RFC5,MSH6,PMS2,MSH2,RFC1,ATAD5,PCNA,MLH1,RFC2,RFC4,	0.469044
SKP1-cullin-F-box-associated	CUL9	yes	1	4	0.5	0	0	0.75	0	823	0	3	CUL7,FBXW8,CUL9	0	0	0.25	1	CUL7,FBXW8,RBX1,CUL9,	0.886289
Stress response	MKI67	yes	1	276	0.0282213	0	0	0.695652	3	892	0.00711462	192	ABCD3,PSMA3,SSBP1,ILVBL,PSMB5,CHTF18,CYC1,ABCE1,RPL13A,DDX50,EBNA1BP2,AHCY,ATAD3A,ATIC,BAG5,CCT3,CCT4,CCT6A,CCT7,CCT8,CDKN2AIPNL,CETN3,CLUH,CTPS1,DDX41,DNAJC7,DRG1,ELAVL1,ERAP1,FARSB,GGCT,HNRNPD,HNRNPDL,LENG1,LEO1,LSG1,LTV1,MATR3,MKI67,MRPL11,NELFA,NKRF,NUP188,OGT,PPM1G,RBBP7,RBM14,RPL5,RRP1B,RRP9,SAFB,SENP5,TPX2,VBP1,WDR12,XPO5,ZC3H15,ABCF2,DDX21,FARSA,DSCC1,CAD,DHX30,AHCTF1,NOP2,GNL3,RSL1D1,SLC…	0.0111618	0	0.304348	0.0247431	ABCD3,PSMA3,DDB2,SSBP1,ILVBL,PSMB5,CHTF18,CYC1,ABCE1,RPL13A,DDX50,EBNA1BP2,AHCY,ATAD3A,ATIC,BAG5,CCT3,CCT4,CCT6A,CCT7,CCT8,CDKN2AIP,CDKN2AIPNL,CETN2,CETN3,CHEK2,CLUH,COPS3,COPS4,COPS6,COPS7B,CTPS1,DDB1,DDX41,DHX9,DNAJC7,DRG1,ELAVL1,ERAP1,FARSB,GGCT,GPS1,HNRNPD,HNRNPDL,LENG1,LEO1,LSG1,LTV1,MATR3,MCM7,MKI67,MMS19,MPG,MRPL11,NELFA,NKRF,NUP188,OGT,PARP3,PPM1G,RBBP7,RBBP8,RBM14,RPL5,RRP1B,RRP9,RUVBL1,…	0.512991
Stress response	MSH6	yes	1	276	0.0282213	0	0	0.695652	3	892	0.00711462	192	ABCD3,PSMA3,SSBP1,ILVBL,PSMB5,CHTF18,CYC1,ABCE1,RPL13A,DDX50,EBNA1BP2,AHCY,ATAD3A,ATIC,BAG5,CCT3,CCT4,CCT6A,CCT7,CCT8,CDKN2AIPNL,CETN3,CLUH,CTPS1,DDX41,DNAJC7,DRG1,ELAVL1,ERAP1,FARSB,GGCT,HNRNPD,HNRNPDL,LENG1,LEO1,LSG1,LTV1,MATR3,MKI67,MRPL11,NELFA,NKRF,NUP188,OGT,PPM1G,RBBP7,RBM14,RPL5,RRP1B,RRP9,SAFB,SENP5,TPX2,VBP1,WDR12,XPO5,ZC3H15,ABCF2,DDX21,FARSA,DSCC1,CAD,DHX30,AHCTF1,NOP2,GNL3,RSL1D1,SLC…	0.0111618	0	0.304348	0.0247431	ABCD3,PSMA3,DDB2,SSBP1,ILVBL,PSMB5,CHTF18,CYC1,ABCE1,RPL13A,DDX50,EBNA1BP2,AHCY,ATAD3A,ATIC,BAG5,CCT3,CCT4,CCT6A,CCT7,CCT8,CDKN2AIP,CDKN2AIPNL,CETN2,CETN3,CHEK2,CLUH,COPS3,COPS4,COPS6,COPS7B,CTPS1,DDB1,DDX41,DHX9,DNAJC7,DRG1,ELAVL1,ERAP1,FARSB,GGCT,GPS1,HNRNPD,HNRNPDL,LENG1,LEO1,LSG1,LTV1,MATR3,MCM7,MKI67,MMS19,MPG,MRPL11,NELFA,NKRF,NUP188,OGT,PARP3,PPM1G,RBBP7,RBBP8,RBM14,RPL5,RRP1B,RRP9,RUVBL1,…	0.512991
Stress response	GGCT	yes	1	276	0.0282213	0	0	0.695652	3	892	0.00711462	192	ABCD3,PSMA3,SSBP1,ILVBL,PSMB5,CHTF18,CYC1,ABCE1,RPL13A,DDX50,EBNA1BP2,AHCY,ATAD3A,ATIC,BAG5,CCT3,CCT4,CCT6A,CCT7,CCT8,CDKN2AIPNL,CETN3,CLUH,CTPS1,DDX41,DNAJC7,DRG1,ELAVL1,ERAP1,FARSB,GGCT,HNRNPD,HNRNPDL,LENG1,LEO1,LSG1,LTV1,MATR3,MKI67,MRPL11,NELFA,NKRF,NUP188,OGT,PPM1G,RBBP7,RBM14,RPL5,RRP1B,RRP9,SAFB,SENP5,TPX2,VBP1,WDR12,XPO5,ZC3H15,ABCF2,DDX21,FARSA,DSCC1,CAD,DHX30,AHCTF1,NOP2,GNL3,RSL1D1,SLC…	0.0111618	0	0.304348	0.0247431	ABCD3,PSMA3,DDB2,SSBP1,ILVBL,PSMB5,CHTF18,CYC1,ABCE1,RPL13A,DDX50,EBNA1BP2,AHCY,ATAD3A,ATIC,BAG5,CCT3,CCT4,CCT6A,CCT7,CCT8,CDKN2AIP,CDKN2AIPNL,CETN2,CETN3,CHEK2,CLUH,COPS3,COPS4,COPS6,COPS7B,CTPS1,DDB1,DDX41,DHX9,DNAJC7,DRG1,ELAVL1,ERAP1,FARSB,GGCT,GPS1,HNRNPD,HNRNPDL,LENG1,LEO1,LSG1,LTV1,MATR3,MCM7,MKI67,MMS19,MPG,MRPL11,NELFA,NKRF,NUP188,OGT,PARP3,PPM1G,RBBP7,RBBP8,RBM14,RPL5,RRP1B,RRP9,RUVBL1,…	0.512991
Vesicles & secretion	GGCT	yes	1	57	0	0	0	0.877193	3	890	0.018797	32	GGCT,ATP2C1,DDX60,FABP5,PFKP,PIP4K2C,SLC25A13,AJUBA,SQRDL,ANXA3,MCU,C1ORF112,CAPN2,S100A9,CSTA,CSTB,PKP1,PNPLA6,PLS3,IVL,LGALS7,SPTBN2,EPPK1,TAP2,TF,FAM83B,MYO1B,CALML5,CASP14,FAR1,SBSN	0.00232558	0	0.388889	0.0244361	DDB2,CHTF18,EBNA1BP2,GGCT,MTMR14,PARPBP,ATP2C1,TWF1,DDX60,GDF15,PALB2,PIP4K2C,PLOD3,SMARCD3,ACTN4,LGALS3BP,AJUBA,LPP,SORT1,LRPAP1,DNAJB1,SQRDL,SQSTM1,ANXA3,MBOAT7,MCU,PSMD1,PSMD2,SVIL,SWI5,RAB18,ATP6V0D1,BAG3,ERLIN1,C1orf112,TUBB6,CAB39,UBE2B,CALU,CAPN2,FKBP5,FLII,GSN,S100A9,COPB1,COPS7A,SFN,SH3BGRL3,CSTA,CSTB,SLC16A3,CTSB,PKP1,PNPLA6,PLS3,IQGAP1,IVL,	0.192169
BAF-SS18	SMARCA2	yes	0.0116219	6	0.266667	0	0	0.166667	0	850	0.333333	1	SS18	0.461538	1	0.833333	1	SMARCA2,SMARCA4,ARID2,SMARCB1,SMARCC2,SS18,	0.407253
Chromatin regulators	SMARCA2	yes	1.1683e-22	19	0.467836	0	0.0877193	0.263158	2	879	0.204678	5	SMARCD2,DPF2,SS18,BCL7C,PHF10	0.509934	1	0.736842	0.923977	SMARCA2,SMARCD1,SMARCD2,ACTL6A,ARID1B,SMARCA5,SMARCC1,SMARCE1,PBRM1,SMARCA4,DPF2,ARID1A,ARID2,SMARCB1,SMARCC2,BRD7,SS18,BCL7C,PHF10,	0.80563
DDRAM	PFKP	yes		605	0	0	0	0.515702	3	894	0.00220568	312	ABCD3,PSMA3,SSBP1,ILVBL,PSMB5,CHTF18,CYC1,ABCE1,RPL13A,DDX50,EBNA1BP2,AHCY,ATAD3A,ATIC,BAG5,CCT3,CCT4,CCT6A,CCT7,CCT8,CDKN2AIPNL,CETN3,CLUH,CTPS1,DDX41,DHX36,DNAJC7,DRG1,ELAVL1,ERAP1,FARSB,GGCT,HNRNPD,HNRNPDL,LENG1,LEO1,LSG1,LTV1,MATR3,MKI67,MRPL11,MTMR14,MYO9B,NELFA,NKRF,NUP188,OGT,ORC6,OSBPL8,POLA2,PPM1G,RBBP7,RBM14,RBM28,RPL5,RRP1B,RRP9,SAFB,SENP5,SNRNP40,TPX2,VBP1,WDR12,XPO5,XRN2,ZC3H15,ABCF2…	0.00380384	0	0.484298	0	ABCD3,PSMA3,SEM1,DDB2,SSBP1,ILVBL,PSMB5,CHTF18,CYC1,ABCE1,RPL13A,DDX50,EBNA1BP2,AHCY,APEX1,APEX2,APTX,ATAD3A,ATIC,ATRX,BAG5,CCT3,CCT4,CCT6A,CCT7,CCT8,CDC25A,CDKN2AIP,CDKN2AIPNL,CETN2,CETN3,CHAF1A,CHEK1,CHEK2,CLUH,COPS3,COPS4,COPS6,COPS7B,CTPS1,DCLRE1A,DCLRE1B,DDB1,DDX41,DHX36,DHX9,DNA2,DNAJC7,DNTT,DRG1,DUT,ELAVL1,ERAP1,FAM175A,FARSB,FIGNL1,GEN1,GGCT,GPS1,HERC2,HFM1,HMGB2,HNRNPD,HNRNPDL,LENG1,LEO1…	0.84975
DDRAM	POLE	yes		605	0	0	0	0.515702	3	894	0.00220568	312	ABCD3,PSMA3,SSBP1,ILVBL,PSMB5,CHTF18,CYC1,ABCE1,RPL13A,DDX50,EBNA1BP2,AHCY,ATAD3A,ATIC,BAG5,CCT3,CCT4,CCT6A,CCT7,CCT8,CDKN2AIPNL,CETN3,CLUH,CTPS1,DDX41,DHX36,DNAJC7,DRG1,ELAVL1,ERAP1,FARSB,GGCT,HNRNPD,HNRNPDL,LENG1,LEO1,LSG1,LTV1,MATR3,MKI67,MRPL11,MTMR14,MYO9B,NELFA,NKRF,NUP188,OGT,ORC6,OSBPL8,POLA2,PPM1G,RBBP7,RBM14,RBM28,RPL5,RRP1B,RRP9,SAFB,SENP5,SNRNP40,TPX2,VBP1,WDR12,XPO5,XRN2,ZC3H15,ABCF2…	0.00380384	0	0.484298	0	ABCD3,PSMA3,SEM1,DDB2,SSBP1,ILVBL,PSMB5,CHTF18,CYC1,ABCE1,RPL13A,DDX50,EBNA1BP2,AHCY,APEX1,APEX2,APTX,ATAD3A,ATIC,ATRX,BAG5,CCT3,CCT4,CCT6A,CCT7,CCT8,CDC25A,CDKN2AIP,CDKN2AIPNL,CETN2,CETN3,CHAF1A,CHEK1,CHEK2,CLUH,COPS3,COPS4,COPS6,COPS7B,CTPS1,DCLRE1A,DCLRE1B,DDB1,DDX41,DHX36,DHX9,DNA2,DNAJC7,DNTT,DRG1,DUT,ELAVL1,ERAP1,FAM175A,FARSB,FIGNL1,GEN1,GGCT,GPS1,HERC2,HFM1,HMGB2,HNRNPD,HNRNPDL,LENG1,LEO1…	0.84975
DDRAM	TP53BP1	yes		605	0	0	0	0.515702	3	894	0.00220568	312	ABCD3,PSMA3,SSBP1,ILVBL,PSMB5,CHTF18,CYC1,ABCE1,RPL13A,DDX50,EBNA1BP2,AHCY,ATAD3A,ATIC,BAG5,CCT3,CCT4,CCT6A,CCT7,CCT8,CDKN2AIPNL,CETN3,CLUH,CTPS1,DDX41,DHX36,DNAJC7,DRG1,ELAVL1,ERAP1,FARSB,GGCT,HNRNPD,HNRNPDL,LENG1,LEO1,LSG1,LTV1,MATR3,MKI67,MRPL11,MTMR14,MYO9B,NELFA,NKRF,NUP188,OGT,ORC6,OSBPL8,POLA2,PPM1G,RBBP7,RBM14,RBM28,RPL5,RRP1B,RRP9,SAFB,SENP5,SNRNP40,TPX2,VBP1,WDR12,XPO5,XRN2,ZC3H15,ABCF2…	0.00380384	0	0.484298	0	ABCD3,PSMA3,SEM1,DDB2,SSBP1,ILVBL,PSMB5,CHTF18,CYC1,ABCE1,RPL13A,DDX50,EBNA1BP2,AHCY,APEX1,APEX2,APTX,ATAD3A,ATIC,ATRX,BAG5,CCT3,CCT4,CCT6A,CCT7,CCT8,CDC25A,CDKN2AIP,CDKN2AIPNL,CETN2,CETN3,CHAF1A,CHEK1,CHEK2,CLUH,COPS3,COPS4,COPS6,COPS7B,CTPS1,DCLRE1A,DCLRE1B,DDB1,DDX41,DHX36,DHX9,DNA2,DNAJC7,DNTT,DRG1,DUT,ELAVL1,ERAP1,FAM175A,FARSB,FIGNL1,GEN1,GGCT,GPS1,HERC2,HFM1,HMGB2,HNRNPD,HNRNPDL,LENG1,LEO1…	0.84975
DDRAM	COL1A1	yes		605	0	0	0	0.515702	3	894	0.00220568	312	ABCD3,PSMA3,SSBP1,ILVBL,PSMB5,CHTF18,CYC1,ABCE1,RPL13A,DDX50,EBNA1BP2,AHCY,ATAD3A,ATIC,BAG5,CCT3,CCT4,CCT6A,CCT7,CCT8,CDKN2AIPNL,CETN3,CLUH,CTPS1,DDX41,DHX36,DNAJC7,DRG1,ELAVL1,ERAP1,FARSB,GGCT,HNRNPD,HNRNPDL,LENG1,LEO1,LSG1,LTV1,MATR3,MKI67,MRPL11,MTMR14,MYO9B,NELFA,NKRF,NUP188,OGT,ORC6,OSBPL8,POLA2,PPM1G,RBBP7,RBM14,RBM28,RPL5,RRP1B,RRP9,SAFB,SENP5,SNRNP40,TPX2,VBP1,WDR12,XPO5,XRN2,ZC3H15,ABCF2…	0.00380384	0	0.484298	0	ABCD3,PSMA3,SEM1,DDB2,SSBP1,ILVBL,PSMB5,CHTF18,CYC1,ABCE1,RPL13A,DDX50,EBNA1BP2,AHCY,APEX1,APEX2,APTX,ATAD3A,ATIC,ATRX,BAG5,CCT3,CCT4,CCT6A,CCT7,CCT8,CDC25A,CDKN2AIP,CDKN2AIPNL,CETN2,CETN3,CHAF1A,CHEK1,CHEK2,CLUH,COPS3,COPS4,COPS6,COPS7B,CTPS1,DCLRE1A,DCLRE1B,DDB1,DDX41,DHX36,DHX9,DNA2,DNAJC7,DNTT,DRG1,DUT,ELAVL1,ERAP1,FAM175A,FARSB,FIGNL1,GEN1,GGCT,GPS1,HERC2,HFM1,HMGB2,HNRNPD,HNRNPDL,LENG1,LEO1…	0.84975
DDRAM	SMARCA2	yes		605	0	0	0	0.515702	3	894	0.00220568	312	ABCD3,PSMA3,SSBP1,ILVBL,PSMB5,CHTF18,CYC1,ABCE1,RPL13A,DDX50,EBNA1BP2,AHCY,ATAD3A,ATIC,BAG5,CCT3,CCT4,CCT6A,CCT7,CCT8,CDKN2AIPNL,CETN3,CLUH,CTPS1,DDX41,DHX36,DNAJC7,DRG1,ELAVL1,ERAP1,FARSB,GGCT,HNRNPD,HNRNPDL,LENG1,LEO1,LSG1,LTV1,MATR3,MKI67,MRPL11,MTMR14,MYO9B,NELFA,NKRF,NUP188,OGT,ORC6,OSBPL8,POLA2,PPM1G,RBBP7,RBM14,RBM28,RPL5,RRP1B,RRP9,SAFB,SENP5,SNRNP40,TPX2,VBP1,WDR12,XPO5,XRN2,ZC3H15,ABCF2…	0.00380384	0	0.484298	0	ABCD3,PSMA3,SEM1,DDB2,SSBP1,ILVBL,PSMB5,CHTF18,CYC1,ABCE1,RPL13A,DDX50,EBNA1BP2,AHCY,APEX1,APEX2,APTX,ATAD3A,ATIC,ATRX,BAG5,CCT3,CCT4,CCT6A,CCT7,CCT8,CDC25A,CDKN2AIP,CDKN2AIPNL,CETN2,CETN3,CHAF1A,CHEK1,CHEK2,CLUH,COPS3,COPS4,COPS6,COPS7B,CTPS1,DCLRE1A,DCLRE1B,DDB1,DDX41,DHX36,DHX9,DNA2,DNAJC7,DNTT,DRG1,DUT,ELAVL1,ERAP1,FAM175A,FARSB,FIGNL1,GEN1,GGCT,GPS1,HERC2,HFM1,HMGB2,HNRNPD,HNRNPDL,LENG1,LEO1…	0.84975
DNA repair superassembly	POLE	yes	1	320	0.0218456	0.0384796	0.0356975	0.225	3	893	0.00305643	71	CHTF18,ABCE1,DDX50,AHCY,ATAD3A,ATIC,BAG5,CCT3,CCT4,CCT6A,CCT7,CCT8,CDKN2AIPNL,CETN3,CLUH,CTPS1,DDX41,DHX36,DNAJC7,DRG1,ELAVL1,ERAP1,FARSB,GGCT,HNRNPD,HNRNPDL,LENG1,LEO1,LSG1,LTV1,MATR3,MKI67,MRPL11,MTMR14,MYO9B,NELFA,NKRF,NUP188,OGT,ORC6,OSBPL8,POLA2,PPM1G,RBBP7,RBM14,RBM28,RPL5,RRP1B,RRP9,SAFB,SENP5,SNRNP40,TPX2,VBP1,WDR12,XPO5,XRN2,ZC3H15,DSCC1,CAD,DHX30,AHCTF1,NOP2,GNL3,CHTF8,DPF2,C1ORF112,CDC…	0.00686752	0	0.775	0.0226489	DDB2,CHTF18,ABCE1,DDX50,AHCY,APEX1,APEX2,APTX,ATAD3A,ATIC,ATRX,BAG5,CCT3,CCT4,CCT6A,CCT7,CCT8,CDC25A,CDKN2AIP,CDKN2AIPNL,CETN2,CETN3,CHAF1A,CHEK1,CHEK2,CLUH,COPS3,COPS4,COPS6,COPS7B,CTPS1,DCLRE1A,DCLRE1B,DDB1,DDX41,DHX36,DHX9,DNA2,DNAJC7,DNTT,DRG1,DUT,ELAVL1,ERAP1,FAM175A,FARSB,FIGNL1,GEN1,GGCT,GPS1,HERC2,HFM1,HMGB2,HNRNPD,HNRNPDL,LENG1,LEO1,LSG1,LTV1,MATR3,MBD4,MCM7,MGMT,MKI67,MMS19,MMS22L,MPG,M…	0.793123
DNA repair superassembly	TP53BP1	yes	1	320	0.0218456	0.0384796	0.0356975	0.225	3	893	0.00305643	71	CHTF18,ABCE1,DDX50,AHCY,ATAD3A,ATIC,BAG5,CCT3,CCT4,CCT6A,CCT7,CCT8,CDKN2AIPNL,CETN3,CLUH,CTPS1,DDX41,DHX36,DNAJC7,DRG1,ELAVL1,ERAP1,FARSB,GGCT,HNRNPD,HNRNPDL,LENG1,LEO1,LSG1,LTV1,MATR3,MKI67,MRPL11,MTMR14,MYO9B,NELFA,NKRF,NUP188,OGT,ORC6,OSBPL8,POLA2,PPM1G,RBBP7,RBM14,RBM28,RPL5,RRP1B,RRP9,SAFB,SENP5,SNRNP40,TPX2,VBP1,WDR12,XPO5,XRN2,ZC3H15,DSCC1,CAD,DHX30,AHCTF1,NOP2,GNL3,CHTF8,DPF2,C1ORF112,CDC…	0.00686752	0	0.775	0.0226489	DDB2,CHTF18,ABCE1,DDX50,AHCY,APEX1,APEX2,APTX,ATAD3A,ATIC,ATRX,BAG5,CCT3,CCT4,CCT6A,CCT7,CCT8,CDC25A,CDKN2AIP,CDKN2AIPNL,CETN2,CETN3,CHAF1A,CHEK1,CHEK2,CLUH,COPS3,COPS4,COPS6,COPS7B,CTPS1,DCLRE1A,DCLRE1B,DDB1,DDX41,DHX36,DHX9,DNA2,DNAJC7,DNTT,DRG1,DUT,ELAVL1,ERAP1,FAM175A,FARSB,FIGNL1,GEN1,GGCT,GPS1,HERC2,HFM1,HMGB2,HNRNPD,HNRNPDL,LENG1,LEO1,LSG1,LTV1,MATR3,MBD4,MCM7,MGMT,MKI67,MMS19,MMS22L,MPG,M…	0.793123
DNA repair superassembly	SMARCA2	yes	1	320	0.0218456	0.0384796	0.0356975	0.225	3	893	0.00305643	71	CHTF18,ABCE1,DDX50,AHCY,ATAD3A,ATIC,BAG5,CCT3,CCT4,CCT6A,CCT7,CCT8,CDKN2AIPNL,CETN3,CLUH,CTPS1,DDX41,DHX36,DNAJC7,DRG1,ELAVL1,ERAP1,FARSB,GGCT,HNRNPD,HNRNPDL,LENG1,LEO1,LSG1,LTV1,MATR3,MKI67,MRPL11,MTMR14,MYO9B,NELFA,NKRF,NUP188,OGT,ORC6,OSBPL8,POLA2,PPM1G,RBBP7,RBM14,RBM28,RPL5,RRP1B,RRP9,SAFB,SENP5,SNRNP40,TPX2,VBP1,WDR12,XPO5,XRN2,ZC3H15,DSCC1,CAD,DHX30,AHCTF1,NOP2,GNL3,CHTF8,DPF2,C1ORF112,CDC…	0.00686752	0	0.775	0.0226489	DDB2,CHTF18,ABCE1,DDX50,AHCY,APEX1,APEX2,APTX,ATAD3A,ATIC,ATRX,BAG5,CCT3,CCT4,CCT6A,CCT7,CCT8,CDC25A,CDKN2AIP,CDKN2AIPNL,CETN2,CETN3,CHAF1A,CHEK1,CHEK2,CLUH,COPS3,COPS4,COPS6,COPS7B,CTPS1,DCLRE1A,DCLRE1B,DDB1,DDX41,DHX36,DHX9,DNA2,DNAJC7,DNTT,DRG1,DUT,ELAVL1,ERAP1,FAM175A,FARSB,FIGNL1,GEN1,GGCT,GPS1,HERC2,HFM1,HMGB2,HNRNPD,HNRNPDL,LENG1,LEO1,LSG1,LTV1,MATR3,MBD4,MCM7,MGMT,MKI67,MMS19,MMS22L,MPG,M…	0.793123
DNA replication	POLE	yes	1	55	0.247138	0.023569	0.149495	0.236364	3	889	0.0208754	13	CHTF18,DDX50,CTPS1,HNRNPDL,MKI67,POLA2,RBM14,TPX2,DSCC1,CAD,DHX30,SLC25A11,CHTF8	0.066	0	0.763636	0.129293	CHTF18,DDX50,APEX2,CTPS1,HNRNPDL,MCM7,MKI67,POLA2,RBM14,TOP2A,TPX2,DSCC1,CAD,DHX30,RFC3,RFC5,SLC25A11,BRCA1,CDK2,CHTF8,MCM8,MCM9,MSH6,RAD17,RPA1,SMARCA5,SMARCAD1,POLD4,RPA4,PMS2,POLE,POLE2,LIG1,POLK,MAD2L2,FANCI,MSH2,RFC1,ATAD5,RNASEH2A,RPA2,HUS1,FEN1,PCNA,MLH1,POLD2,POLD3,RAD9A,RAD1,PMS1,MSH3,POLD1,RFC2,RFC4,RPA3,	0.485199
Double strand lesion repair (DSR) I	TP53BP1	yes	1	46	0	0.589372	0.152657	0.0434783	3	887	0.00869565	1	CDCA2	0.0108108	0	0.956522	0.119807	BRCA1,BRCA2,XRCC3,XRCC5,EME1,MCM8,NBN,PALB2,PARP1,PRKDC,RAD50,RAD51B,RAD51C,C17orf53,FAN1,XRCC2,RAD51D,BRE,TRAIP,CDCA2,RNF8,RPA2,PAXIP1,ATM,MDC1,MRE11,BLM,TP53BP1,FANCD2,UIMC1,FANCG,RMI2,RNF168,H2AFX,RAD51,BARD1,SLX4,FAM35A,C20orf196,FANCA,RMI1,LIG4,DCLRE1C,NHEJ1,RIF1,XRCC4,	0.308246
DSR II	TP53BP1	yes	1	61	0	0.551366	0.233333	0.0655738	3	891	0.00601093	3	DSCC1,C1ORF112,CDCA2	0.00374883	0	0.934426	0.103825	DSCC1,BRCA1,BRCA2,XRCC3,EME1,MCM8,MCM9,NBN,PALB2,PARP1,RAD51B,RAD51C,RPA1,C1orf112,C17orf53,FAN1,RPA4,XRCC2,HELQ,RAD51D,LIG1,FANCI,ATAD5,BRE,TRAIP,RFWD3,RNASEH2A,CDCA2,RNF8,RPA2,CENPX,PAXIP1,ATM,MDC1,MRE11,BLM,TP53BP1,FANCD2,UIMC1,FANCG,RMI2,RNF168,H2AFX,RAD51,BARD1,SLX4,FANCA,RMI1,BRIP1,FANCF,FANCL,FANCM,UBE2T,FAAP100,FAAP24,FANCB,FANCC,FANCE,USP1,FAAP20,TOP3A,	0.712428
Homol recomb (HR)	TP53BP1	yes	1	22	0	0.714286	0.160173	0	2	884	0.034632	0		0.011236	0	1	0.285714	BRCA1,BRCA2,XRCC3,NBN,PALB2,RAD51B,RAD51C,XRCC2,RAD51D,ATM,MDC1,MRE11,BLM,TP53BP1,FANCD2,UIMC1,FANCG,RMI2,RNF168,H2AFX,RAD51,BARD1	0.450653
NHEJ complex I	TP53BP1	yes	1	8	0	0.964286	0	0	2	859	0	0		0	0	1	0.178571	MDC1,TP53BP1,RNF168,LIG4,DCLRE1C,NHEJ1,RIF1,XRCC4,	0.437132
PolE	POLE	yes	1	3	0	0	0	0	0	772	0	0		0	0	1	1	POLE,POLE2,POLE3,	0.928078
Stress response	PFKP	yes	1	276	0.0282213	0	0	0.695652	3	892	0.00711462	192	ABCD3,PSMA3,SSBP1,ILVBL,PSMB5,CHTF18,CYC1,ABCE1,RPL13A,DDX50,EBNA1BP2,AHCY,ATAD3A,ATIC,BAG5,CCT3,CCT4,CCT6A,CCT7,CCT8,CDKN2AIPNL,CETN3,CLUH,CTPS1,DDX41,DNAJC7,DRG1,ELAVL1,ERAP1,FARSB,GGCT,HNRNPD,HNRNPDL,LENG1,LEO1,LSG1,LTV1,MATR3,MKI67,MRPL11,NELFA,NKRF,NUP188,OGT,PPM1G,RBBP7,RBM14,RPL5,RRP1B,RRP9,SAFB,SENP5,TPX2,VBP1,WDR12,XPO5,ZC3H15,ABCF2,DDX21,FARSA,DSCC1,CAD,DHX30,AHCTF1,NOP2,GNL3,RSL1D1,SLC…	0.0111618	0	0.304348	0.0247431	ABCD3,PSMA3,DDB2,SSBP1,ILVBL,PSMB5,CHTF18,CYC1,ABCE1,RPL13A,DDX50,EBNA1BP2,AHCY,ATAD3A,ATIC,BAG5,CCT3,CCT4,CCT6A,CCT7,CCT8,CDKN2AIP,CDKN2AIPNL,CETN2,CETN3,CHEK2,CLUH,COPS3,COPS4,COPS6,COPS7B,CTPS1,DDB1,DDX41,DHX9,DNAJC7,DRG1,ELAVL1,ERAP1,FARSB,GGCT,GPS1,HNRNPD,HNRNPDL,LENG1,LEO1,LSG1,LTV1,MATR3,MCM7,MKI67,MMS19,MPG,MRPL11,NELFA,NKRF,NUP188,OGT,PARP3,PPM1G,RBBP7,RBBP8,RBM14,RPL5,RRP1B,RRP9,RUVBL1,…	0.512991
Stress response	SMARCA2	yes	1	276	0.0282213	0	0	0.695652	3	892	0.00711462	192	ABCD3,PSMA3,SSBP1,ILVBL,PSMB5,CHTF18,CYC1,ABCE1,RPL13A,DDX50,EBNA1BP2,AHCY,ATAD3A,ATIC,BAG5,CCT3,CCT4,CCT6A,CCT7,CCT8,CDKN2AIPNL,CETN3,CLUH,CTPS1,DDX41,DNAJC7,DRG1,ELAVL1,ERAP1,FARSB,GGCT,HNRNPD,HNRNPDL,LENG1,LEO1,LSG1,LTV1,MATR3,MKI67,MRPL11,NELFA,NKRF,NUP188,OGT,PPM1G,RBBP7,RBM14,RPL5,RRP1B,RRP9,SAFB,SENP5,TPX2,VBP1,WDR12,XPO5,ZC3H15,ABCF2,DDX21,FARSA,DSCC1,CAD,DHX30,AHCTF1,NOP2,GNL3,RSL1D1,SLC…	0.0111618	0	0.304348	0.0247431	ABCD3,PSMA3,DDB2,SSBP1,ILVBL,PSMB5,CHTF18,CYC1,ABCE1,RPL13A,DDX50,EBNA1BP2,AHCY,ATAD3A,ATIC,BAG5,CCT3,CCT4,CCT6A,CCT7,CCT8,CDKN2AIP,CDKN2AIPNL,CETN2,CETN3,CHEK2,CLUH,COPS3,COPS4,COPS6,COPS7B,CTPS1,DDB1,DDX41,DHX9,DNAJC7,DRG1,ELAVL1,ERAP1,FARSB,GGCT,GPS1,HNRNPD,HNRNPDL,LENG1,LEO1,LSG1,LTV1,MATR3,MCM7,MKI67,MMS19,MPG,MRPL11,NELFA,NKRF,NUP188,OGT,PARP3,PPM1G,RBBP7,RBBP8,RBM14,RPL5,RRP1B,RRP9,RUVBL1,…	0.512991
Asm824	COPA	yes	0.658059	4	1	0	0	1	0	824	0	4	CALU,COPB1,RRBP1,COPA	0.166667	0	0	0	CALU,COPB1,RRBP1,COPA,	0.306509
Asm844	CTPS1	yes	1	6	1	0	0	0.833333	0	844	0	5	EBNA1BP2,CTPS1,WDR12,ABCF2,DDX21	0	0	0.166667	0.866667	EBNA1BP2,CTPS1,WDR12,ABCF2,DDX21,MYBBP1A,	0.433593
BCDX2 subcomplex	RAD51B	yes	1	3	0	0	0	0	1	787	0.666667	0		0	0	1	1	RAD51B,XRCC2,RAD51D,	0.669718
BRCA subcomplex	RAD51B	yes	1	8	0	0.857143	0	0	1	858	0.142857	0		0	0	1	0.535714	BRCA1,BRCA2,PALB2,RAD51B,RAD51C,RAD51D,RAD51,BARD1,	0.464348
BRCA1-A complex	UIMC1	yes	1	4	0.333333	0	0	0	0	817	0	0		0	0	1	1	BRCC3,BRE,UIMC1,BABAM1,	0.729667
COP signalosome + RAB18	COPA	yes	0.00312492	4	1	0	0	1	0	820	0	4	RAB18,COPB1,COPA,COPE	0.8	1	0	0.666667	RAB18,COPB1,COPA,COPE,	0.545472
DDRAM	COPA	yes		605	0	0	0	0.515702	3	894	0.00220568	312	ABCD3,PSMA3,SSBP1,ILVBL,PSMB5,CHTF18,CYC1,ABCE1,RPL13A,DDX50,EBNA1BP2,AHCY,ATAD3A,ATIC,BAG5,CCT3,CCT4,CCT6A,CCT7,CCT8,CDKN2AIPNL,CETN3,CLUH,CTPS1,DDX41,DHX36,DNAJC7,DRG1,ELAVL1,ERAP1,FARSB,GGCT,HNRNPD,HNRNPDL,LENG1,LEO1,LSG1,LTV1,MATR3,MKI67,MRPL11,MTMR14,MYO9B,NELFA,NKRF,NUP188,OGT,ORC6,OSBPL8,POLA2,PPM1G,RBBP7,RBM14,RBM28,RPL5,RRP1B,RRP9,SAFB,SENP5,SNRNP40,TPX2,VBP1,WDR12,XPO5,XRN2,ZC3H15,ABCF2…	0.00380384	0	0.484298	0	ABCD3,PSMA3,SEM1,DDB2,SSBP1,ILVBL,PSMB5,CHTF18,CYC1,ABCE1,RPL13A,DDX50,EBNA1BP2,AHCY,APEX1,APEX2,APTX,ATAD3A,ATIC,ATRX,BAG5,CCT3,CCT4,CCT6A,CCT7,CCT8,CDC25A,CDKN2AIP,CDKN2AIPNL,CETN2,CETN3,CHAF1A,CHEK1,CHEK2,CLUH,COPS3,COPS4,COPS6,COPS7B,CTPS1,DCLRE1A,DCLRE1B,DDB1,DDX41,DHX36,DHX9,DNA2,DNAJC7,DNTT,DRG1,DUT,ELAVL1,ERAP1,FAM175A,FARSB,FIGNL1,GEN1,GGCT,GPS1,HERC2,HFM1,HMGB2,HNRNPD,HNRNPDL,LENG1,LEO1…	0.84975
DDRAM	AHCTF1	yes		605	0	0	0	0.515702	3	894	0.00220568	312	ABCD3,PSMA3,SSBP1,ILVBL,PSMB5,CHTF18,CYC1,ABCE1,RPL13A,DDX50,EBNA1BP2,AHCY,ATAD3A,ATIC,BAG5,CCT3,CCT4,CCT6A,CCT7,CCT8,CDKN2AIPNL,CETN3,CLUH,CTPS1,DDX41,DHX36,DNAJC7,DRG1,ELAVL1,ERAP1,FARSB,GGCT,HNRNPD,HNRNPDL,LENG1,LEO1,LSG1,LTV1,MATR3,MKI67,MRPL11,MTMR14,MYO9B,NELFA,NKRF,NUP188,OGT,ORC6,OSBPL8,POLA2,PPM1G,RBBP7,RBM14,RBM28,RPL5,RRP1B,RRP9,SAFB,SENP5,SNRNP40,TPX2,VBP1,WDR12,XPO5,XRN2,ZC3H15,ABCF2…	0.00380384	0	0.484298	0	ABCD3,PSMA3,SEM1,DDB2,SSBP1,ILVBL,PSMB5,CHTF18,CYC1,ABCE1,RPL13A,DDX50,EBNA1BP2,AHCY,APEX1,APEX2,APTX,ATAD3A,ATIC,ATRX,BAG5,CCT3,CCT4,CCT6A,CCT7,CCT8,CDC25A,CDKN2AIP,CDKN2AIPNL,CETN2,CETN3,CHAF1A,CHEK1,CHEK2,CLUH,COPS3,COPS4,COPS6,COPS7B,CTPS1,DCLRE1A,DCLRE1B,DDB1,DDX41,DHX36,DHX9,DNA2,DNAJC7,DNTT,DRG1,DUT,ELAVL1,ERAP1,FAM175A,FARSB,FIGNL1,GEN1,GGCT,GPS1,HERC2,HFM1,HMGB2,HNRNPD,HNRNPDL,LENG1,LEO1…	0.84975
DDRAM	CTPS1	yes		605	0	0	0	0.515702	3	894	0.00220568	312	ABCD3,PSMA3,SSBP1,ILVBL,PSMB5,CHTF18,CYC1,ABCE1,RPL13A,DDX50,EBNA1BP2,AHCY,ATAD3A,ATIC,BAG5,CCT3,CCT4,CCT6A,CCT7,CCT8,CDKN2AIPNL,CETN3,CLUH,CTPS1,DDX41,DHX36,DNAJC7,DRG1,ELAVL1,ERAP1,FARSB,GGCT,HNRNPD,HNRNPDL,LENG1,LEO1,LSG1,LTV1,MATR3,MKI67,MRPL11,MTMR14,MYO9B,NELFA,NKRF,NUP188,OGT,ORC6,OSBPL8,POLA2,PPM1G,RBBP7,RBM14,RBM28,RPL5,RRP1B,RRP9,SAFB,SENP5,SNRNP40,TPX2,VBP1,WDR12,XPO5,XRN2,ZC3H15,ABCF2…	0.00380384	0	0.484298	0	ABCD3,PSMA3,SEM1,DDB2,SSBP1,ILVBL,PSMB5,CHTF18,CYC1,ABCE1,RPL13A,DDX50,EBNA1BP2,AHCY,APEX1,APEX2,APTX,ATAD3A,ATIC,ATRX,BAG5,CCT3,CCT4,CCT6A,CCT7,CCT8,CDC25A,CDKN2AIP,CDKN2AIPNL,CETN2,CETN3,CHAF1A,CHEK1,CHEK2,CLUH,COPS3,COPS4,COPS6,COPS7B,CTPS1,DCLRE1A,DCLRE1B,DDB1,DDX41,DHX36,DHX9,DNA2,DNAJC7,DNTT,DRG1,DUT,ELAVL1,ERAP1,FAM175A,FARSB,FIGNL1,GEN1,GGCT,GPS1,HERC2,HFM1,HMGB2,HNRNPD,HNRNPDL,LENG1,LEO1…	0.84975
DDRAM	EXO5	yes		605	0	0	0	0.515702	3	894	0.00220568	312	ABCD3,PSMA3,SSBP1,ILVBL,PSMB5,CHTF18,CYC1,ABCE1,RPL13A,DDX50,EBNA1BP2,AHCY,ATAD3A,ATIC,BAG5,CCT3,CCT4,CCT6A,CCT7,CCT8,CDKN2AIPNL,CETN3,CLUH,CTPS1,DDX41,DHX36,DNAJC7,DRG1,ELAVL1,ERAP1,FARSB,GGCT,HNRNPD,HNRNPDL,LENG1,LEO1,LSG1,LTV1,MATR3,MKI67,MRPL11,MTMR14,MYO9B,NELFA,NKRF,NUP188,OGT,ORC6,OSBPL8,POLA2,PPM1G,RBBP7,RBM14,RBM28,RPL5,RRP1B,RRP9,SAFB,SENP5,SNRNP40,TPX2,VBP1,WDR12,XPO5,XRN2,ZC3H15,ABCF2…	0.00380384	0	0.484298	0	ABCD3,PSMA3,SEM1,DDB2,SSBP1,ILVBL,PSMB5,CHTF18,CYC1,ABCE1,RPL13A,DDX50,EBNA1BP2,AHCY,APEX1,APEX2,APTX,ATAD3A,ATIC,ATRX,BAG5,CCT3,CCT4,CCT6A,CCT7,CCT8,CDC25A,CDKN2AIP,CDKN2AIPNL,CETN2,CETN3,CHAF1A,CHEK1,CHEK2,CLUH,COPS3,COPS4,COPS6,COPS7B,CTPS1,DCLRE1A,DCLRE1B,DDB1,DDX41,DHX36,DHX9,DNA2,DNAJC7,DNTT,DRG1,DUT,ELAVL1,ERAP1,FAM175A,FARSB,FIGNL1,GEN1,GGCT,GPS1,HERC2,HFM1,HMGB2,HNRNPD,HNRNPDL,LENG1,LEO1…	0.84975
DDRAM	PGM1	yes		605	0	0	0	0.515702	3	894	0.00220568	312	ABCD3,PSMA3,SSBP1,ILVBL,PSMB5,CHTF18,CYC1,ABCE1,RPL13A,DDX50,EBNA1BP2,AHCY,ATAD3A,ATIC,BAG5,CCT3,CCT4,CCT6A,CCT7,CCT8,CDKN2AIPNL,CETN3,CLUH,CTPS1,DDX41,DHX36,DNAJC7,DRG1,ELAVL1,ERAP1,FARSB,GGCT,HNRNPD,HNRNPDL,LENG1,LEO1,LSG1,LTV1,MATR3,MKI67,MRPL11,MTMR14,MYO9B,NELFA,NKRF,NUP188,OGT,ORC6,OSBPL8,POLA2,PPM1G,RBBP7,RBM14,RBM28,RPL5,RRP1B,RRP9,SAFB,SENP5,SNRNP40,TPX2,VBP1,WDR12,XPO5,XRN2,ZC3H15,ABCF2…	0.00380384	0	0.484298	0	ABCD3,PSMA3,SEM1,DDB2,SSBP1,ILVBL,PSMB5,CHTF18,CYC1,ABCE1,RPL13A,DDX50,EBNA1BP2,AHCY,APEX1,APEX2,APTX,ATAD3A,ATIC,ATRX,BAG5,CCT3,CCT4,CCT6A,CCT7,CCT8,CDC25A,CDKN2AIP,CDKN2AIPNL,CETN2,CETN3,CHAF1A,CHEK1,CHEK2,CLUH,COPS3,COPS4,COPS6,COPS7B,CTPS1,DCLRE1A,DCLRE1B,DDB1,DDX41,DHX36,DHX9,DNA2,DNAJC7,DNTT,DRG1,DUT,ELAVL1,ERAP1,FAM175A,FARSB,FIGNL1,GEN1,GGCT,GPS1,HERC2,HFM1,HMGB2,HNRNPD,HNRNPDL,LENG1,LEO1…	0.84975
DDRAM	RAD51B	yes		605	0	0	0	0.515702	3	894	0.00220568	312	ABCD3,PSMA3,SSBP1,ILVBL,PSMB5,CHTF18,CYC1,ABCE1,RPL13A,DDX50,EBNA1BP2,AHCY,ATAD3A,ATIC,BAG5,CCT3,CCT4,CCT6A,CCT7,CCT8,CDKN2AIPNL,CETN3,CLUH,CTPS1,DDX41,DHX36,DNAJC7,DRG1,ELAVL1,ERAP1,FARSB,GGCT,HNRNPD,HNRNPDL,LENG1,LEO1,LSG1,LTV1,MATR3,MKI67,MRPL11,MTMR14,MYO9B,NELFA,NKRF,NUP188,OGT,ORC6,OSBPL8,POLA2,PPM1G,RBBP7,RBM14,RBM28,RPL5,RRP1B,RRP9,SAFB,SENP5,SNRNP40,TPX2,VBP1,WDR12,XPO5,XRN2,ZC3H15,ABCF2…	0.00380384	0	0.484298	0	ABCD3,PSMA3,SEM1,DDB2,SSBP1,ILVBL,PSMB5,CHTF18,CYC1,ABCE1,RPL13A,DDX50,EBNA1BP2,AHCY,APEX1,APEX2,APTX,ATAD3A,ATIC,ATRX,BAG5,CCT3,CCT4,CCT6A,CCT7,CCT8,CDC25A,CDKN2AIP,CDKN2AIPNL,CETN2,CETN3,CHAF1A,CHEK1,CHEK2,CLUH,COPS3,COPS4,COPS6,COPS7B,CTPS1,DCLRE1A,DCLRE1B,DDB1,DDX41,DHX36,DHX9,DNA2,DNAJC7,DNTT,DRG1,DUT,ELAVL1,ERAP1,FAM175A,FARSB,FIGNL1,GEN1,GGCT,GPS1,HERC2,HFM1,HMGB2,HNRNPD,HNRNPDL,LENG1,LEO1…	0.84975
DDRAM	SWSAP1	yes		605	0	0	0	0.515702	3	894	0.00220568	312	ABCD3,PSMA3,SSBP1,ILVBL,PSMB5,CHTF18,CYC1,ABCE1,RPL13A,DDX50,EBNA1BP2,AHCY,ATAD3A,ATIC,BAG5,CCT3,CCT4,CCT6A,CCT7,CCT8,CDKN2AIPNL,CETN3,CLUH,CTPS1,DDX41,DHX36,DNAJC7,DRG1,ELAVL1,ERAP1,FARSB,GGCT,HNRNPD,HNRNPDL,LENG1,LEO1,LSG1,LTV1,MATR3,MKI67,MRPL11,MTMR14,MYO9B,NELFA,NKRF,NUP188,OGT,ORC6,OSBPL8,POLA2,PPM1G,RBBP7,RBM14,RBM28,RPL5,RRP1B,RRP9,SAFB,SENP5,SNRNP40,TPX2,VBP1,WDR12,XPO5,XRN2,ZC3H15,ABCF2…	0.00380384	0	0.484298	0	ABCD3,PSMA3,SEM1,DDB2,SSBP1,ILVBL,PSMB5,CHTF18,CYC1,ABCE1,RPL13A,DDX50,EBNA1BP2,AHCY,APEX1,APEX2,APTX,ATAD3A,ATIC,ATRX,BAG5,CCT3,CCT4,CCT6A,CCT7,CCT8,CDC25A,CDKN2AIP,CDKN2AIPNL,CETN2,CETN3,CHAF1A,CHEK1,CHEK2,CLUH,COPS3,COPS4,COPS6,COPS7B,CTPS1,DCLRE1A,DCLRE1B,DDB1,DDX41,DHX36,DHX9,DNA2,DNAJC7,DNTT,DRG1,DUT,ELAVL1,ERAP1,FAM175A,FARSB,FIGNL1,GEN1,GGCT,GPS1,HERC2,HFM1,HMGB2,HNRNPD,HNRNPDL,LENG1,LEO1…	0.84975
DDRAM	ACSL3	yes		605	0	0	0	0.515702	3	894	0.00220568	312	ABCD3,PSMA3,SSBP1,ILVBL,PSMB5,CHTF18,CYC1,ABCE1,RPL13A,DDX50,EBNA1BP2,AHCY,ATAD3A,ATIC,BAG5,CCT3,CCT4,CCT6A,CCT7,CCT8,CDKN2AIPNL,CETN3,CLUH,CTPS1,DDX41,DHX36,DNAJC7,DRG1,ELAVL1,ERAP1,FARSB,GGCT,HNRNPD,HNRNPDL,LENG1,LEO1,LSG1,LTV1,MATR3,MKI67,MRPL11,MTMR14,MYO9B,NELFA,NKRF,NUP188,OGT,ORC6,OSBPL8,POLA2,PPM1G,RBBP7,RBM14,RBM28,RPL5,RRP1B,RRP9,SAFB,SENP5,SNRNP40,TPX2,VBP1,WDR12,XPO5,XRN2,ZC3H15,ABCF2…	0.00380384	0	0.484298	0	ABCD3,PSMA3,SEM1,DDB2,SSBP1,ILVBL,PSMB5,CHTF18,CYC1,ABCE1,RPL13A,DDX50,EBNA1BP2,AHCY,APEX1,APEX2,APTX,ATAD3A,ATIC,ATRX,BAG5,CCT3,CCT4,CCT6A,CCT7,CCT8,CDC25A,CDKN2AIP,CDKN2AIPNL,CETN2,CETN3,CHAF1A,CHEK1,CHEK2,CLUH,COPS3,COPS4,COPS6,COPS7B,CTPS1,DCLRE1A,DCLRE1B,DDB1,DDX41,DHX36,DHX9,DNA2,DNAJC7,DNTT,DRG1,DUT,ELAVL1,ERAP1,FAM175A,FARSB,FIGNL1,GEN1,GGCT,GPS1,HERC2,HFM1,HMGB2,HNRNPD,HNRNPDL,LENG1,LEO1…	0.84975
DDRAM	RRP1B	yes		605	0	0	0	0.515702	3	894	0.00220568	312	ABCD3,PSMA3,SSBP1,ILVBL,PSMB5,CHTF18,CYC1,ABCE1,RPL13A,DDX50,EBNA1BP2,AHCY,ATAD3A,ATIC,BAG5,CCT3,CCT4,CCT6A,CCT7,CCT8,CDKN2AIPNL,CETN3,CLUH,CTPS1,DDX41,DHX36,DNAJC7,DRG1,ELAVL1,ERAP1,FARSB,GGCT,HNRNPD,HNRNPDL,LENG1,LEO1,LSG1,LTV1,MATR3,MKI67,MRPL11,MTMR14,MYO9B,NELFA,NKRF,NUP188,OGT,ORC6,OSBPL8,POLA2,PPM1G,RBBP7,RBM14,RBM28,RPL5,RRP1B,RRP9,SAFB,SENP5,SNRNP40,TPX2,VBP1,WDR12,XPO5,XRN2,ZC3H15,ABCF2…	0.00380384	0	0.484298	0	ABCD3,PSMA3,SEM1,DDB2,SSBP1,ILVBL,PSMB5,CHTF18,CYC1,ABCE1,RPL13A,DDX50,EBNA1BP2,AHCY,APEX1,APEX2,APTX,ATAD3A,ATIC,ATRX,BAG5,CCT3,CCT4,CCT6A,CCT7,CCT8,CDC25A,CDKN2AIP,CDKN2AIPNL,CETN2,CETN3,CHAF1A,CHEK1,CHEK2,CLUH,COPS3,COPS4,COPS6,COPS7B,CTPS1,DCLRE1A,DCLRE1B,DDB1,DDX41,DHX36,DHX9,DNA2,DNAJC7,DNTT,DRG1,DUT,ELAVL1,ERAP1,FAM175A,FARSB,FIGNL1,GEN1,GGCT,GPS1,HERC2,HFM1,HMGB2,HNRNPD,HNRNPDL,LENG1,LEO1…	0.84975
DDRAM	POLN	yes		605	0	0	0	0.515702	3	894	0.00220568	312	ABCD3,PSMA3,SSBP1,ILVBL,PSMB5,CHTF18,CYC1,ABCE1,RPL13A,DDX50,EBNA1BP2,AHCY,ATAD3A,ATIC,BAG5,CCT3,CCT4,CCT6A,CCT7,CCT8,CDKN2AIPNL,CETN3,CLUH,CTPS1,DDX41,DHX36,DNAJC7,DRG1,ELAVL1,ERAP1,FARSB,GGCT,HNRNPD,HNRNPDL,LENG1,LEO1,LSG1,LTV1,MATR3,MKI67,MRPL11,MTMR14,MYO9B,NELFA,NKRF,NUP188,OGT,ORC6,OSBPL8,POLA2,PPM1G,RBBP7,RBM14,RBM28,RPL5,RRP1B,RRP9,SAFB,SENP5,SNRNP40,TPX2,VBP1,WDR12,XPO5,XRN2,ZC3H15,ABCF2…	0.00380384	0	0.484298	0	ABCD3,PSMA3,SEM1,DDB2,SSBP1,ILVBL,PSMB5,CHTF18,CYC1,ABCE1,RPL13A,DDX50,EBNA1BP2,AHCY,APEX1,APEX2,APTX,ATAD3A,ATIC,ATRX,BAG5,CCT3,CCT4,CCT6A,CCT7,CCT8,CDC25A,CDKN2AIP,CDKN2AIPNL,CETN2,CETN3,CHAF1A,CHEK1,CHEK2,CLUH,COPS3,COPS4,COPS6,COPS7B,CTPS1,DCLRE1A,DCLRE1B,DDB1,DDX41,DHX36,DHX9,DNA2,DNAJC7,DNTT,DRG1,DUT,ELAVL1,ERAP1,FAM175A,FARSB,FIGNL1,GEN1,GGCT,GPS1,HERC2,HFM1,HMGB2,HNRNPD,HNRNPDL,LENG1,LEO1…	0.84975
DDRAM	HNRNPD	yes		605	0	0	0	0.515702	3	894	0.00220568	312	ABCD3,PSMA3,SSBP1,ILVBL,PSMB5,CHTF18,CYC1,ABCE1,RPL13A,DDX50,EBNA1BP2,AHCY,ATAD3A,ATIC,BAG5,CCT3,CCT4,CCT6A,CCT7,CCT8,CDKN2AIPNL,CETN3,CLUH,CTPS1,DDX41,DHX36,DNAJC7,DRG1,ELAVL1,ERAP1,FARSB,GGCT,HNRNPD,HNRNPDL,LENG1,LEO1,LSG1,LTV1,MATR3,MKI67,MRPL11,MTMR14,MYO9B,NELFA,NKRF,NUP188,OGT,ORC6,OSBPL8,POLA2,PPM1G,RBBP7,RBM14,RBM28,RPL5,RRP1B,RRP9,SAFB,SENP5,SNRNP40,TPX2,VBP1,WDR12,XPO5,XRN2,ZC3H15,ABCF2…	0.00380384	0	0.484298	0	ABCD3,PSMA3,SEM1,DDB2,SSBP1,ILVBL,PSMB5,CHTF18,CYC1,ABCE1,RPL13A,DDX50,EBNA1BP2,AHCY,APEX1,APEX2,APTX,ATAD3A,ATIC,ATRX,BAG5,CCT3,CCT4,CCT6A,CCT7,CCT8,CDC25A,CDKN2AIP,CDKN2AIPNL,CETN2,CETN3,CHAF1A,CHEK1,CHEK2,CLUH,COPS3,COPS4,COPS6,COPS7B,CTPS1,DCLRE1A,DCLRE1B,DDB1,DDX41,DHX36,DHX9,DNA2,DNAJC7,DNTT,DRG1,DUT,ELAVL1,ERAP1,FAM175A,FARSB,FIGNL1,GEN1,GGCT,GPS1,HERC2,HFM1,HMGB2,HNRNPD,HNRNPDL,LENG1,LEO1…	0.84975
DDRAM	UIMC1	yes		605	0	0	0	0.515702	3	894	0.00220568	312	ABCD3,PSMA3,SSBP1,ILVBL,PSMB5,CHTF18,CYC1,ABCE1,RPL13A,DDX50,EBNA1BP2,AHCY,ATAD3A,ATIC,BAG5,CCT3,CCT4,CCT6A,CCT7,CCT8,CDKN2AIPNL,CETN3,CLUH,CTPS1,DDX41,DHX36,DNAJC7,DRG1,ELAVL1,ERAP1,FARSB,GGCT,HNRNPD,HNRNPDL,LENG1,LEO1,LSG1,LTV1,MATR3,MKI67,MRPL11,MTMR14,MYO9B,NELFA,NKRF,NUP188,OGT,ORC6,OSBPL8,POLA2,PPM1G,RBBP7,RBM14,RBM28,RPL5,RRP1B,RRP9,SAFB,SENP5,SNRNP40,TPX2,VBP1,WDR12,XPO5,XRN2,ZC3H15,ABCF2…	0.00380384	0	0.484298	0	ABCD3,PSMA3,SEM1,DDB2,SSBP1,ILVBL,PSMB5,CHTF18,CYC1,ABCE1,RPL13A,DDX50,EBNA1BP2,AHCY,APEX1,APEX2,APTX,ATAD3A,ATIC,ATRX,BAG5,CCT3,CCT4,CCT6A,CCT7,CCT8,CDC25A,CDKN2AIP,CDKN2AIPNL,CETN2,CETN3,CHAF1A,CHEK1,CHEK2,CLUH,COPS3,COPS4,COPS6,COPS7B,CTPS1,DCLRE1A,DCLRE1B,DDB1,DDX41,DHX36,DHX9,DNA2,DNAJC7,DNTT,DRG1,DUT,ELAVL1,ERAP1,FAM175A,FARSB,FIGNL1,GEN1,GGCT,GPS1,HERC2,HFM1,HMGB2,HNRNPD,HNRNPDL,LENG1,LEO1…	0.84975
DDRAM	XRCC4	yes		605	0	0	0	0.515702	3	894	0.00220568	312	ABCD3,PSMA3,SSBP1,ILVBL,PSMB5,CHTF18,CYC1,ABCE1,RPL13A,DDX50,EBNA1BP2,AHCY,ATAD3A,ATIC,BAG5,CCT3,CCT4,CCT6A,CCT7,CCT8,CDKN2AIPNL,CETN3,CLUH,CTPS1,DDX41,DHX36,DNAJC7,DRG1,ELAVL1,ERAP1,FARSB,GGCT,HNRNPD,HNRNPDL,LENG1,LEO1,LSG1,LTV1,MATR3,MKI67,MRPL11,MTMR14,MYO9B,NELFA,NKRF,NUP188,OGT,ORC6,OSBPL8,POLA2,PPM1G,RBBP7,RBM14,RBM28,RPL5,RRP1B,RRP9,SAFB,SENP5,SNRNP40,TPX2,VBP1,WDR12,XPO5,XRN2,ZC3H15,ABCF2…	0.00380384	0	0.484298	0	ABCD3,PSMA3,SEM1,DDB2,SSBP1,ILVBL,PSMB5,CHTF18,CYC1,ABCE1,RPL13A,DDX50,EBNA1BP2,AHCY,APEX1,APEX2,APTX,ATAD3A,ATIC,ATRX,BAG5,CCT3,CCT4,CCT6A,CCT7,CCT8,CDC25A,CDKN2AIP,CDKN2AIPNL,CETN2,CETN3,CHAF1A,CHEK1,CHEK2,CLUH,COPS3,COPS4,COPS6,COPS7B,CTPS1,DCLRE1A,DCLRE1B,DDB1,DDX41,DHX36,DHX9,DNA2,DNAJC7,DNTT,DRG1,DUT,ELAVL1,ERAP1,FAM175A,FARSB,FIGNL1,GEN1,GGCT,GPS1,HERC2,HFM1,HMGB2,HNRNPD,HNRNPDL,LENG1,LEO1…	0.84975
DDRAM	ZC3HAV1	yes		605	0	0	0	0.515702	3	894	0.00220568	312	ABCD3,PSMA3,SSBP1,ILVBL,PSMB5,CHTF18,CYC1,ABCE1,RPL13A,DDX50,EBNA1BP2,AHCY,ATAD3A,ATIC,BAG5,CCT3,CCT4,CCT6A,CCT7,CCT8,CDKN2AIPNL,CETN3,CLUH,CTPS1,DDX41,DHX36,DNAJC7,DRG1,ELAVL1,ERAP1,FARSB,GGCT,HNRNPD,HNRNPDL,LENG1,LEO1,LSG1,LTV1,MATR3,MKI67,MRPL11,MTMR14,MYO9B,NELFA,NKRF,NUP188,OGT,ORC6,OSBPL8,POLA2,PPM1G,RBBP7,RBM14,RBM28,RPL5,RRP1B,RRP9,SAFB,SENP5,SNRNP40,TPX2,VBP1,WDR12,XPO5,XRN2,ZC3H15,ABCF2…	0.00380384	0	0.484298	0	ABCD3,PSMA3,SEM1,DDB2,SSBP1,ILVBL,PSMB5,CHTF18,CYC1,ABCE1,RPL13A,DDX50,EBNA1BP2,AHCY,APEX1,APEX2,APTX,ATAD3A,ATIC,ATRX,BAG5,CCT3,CCT4,CCT6A,CCT7,CCT8,CDC25A,CDKN2AIP,CDKN2AIPNL,CETN2,CETN3,CHAF1A,CHEK1,CHEK2,CLUH,COPS3,COPS4,COPS6,COPS7B,CTPS1,DCLRE1A,DCLRE1B,DDB1,DDX41,DHX36,DHX9,DNA2,DNAJC7,DNTT,DRG1,DUT,ELAVL1,ERAP1,FAM175A,FARSB,FIGNL1,GEN1,GGCT,GPS1,HERC2,HFM1,HMGB2,HNRNPD,HNRNPDL,LENG1,LEO1…	0.84975
DDRAM	SPIDR	yes		605	0	0	0	0.515702	3	894	0.00220568	312	ABCD3,PSMA3,SSBP1,ILVBL,PSMB5,CHTF18,CYC1,ABCE1,RPL13A,DDX50,EBNA1BP2,AHCY,ATAD3A,ATIC,BAG5,CCT3,CCT4,CCT6A,CCT7,CCT8,CDKN2AIPNL,CETN3,CLUH,CTPS1,DDX41,DHX36,DNAJC7,DRG1,ELAVL1,ERAP1,FARSB,GGCT,HNRNPD,HNRNPDL,LENG1,LEO1,LSG1,LTV1,MATR3,MKI67,MRPL11,MTMR14,MYO9B,NELFA,NKRF,NUP188,OGT,ORC6,OSBPL8,POLA2,PPM1G,RBBP7,RBM14,RBM28,RPL5,RRP1B,RRP9,SAFB,SENP5,SNRNP40,TPX2,VBP1,WDR12,XPO5,XRN2,ZC3H15,ABCF2…	0.00380384	0	0.484298	0	ABCD3,PSMA3,SEM1,DDB2,SSBP1,ILVBL,PSMB5,CHTF18,CYC1,ABCE1,RPL13A,DDX50,EBNA1BP2,AHCY,APEX1,APEX2,APTX,ATAD3A,ATIC,ATRX,BAG5,CCT3,CCT4,CCT6A,CCT7,CCT8,CDC25A,CDKN2AIP,CDKN2AIPNL,CETN2,CETN3,CHAF1A,CHEK1,CHEK2,CLUH,COPS3,COPS4,COPS6,COPS7B,CTPS1,DCLRE1A,DCLRE1B,DDB1,DDX41,DHX36,DHX9,DNA2,DNAJC7,DNTT,DRG1,DUT,ELAVL1,ERAP1,FAM175A,FARSB,FIGNL1,GEN1,GGCT,GPS1,HERC2,HFM1,HMGB2,HNRNPD,HNRNPDL,LENG1,LEO1…	0.84975
DNA repair superassembly	AHCTF1	yes	1	320	0.0218456	0.0384796	0.0356975	0.225	3	893	0.00305643	71	CHTF18,ABCE1,DDX50,AHCY,ATAD3A,ATIC,BAG5,CCT3,CCT4,CCT6A,CCT7,CCT8,CDKN2AIPNL,CETN3,CLUH,CTPS1,DDX41,DHX36,DNAJC7,DRG1,ELAVL1,ERAP1,FARSB,GGCT,HNRNPD,HNRNPDL,LENG1,LEO1,LSG1,LTV1,MATR3,MKI67,MRPL11,MTMR14,MYO9B,NELFA,NKRF,NUP188,OGT,ORC6,OSBPL8,POLA2,PPM1G,RBBP7,RBM14,RBM28,RPL5,RRP1B,RRP9,SAFB,SENP5,SNRNP40,TPX2,VBP1,WDR12,XPO5,XRN2,ZC3H15,DSCC1,CAD,DHX30,AHCTF1,NOP2,GNL3,CHTF8,DPF2,C1ORF112,CDC…	0.00686752	0	0.775	0.0226489	DDB2,CHTF18,ABCE1,DDX50,AHCY,APEX1,APEX2,APTX,ATAD3A,ATIC,ATRX,BAG5,CCT3,CCT4,CCT6A,CCT7,CCT8,CDC25A,CDKN2AIP,CDKN2AIPNL,CETN2,CETN3,CHAF1A,CHEK1,CHEK2,CLUH,COPS3,COPS4,COPS6,COPS7B,CTPS1,DCLRE1A,DCLRE1B,DDB1,DDX41,DHX36,DHX9,DNA2,DNAJC7,DNTT,DRG1,DUT,ELAVL1,ERAP1,FAM175A,FARSB,FIGNL1,GEN1,GGCT,GPS1,HERC2,HFM1,HMGB2,HNRNPD,HNRNPDL,LENG1,LEO1,LSG1,LTV1,MATR3,MBD4,MCM7,MGMT,MKI67,MMS19,MMS22L,MPG,M…	0.793123
DNA repair superassembly	CTPS1	yes	1	320	0.0218456	0.0384796	0.0356975	0.225	3	893	0.00305643	71	CHTF18,ABCE1,DDX50,AHCY,ATAD3A,ATIC,BAG5,CCT3,CCT4,CCT6A,CCT7,CCT8,CDKN2AIPNL,CETN3,CLUH,CTPS1,DDX41,DHX36,DNAJC7,DRG1,ELAVL1,ERAP1,FARSB,GGCT,HNRNPD,HNRNPDL,LENG1,LEO1,LSG1,LTV1,MATR3,MKI67,MRPL11,MTMR14,MYO9B,NELFA,NKRF,NUP188,OGT,ORC6,OSBPL8,POLA2,PPM1G,RBBP7,RBM14,RBM28,RPL5,RRP1B,RRP9,SAFB,SENP5,SNRNP40,TPX2,VBP1,WDR12,XPO5,XRN2,ZC3H15,DSCC1,CAD,DHX30,AHCTF1,NOP2,GNL3,CHTF8,DPF2,C1ORF112,CDC…	0.00686752	0	0.775	0.0226489	DDB2,CHTF18,ABCE1,DDX50,AHCY,APEX1,APEX2,APTX,ATAD3A,ATIC,ATRX,BAG5,CCT3,CCT4,CCT6A,CCT7,CCT8,CDC25A,CDKN2AIP,CDKN2AIPNL,CETN2,CETN3,CHAF1A,CHEK1,CHEK2,CLUH,COPS3,COPS4,COPS6,COPS7B,CTPS1,DCLRE1A,DCLRE1B,DDB1,DDX41,DHX36,DHX9,DNA2,DNAJC7,DNTT,DRG1,DUT,ELAVL1,ERAP1,FAM175A,FARSB,FIGNL1,GEN1,GGCT,GPS1,HERC2,HFM1,HMGB2,HNRNPD,HNRNPDL,LENG1,LEO1,LSG1,LTV1,MATR3,MBD4,MCM7,MGMT,MKI67,MMS19,MMS22L,MPG,M…	0.793123
[truncated: 100 more rows]
