# Supplementary material for: Bivalent chromatin accommodates survivin and BRG1/SWI complex to activate DNA damage response in CD4+ cells
Source: Cell Commun Signal. 2024 Sep 11;22:440. doi: 10.1186/s12964-024-01814-4 (PMC11389452; doi:10.1186/s12964-024-01814-4)
Supplement: Supplementary file 4 — Additional file 4: Supporting Table T3. Overlap of enriched TF identified through Mass Spectrometry, ReMap database, and HOCOMOCO-based enrichment. [file 12964_2024_1814_MOESM4_ESM.xlsx]

## Sheet: Table T3 Motif Overlap
Mass Spectrometry	ReMap	HOCOMOCO	Overlap
MARCH5	AHR	JUN	CBX1
SEPT2	AR	ALX1	CDK8
SEPT6	ARNT	ANDR	CDK9
SEPT8	ARNTL	AP2A	CTCFL
SEPT9	ATF1	AP2B	DDX20
SEPT11	ATRX	AP2C	DDX5
AAAS	BCL11A	AP2D	DIDO1
AAK1	BCL3	ARNT2	DPF2
AAMP	BCL6	ASCL1	ELF1
AARS	BCLAF1	ASCL2	FOXP1
AARS2	BCOR	ATF1	FOXP2
ABCA12	BHLHE40	ATF2	GABPA
ABCB10	BRCA1	ATF3	GLYR1
ABCD3	BRD2	ATF6A	GSPT2
ABCF1	BRD4	BACH1	HCFC1
ABHD10	BRF2	BACH2	HDAC1
ABHD11	CBX1	BARX1	HDAC2
ABHD16A	CDK7	BATF	HDAC6
ABHD17B	CDK8	BHA15	JMJD1C
ABI1	CDK9	BHE40	KDM1A
ABL1	CDX2	BHE41	KDM4A
ABL2	CEBPA	BPTF	MED1
ABR	CHD1	BRAC	NBN
ACAA2	CHD2	CEBPD	NIPBL
ACACA	CHD8	CEBPG	NME2
ACAD10	CIITA	CLOCK	NONO
ACAD9	CLOCK	COE1	NR3C1
ACADM	CREB1	COT1	POU2F2
ACAP2	CREBBP	COT2	RAD21
ACAT1	CREM	CR3L2	RBPJ
ACBD3	CRY1	CREM	RCOR1
ACLY	CTBP1	CRX	SAP30
ACO1	CTBP2	CTCF	SATB1
ACO2	CTCF	CUX2	SMARCA4
ACOX1	CTCFL	DBP	SMARCC1
ACP1	CXXC4	DDIT3	SMC3
ACSF3	DDX20	DLX5	SND1
ACSL3	DDX5	DPRX	SP1
ACSL4	DIDO1	E2F1	STAT5A
ACTA1	DPF2	E2F2	SUZ12
ACTA2	DUX4	E2F3	TBL1X
ACTB	E2F6	E2F4	TRIM24
ACTBL2	E2F7	E2F6	TRIM28
ACTC1	EBF1	E2F7	UBTF
ACTG1	EGLN2	EGR1	YY1
ACTG2	EGR1	EGR2	ZEB2
ACTN1	ELF1	ELF2	ZNF740
ACTN2	ELF3	EOMES	ZZZ3
ACTN4	EP300	ERG	GFI1
ACTR10	ESR1	ERR1	MAFG
ACTR1A	ETS1	ERR2	MITF
ACTR1B	ETV1	ERR3	NR1H3
ACTR2	ETV6	ESR1	PURA
ACTR3	EZH2	ESR2	RXRA
ADAM10	FLI1	ETV4	RXRB
ADAM15	FOXK2	ETV6	SMAD2
ADAMTS2	FOXP1	ETV7	STAT6
ADAMTSL4	FOXP2	FEV	TFCP2
ADAR	GABPA	FIGLA	TFE3
ADCK1	GATA1	FOS	VEZF1
ADCK3	GATA2	FOSB	FOXK1
ADCK4	GATA3	FOXC2	SMAD1
ADCK5	GATA4	FOXD3	CTCF
ADD1	GFI1B	FOXH1	ETV6
ADD2	GLYR1	GATA5	MAFB
ADGB	GSPT2	GCR	MAZ
ADGRL2	GTF2F1	GFI1	STAT1
ADGRL3	HBP1	GFI1B	ARNT
ADNP	HCFC1	GLI1	ATF1
ADPGK	HDAC1	GLI3	CLOCK
ADRBK1	HDAC2	GLIS3	CREM
ADSL	HDAC6	GSC	E2F6
AFAP1	HDGF	GSC2	E2F7
AFG3L2	HIF1A	HAND1	EGR1
AGAP2	HINFP	HBP1	ESR1
AGAP3	HOXA9	HEN1	GFI1B
AGO2	HSF1	HES1	HBP1
AGO3	ID3	HIF1A	HIF1A
AGPAT1	IKZF1	HMBX1	HSF1
AGPAT2	IRF4	HME2	IKZF1
AGPAT3	IRF9	HMGA1	JUND
AGPS	JARID2	HMX2	KLF4
AGT	JMJD1C	HMX3	KLF6
AGTRAP	JMJD6	HNF6	MAFK
AHCYL1	JUND	HSF1	MAX
AHCYL2	KDM1A	HSF2	MXI1
AHNAK	KDM4A	HTF4	MYCN
AHSA1	KDM4B	HXA1	NANOG
AIF1	KDM5B	HXA13	NFE2
AIG1	KDM6B	HXA7	NFKB1
AK2	KLF1	HXD4	PAX5
AK3	KLF4	ID4	PBX3
AK4	KLF6	IKZF1	PDX1
AK6	KLF9	ISL1	RELB
AKAP1	KMT2A	ISL2	RUNX1
AKAP13	KMT2B	ITF2	RUNX2
AKAP2	LMO2	JUND	RUNX3
AKAP8	MAFB	KLF15	SIX2
AKAP8L	MAFK	KLF3	SMAD3
AKT1	MAX	KLF4	SOX2
AKT2	MAZ	KLF5	TAF1
ALDH16A1	MED1	KLF6	TAL1
ALDH18A1	MEIS2	LYL1	TBX21
ALDH1B1	MIER1	MAF	TEAD4
ALDH1L1	MLLT1	MAFA	TFAP4
ALDH1L2	MTA2	MAFB	USF1
ALDH2	MXI1	MAFF	VDR
ALDH6A1	MYB	MAFG	XBP1
ALDH9A1	MYCN	MAFK	AHR
ALDOA	MYNN	MAX	CDX2
ALG3	NANOG	MAZ	CEBPA
ALKBH2	NBN	MECP2	CREB1
ALOX5AP	NCOA1	MESP1	GATA2
ALYREF	NCOA3	MITF	PAX8
AMOTL1	NCOR	MSX2
AMPD2	NEUROD1	MXI1
ANAPC1	NFATC1	MYBB
ANAPC2	NFE2	MYCN
ANAPC4	NFE2L2	MYF6
ANAPC5	NFKB1	MYOD1
ANKFY1	NFKB2	MZF1
ANKRD17	NFKBIA	NANOG
ANKRD24	NFRKB	NDF2
ANKRD27	NIPBL	NF2L1
ANKRD28	NKX2-2	NFAC1
ANKRD44	NME2	NFAC2
ANKS1A	NONO	NFAC3
ANLN	NOTCH1	NFAT5
ANO10	NR2F1	NFE2
ANO6	NR3C1	NFIA
ANP32A	NRF1	NFIB
ANP32C	OCA2	NFIC
ANP32E	PALB2	NFKB1
ANPEP	PAX5	NGN2
ANTXR2	PAX8	NKX21
ANXA1	PBX2	NKX22
ANXA11	PBX3	NKX23
ANXA2	PCGF2	NKX25
ANXA2P2	PDX1	NKX28
ANXA5	PHF8	NKX31
AOC1	PIAS1	NOBOX
AP1B1	PKNOX1	NR1D1
AP1G1	POU2F2	NR1H3
AP1G2	POU4F2	NR1H4
AP1S2	POU5F1	NR1I2
AP2A1	PYGO2	NR1I3
AP2A2	RAD21	NR4A1
AP2B1	RBBP5	NR4A2
AP2M1	RBPJ	NR5A2
AP2S1	RCOR1	NRL
AP3B1	RELB	OLIG2
AP3D1	REST	OSR2
AP3S1	RUNX1	OTX1
AP4E1	RUNX2	OTX2
AP4S1	RUNX3	P63
AP5B1	RXR	PATZ1
AP5M1	SAP30	PAX5
AP5Z1	SATB1	PAX6
APAF1	SETDB1	PBX1
APBB1IP	SIN3A	PBX3
APC	SIX2	PDX1
APEX1	SMAD3	PITX1
APH1A	SMARCA4	PITX2
APH1B	SMARCC1	PITX3
API5	SMC1A	PKNX1
APIP	SMC3	PLAL1
APOBEC3C	SNAI2	PO2F1
APOBR	SNAPC4	PO2F2
APOO	SND1	PO2F3
APOOL	SOX2	PO3F2
APP	SP1	PO5F1
APPL1	SPI1	PPARA
APRT	SREBF2	PPARG
AQR	STAT1	PRGR
ARAP1	STAT5A	PROX1
ARCN1	SUZ12	PRRX1
ARF1	TAF1	PTF1A
ARF3	TAF7	PURA
ARF4	TAL1	RARA
ARF5	TARDBP	RARB
ARF6	TBL1X	RARG
ARFGEF1	TBP	RAX2
ARG1	TBX21	REL
ARHGAP11A	TCF12	RELB
ARHGAP15	TCF3	RFX1
ARHGAP17	TEAD4	RFX4
ARHGAP21	TERF1	RFX5
ARHGAP26	TFAP4	RHXF1
ARHGAP27	TGIF2	RORA
ARHGAP30	TP53	RORG
ARHGAP35	TRIM24	RUNX1
ARHGAP4	TRIM28	RUNX2
ARHGAP42	TSC22D4	RUNX3
ARHGAP9	TWIST1	RXRA
ARHGDIA	UBTF	RXRB
ARHGDIB	USF1	SALL4
ARHGEF1	VDR	SIX1
ARHGEF10L	XBP1	SIX2
ARHGEF11	YAP1	SMAD2
ARHGEF12	YY1	SMAD3
ARHGEF18	ZBTB7A	SMCA1
ARHGEF2	ZC3H8	SNAI1
ARHGEF40	ZEB2	SOX17
ARHGEF6	ZFP36	SOX2
ARID3A	ZKSCAN1	SOX5
ARIH2	ZMYND11	SOX9
ARL1	ZNF143	SP2
ARL13B	ZNF175	SP3
ARL14EP	ZNF24	SP4
ARL2	ZNF263	SPIC
ARL3	ZNF318	SRBP1
ARL6	ZNF592	SRBP2
ARL6IP4	ZNF644	STAT1
ARL6IP5	ZNF740	STAT6
ARL8A	ZZZ3	STF1
ARL8B		SUH
ARMC10		TAF1
ARMC7		TAL1
ARNT		TBR1
ARPC1A		TBX1
ARPC1B		TBX15
ARPC2		TBX21
ARPC3		TBX3
ARPC4		TBX5
ARPC4-TTLL3		TEAD1
ARPC5		TEAD4
ARPC5L		TF7L1
ARPIN		TFAP4
ARV1		TFCP2
ASAP1		TFDP1
ASCC2		TFE2
ASCC3		TFE3
ASF1A		TGIF1
ASF1B		THA
ASNS		THB
ASPH		TLX1
ASUN		TWST1
ATAD1		USF1
ATF6B		VDR
ATG13		VEZF1
ATG3		WT1
ATG9A		XBP1
ATL1		Z324A
ATL2		ZBT17
ATL3		ZBTB6
ATM		ZEB1
ATP13A1		ZEP2
ATP1A1		ZF64A
ATP2A2		ZFHX3
ATP2A3		ZFP42
ATP2B1		ZFX
ATP2B4		ZIC1
ATP2C1		ZIC3
ATP5A1		ZKSC3
ATP5B		ZN140
ATP5C1		ZN143
ATP5F1		ZN214
ATP5H		ZN219
ATP5J2		ZN257
ATP5J2-PTCD1		ZN263
ATP5L		ZN322
ATP5O		ZN335
ATP5S		ZN341
ATP6AP1		ZN394
ATP6V0A1		ZN449
ATP6V0A2		ZN467
ATP6V1B2		ZN524
ATP6V1C1		ZN547
ATP6V1D		ZN554
ATP6V1E1		ZN563
ATP6V1G1		ZN667
ATP6V1H		ZN713
ATP9A		ZN770
ATXN2		ZN784
ATXN2L		ZNF18
AUP1		ZNF76
AXL		ZNF85
AZGP1		ZSC22
B3GALNT2		AHR
B4GALT1		ARNT
BABAM1		ATF4
BAG1		BARX2
BAG2		CDX2
BAG4		CEBPA
BAG6		CEBPB
BAHCC1		CEBPE
BAIAP2		CREB1
BAK1		DLX2
BARD1		DLX3
BAT3		ETV3
BAX		FOSL2
BAZ1A		FOXK1
BCAP29		GATA2
BCAP31		GRHL1
BCAS2		HIC1
BCAS3		HIC2
BCKDK		HLF
BCL10		HLTF
BCL2		HNF4A
BCR		HNF4G
BDH1		HXB4
BECN1		HXD10
BICD2		IRX2
BID		JUNB
BIN2		KAISO
BIRC5		LEF1
BLOC1S6		LHX6
BLVRB		MEIS1
BMP2K		MTF1
BNIP1		NFIL3
BNIP2		NKX61
BOK		NR0B1
BOP1		P53
BRAT1		P73
BRIX1		PAX2
BSG		PAX8
BST1		SMAD1
BST2		SMAD4
BTAF1		SMCA5
BTF3		SOX13
BTF3L4		TBX20
BUB1		TEAD2
BUB1B		TEF
BUB3		THAP1
BZW2		TYY1
C10orf11		TYY2
C10orf90		ZBT18
C11orf31		ZN274
C11orf58		ZN418
C11orf73		ZN589
C11orf95		ZSC31
C11orf98
C14orf166
C15orf38-AP3S2
C16orf54
C16orf62
C16orf89
C17orf62
C17orf70
C19orf52
C19orf70
C1orf174
C1orf21
C1orf226
C1orf43
C1QBP
C21orf2
C21orf33
C2CD2L
C2CD5
C2orf47
C2orf49
C5orf28
C5orf51
C6orf120
C7orf50
C8orf33
C9orf89
CA2
CACNB2
CACYBP
CAD
CALCOCO1
CALCOCO2
CALM1
CALM2
CALML5
CALR
CALU
CAMK1
CAMK2B
CAMK2D
CAMK2G
CAND1
CAND2
CANX
CAP1
CAP2
CAPG
CAPN1
CAPN15
CAPN7
CAPNS1
CAPRIN1
CAPZA1
CAPZB
CARD8
CARD9
CARHSP1
CARM1
CARS
CARS2
CASP14
CASP8
CAST
CAT
CBL
CBLL1
CBR1
CBS
CBX1
CBX5
CBY1
CC2D1A
CC2D1B
CCAR2
CCDC127
CCDC134
CCDC151
CCDC158
CCDC25
CCDC47
CCDC53
CCDC88A
CCDC88B
CCM2
CCNB1
CCNC
CCND3
CCP110
CCPG1
CCS
CCT2
CCT3
CCT4
CCT5
CCT6A
CCT7
CCT8
CCZ1
CCZ1B
CD276
CD2AP
CD33
CD36
CD4
CD44
CD58
CD63
CD97
CD99
CDC20
CDC25C
CDC27
CDC37
CDC42
CDC5L
CDIPT
CDK11A
CDK11B
CDK17
CDK19
CDK5RAP3
CDK8
CDK9
CECR5
CELF1
CELF2
CENPV
CEP120
CEP128
CEP131
CEP162
CEP170
CEP55
CEP63
CEP85
CEP97
CEPT1
CES1
CETN2
CETN3
CFL1
CGGBP1
CGI-87
CHAMP1
CHCHD3
CHCHD4
CHD1L
CHD4
CHEK1
CHERP
CHI3L1
CHMP1A
CHMP1B
CHMP2A
CHMP2B
CHMP3
CHMP6
CHMP7
CHORDC1
CHPF
CHPF2
CHRAC1
CHSY1
CHTF18
CHTF8
CHTOP
CHUK
CIB1
CIRBP
CISD2
CIT
CKAP2
CKAP4
CKAP5
CLASP1
CLASP2
CLCN6
CLCN7
CLEC11A
CLIC1
CLIC4
CLINT1
CLN6
CLPB
CLPP
CLPTM1
CLPTM1L
CLTA
CLTB
CLTC
CMIP
CMSS1
CMTM6
CMTR1
CNDP2
CNIH4
CNKSR3
CNN2
CNN3
CNNM4
CNOT1
CNOT10
CNOT2
CNOT3
CNOT6L
CNOT7
CNOT8
CNP
CNPY2
CNPY3
COA7
COASY
COG1
COG2
COG3
COG4
COG5
COG7
COL18A1
COL1A1
COMMD1
COMMD2
COMMD3
COMMD3-BMI1
COMMD4
COMMD7
COMMD8
COMMD9
COMT
COPA
COPB1
COPB2
COPG1
COPG2
COPS3
COPS4
COPS7A
COPS7B
COPS8
COPZ1
COQ10B
CORO1A
CORO1B
CORO1C
CORO2A
CORO2B
CORO7
CORO7-PAM16
COTL1
COX15
COX20
COX4I1
CPM
CPNE1
CPNE2
CPNE3
CPNE7
CPNE8
CPSF2
CPSF4
CPSF6
CPSF7
CPT1A
CPVL
CRABP1
CRACR2A
CREG1
CRIPT
CROCC
CROCCP3
CRTC2
CSDE1
CSE1L
CSNK2A1
CSNK2A3
CSNK2B
CSNK2B-LY6G5B-1181
CSNK2B-LY6G5B--991
CSRP1
CSRP2BP
CST3
CSTA
CSTB
CSTF3
CTCF
CTCFL
CTDNEP1
CTDP1
CTDSP1
CTDSP2
CTNNA1
CTNNA2
CTNNB1
CTNNBL1
CTPS1
CTR9
CTSA
CTSD
CTSG
CTTNBP2NL
CTU2
CUL1
CUL2
CUL3
CUL4A
CUL4B
CUL5
CUL7
CWC22
CWF19L1
CXorf56
CYB5B
CYB5R3
CYBA
CYBB
CYC1
CYFIP1
CYFIP2
CYP27A1
DAB2
DAB2IP
DACH1
DAK
DAP3
DAPK3
DAPP1
DARS
DBN1
DBNL
DCAF5
DCD
DCI
DCK
DCP2
DCTD
DCTN1
DCTN3
DCTN4
DCTN5
DCUN1D1
DCXR
DDAH2
DDB1
DDHD2
DDOST
DDX1
DDX10
DDX11
DDX11L8
DDX12P
DDX17
DDX19A
DDX19B
DDX20
DDX21
DDX23
DDX24
DDX26B
DDX28
DDX31
DDX39A
DDX39B
DDX3X
DDX3Y
DDX42
DDX46
DDX49
DDX5
DDX54
DDX55
DDX58
DDX6
DDX60
DDX60L
DECR1
DECR2
DEF6
DEGS1
DEK
DENND1A
DENND1C
DENND3
DENND4A
DENND4B
DENR
DERL1
DGCR6
DGCR6L
DGKQ
DGKZ
DHCR24
DHCR7
DHRS4
DHRS7B
DHX15
DHX16
DHX29
DHX30
DHX36
DHX37
DHX38
DHX9
DIABLO
DIAPH1
DIAPH2
DIAPH3
DIDO1
DIMT1
DIP2A
DIS3
DIS3L
DISC1
DKFZp313C1916
DKFZp566H1924
DKFZp686E0752
DKFZp686J14104
DKFZp779K1237
DLD
DLST
DMAP1
DMRTA2
DNA2
DNAAF5
DNAJA3
DNAJB1
DNAJB12
DNAJB6
DNAJB9
DNAJC1
DNAJC10
DNAJC11
DNAJC13
DNAJC16
DNAJC2
DNAJC3
DNAJC5
DNAJC7
DNM1
DNM1L
DNM2
DNMT1
DNPEP
DNPH1
DOCK10
DOCK11
DOCK2
DOCK5
DOCK6
DOCK7
DOCK8
DOK1
DOK2
DOK3
DOPEY2
DPAGT1
DPF2
DPH6
DPM1
DPP7
DPP8
DPP9
DPY19L1
DPYSL2
DRAM2
DRAP1
DRG1
DSC1
DSC3
DSCR3
DSG1
DSP
DSTN
DTX3L
DUSP23
DUSP3
DUT
DVL2
DVL3
DYNC1H1
DYNC1LI1
DYNC1LI2
DYRK1A
EARS2
EBNA1BP2
EBP
ECHDC1
ECHS1
ECI1
ECM29
ECT2
EDC3
EDC4
EDF1
EEF1A1
EEF1A1P5
EEF1A2
EEF1B2
EEF1D
EEF1E1
EEF1E1-BLOC1S5
EEF1G
EEF2
EFHD1
EFHD2
EFR3A
EFTUD1
EFTUD2
EGFL7
EGLN1
EHBP1L1
EHD1
EHD4
EHMT1
EI24
EIF1
EIF1AX
EIF1AY
EIF1B
EIF2AK2
EIF2B1
EIF2B3
EIF2B4
EIF2B5
EIF2S2
EIF2S3
EIF2S3L
EIF3A
EIF3B
EIF3C
EIF3CL
EIF3F
EIF3H
EIF3L
EIF4A3
EIF4E
EIF4E2
EIF4ENIF1
EIF4G1
EIF4G2
EIF4G3
EIF4H
EIF5
EIF5A
EIF6
ELANE
ELAVL1
ELF1
ELMO1
ELMOD2
ELMSAN1
ELOVL1
ELOVL5
ELP2
ELP3
ELP6
EMC1
EMC10
EMC3
EMC7
EMG1
EMILIN2
EML3
ENO1
ENOPH1
EPB41L2
EPDR1
EPHX2
EPN1
EPRS
EPS15
EPS15L1
EPS8
EPT1
ERAP1
ERC1
ERCC2
ERCC3
ERCC4
ERGIC2
ERLEC1
ERLIN1
ERLIN2
ERO1L
ERP29
ESPN
ESYT1
ESYT2
ETFB
ETHE1
ETV6
EVI2B
EVI5L
EVL
EWSR1
EXOC1
EXOC2
EXOC3
EXOC4
EXOC6
EXOSC10
EXOSC2
EXOSC3
EXOSC4
EXOSC6
EXOSC9
EZR
FAAP100
FABP4
FABP5
FADS1
FADS2
FAF2
FAM101B
FAM102B
FAM103A1
FAM107B
FAM120A
FAM126A
FAM126B
FAM129A
FAM129B
FAM134C
FAM160A2
FAM160B1
FAM162A
FAM168A
FAM195A
FAM207A
FAM208A
FAM210A
FAM213A
FAM21A
FAM21C
FAM3C
FAM83H
FAM91A1
FAM96A
FAM98A
FANCE
FANCI
FAR1
FAR2
FARSA
FASN
FASTKD1
FASTKD2
FBXO16
FBXO30
FBXO45
FBXW11
FBXW5
FCER1G
FCGR1A
FCGR1B
FCHO2
FDFT1
FERMT3
FES
FGD3
FGF7
FGFR1OP
FGR
FHL1
FHOD1
FIG4
FILIP1L
FKBP15
FKBP2
FKBP3
FKBP4
FKBP5
FKBP8
FLII
FLJ00186
FLNB
FLOT2
FMNL1
FMNL2
FMNL3
FMR1
FNBP4
FNDC3A
FNDC3B
FNIP1
FOXK1
FOXP1
FOXP2
FOXRED1
FPGS
FRG1
FRMD4A
FSCN1
FTL
FTO
FTSJ3
FUBP3
FUS
FUT4
FXR1
FXR2
FYN
FYTTD1
G3BP1
G3BP2
G6PC3
G6PD
GAA
GABARAPL2
GABPA
GAK
GALK1
GAMT
GANAB
GAPDH
GAPVD1
GAR1
GARS
GART
GAS2L1
GAS2L3
GAS6
GATAD2A
GATAD2B
GBA
GBAS
GBF1
GCFC2
GCLM
GCN1L1
GDAP2
GDI1
GEMIN2
GEMIN4
GEMIN5
GEMIN6
GEMIN7
GEMIN8
GFER
GFI1
GFM1
GFM2
GGA3
GGCX
GGT1
GGT2
GGT3P
GHDC
GID8
GIGYF1
GIGYF2
GIMAP2
GIPC3
GIT1
GIT2
GK
GK2
GK3P
GLIPR2
GLMN
GLO1
GLS
GLUD1
GLYR1
GMIP
GNA13
GNAI1
GNAI2
GNAI3
GNAS
GNB1
GNB2
GNB3
GNB4
GNL2
GNL3
GOLGA2
GOLGA5
GOLGA7
GOLGA8H
GOLGA8J
GOLGA8K
GOLGA8M
GOLGA8Q
GOLGA8R
GOLGA8T
GOLIM4
GOLT1B
GON4L
GOPC
GORASP2
GOSR1
GOSR2
GPAA1
GPHN
GPI
GPKOW
GPN3
GPNMB
GPR108
GPR89A
GPR89B
GPS1
GPSM3
GPX1
GPX4
GPX7
GRAMD4
GRB10
GRB2
GRID2IP
GRIPAP1
GRN
GRPEL1
GRSF1
GRWD1
GSDMD
GSK3A
GSN
GSPT1
GSPT2
GSR
GSTK1
GSTM1
GSTM2
GSTM3
GSTM4
GSTO1
GTF2E1
GTF2E2
GTF2F2
GTF2I
GTF3C2
GTF3C3
GTF3C4
GTF3C5
GTF3C6
GTPBP4
GTPBP6
GTSE1
GYS1
GZF1
H1FX
H2AFJ
H2AFV
H2AFX
H2AFZ
H2BFS
H6PD
HACD3
HACD4
HADHA
HADHB
HAGH
HARS
HAUS2
HCCS
HCFC1
HCK
HCLS1
HDAC1
HDAC2
HDAC4
HDAC5
HDAC6
HDAC9
HDGFRP2
HDHD2
HDLBP
HEATR1
HEATR3
HEATR6
HECA
HECTD3
HELB
HELLS
HEPHL1
HGS
HIGD1A
HINT2
HINT3
HIP1
HIP1R
HIRA
HIST1H1A
HIST1H1B
HIST1H1C
HIST1H1D
HIST1H1E
HIST1H1T
HIST1H2AA
HIST1H2AB
HIST1H2AC
HIST1H2AD
HIST1H2AG
HIST1H2AH
HIST1H2AJ
HIST1H2BA
HIST1H2BB
HIST1H2BC
HIST1H2BD
HIST1H2BH
HIST1H2BJ
HIST1H2BK
HIST1H2BL
HIST1H2BM
HIST1H2BN
HIST1H2BO
HIST1H4A
HIST2H2AA3
HIST2H2AC
HIST2H2BE
HIST2H2BF
HIST2H3PS2
HIST3H2A
HK1
HK2
HK3
HLA-A
HLA-C
HLA-DQB1
HLA-DRB1
HLA-DRB3
HM13
HMGB1
HMGB1P1
HMGB2
HMGCS1
HMHA1
HMMR
HMOX1
HNMT
HNRNPA0
HNRNPA1
HNRNPA1L2
HNRNPA2B1
HNRNPA3
HNRNPAB
HNRNPC
HNRNPD
HNRNPDL
HNRNPF
HNRNPH1
HNRNPH2
HNRNPH3
HNRNPK
HNRNPL
HNRNPLL
HNRNPM
HNRNPR
HNRNPU
HNRNPUL1
HNRNPUL2
HNRNPUL2-BSCL2
HOMER3
HOOK3
HP1BP3
HPCA
HPCAL1
HPRT1
HPS3
HPS5
HRAS
HS1BP3
HSD17B10
HSD17B11
HSD17B12
HSD17B4
HSD17B8
HSDL2
HSP90AA1
HSP90AB1
HSP90AB2P
HSP90AB4P
HSP90B1
HSPA14
HSPA1A
HSPA1B
HSPA4
HSPA4L
HSPA5
HSPA6
HSPA7
HSPA8
HSPA9
HSPB1
HSPB11
HSPD1
HSPE1-MOB4
HSPG2
HSPH1
HTATIP2
HUS1
HUWE1
HVCN1
HYOU1
HYPK
IARS
IARS2
ICAM1
IDI1
IFI16
IFIH1
IFIT1
IFIT2
IFIT3
IFIT5
IFITM1
IFITM2
IFITM3
IFT122
IFT20
IFT27
IGBP1
IGF2BP2
IGF2BP3
IGFLR1
IGHA1
IGHA2
IGHG1
IGHG3
IGHMBP2
IGKC
IGKV A18
IGKV2-40
IGKV2D-26
IGKV2D-28
IGKV2D-29
IGKV2D-30
IGLV4-60
IGLV4-69
IGLV5-48
IKBKAP
IKBKB
IKBKG
IL17RA
IL1RAP
ILF2
ILF3
IMMP2L
IMMT
IMPA1
IMPACT
IMPDH1
IMPDH2
INA
INF2
INPP5B
INPP5D
INPP5F
INPPL1
INSR
INTS1
INTS12
INTS2
INTS3
INTS4
INTS5
INTS6
INTS7
IP6K1
IPCEF1
IPO11
IPO13
IPO4
IPO5
IPO7
IPO9
IQGAP1
IQGAP2
IQGAP3
IRAK4
IREB2
IRF2BP2
IRF2BPL
IRF5
IRS2
ISCA1
ISG15
ISG20L2
ISOC2
IST1
ITCH
ITGA4
ITGA5
ITGB1
ITGB1BP1
ITGB2
ITPKA
ITPKB
ITPR1
ITPR2
ITPR3
ITSN2
IWS1
IXL
JAK1
JAK2
JMJD1C
JMY
JOSD2
JUP
KANK1
KANK2
KANSL1
KANSL3
KARS
KAT2A
KAT2B
KAT8
KATNA1
KATNAL2
KBTBD4
KCTD3
KCTD5
KDELR1
KDELR2
KDM1A
KDM1B
KDM2B
KDM3A
KDM3B
KDM4A
KHDRBS1
KHSRP
KIAA0020
KIAA0101
KIAA0196
KIAA0368
KIAA0391
KIAA0930
KIAA1033
KIAA1429
KIAA1462
KIAA1524
KIAA1598
KIDINS220
KIF11
KIF13B
KIF14
KIF18B
KIF20A
KIF20B
KIF21B
KIF22
KIF23
KIF2A
KIF2C
KIF4A
KIF5B
KIFC1
KIFC3
KIN27
KLF16
KLHL42
KNSTRN
KNTC1
KPNA1
KPNA2
KPNA3
KPNA4
KPNA5
KPNA6
KPNB1
KRR1
KRT2
KRT32
KRT6B
KTN1
L3MBTL2
LACTB
LACTB2
LAIR1
LAMB1
LAMP1
LAMP2
LAMTOR1
LAP3
LAPTM5
LARP1
LARP4B
LARP7
LARS
LARS2
LAS1L
LASP1
LAT2
LBR
LCN1
LCN1P1
LCP1
LCP2
LDHB
LDLR
LEMD2
LEMD3
LENG8
LENG9
LEO1
LEPRE1
LETM1
LGALS1
LGALS3
LGALS7
LGALS9
LGALS9B
LGALS9C
LIG1
LIG3
LIG4
LILRB4
LIMA1
LIMD2
LIN9
LITAF
LMAN1
LMNA
LMNB1
LMO7
LMOD2
LOC102724200
LONP1
LONP2
LPCAT1
LPCAT2
LPCAT4
LPHN2
LPHN3
LPL
LRCH1
LRCH3
LRCH4
LRMP
LRPPRC
LRRC41
LRRC57
LRRC8A
LRRC8C
LRRC8D
LRRCC1
LRRFIP1
LRRFIP2
LSM12
LSM14A
LSP1
LST1
LTF
LTN1
LUC7L2
LUC7L3
LUM
LUZP1
LYAR
LYN
LYPLAL1
LYST
LYZ
LZTS2
M6PR
MACF1
MAD1L1
MAFG
MAGT1
MAML1
MAN1B1
MAN2A1
MAN2A2
MANEA
MANF
MAP10
MAP1LC3A
MAP1LC3B
MAP1LC3B2
MAP1S
MAP3K11
MAP4
MAP4K1
MAP4K2
MAP4K3
MAP4K4
MAP7D1
MAP7D3
MAPRE1
MARK2
MARK3
MARK4
MARS
MAST2
MASTL
MATK
MATR3
MAU2
MAZ
MBD4
MBLAC2
MBLL
MBNL1
MBNL2
MBNL3
MCCC1
MCCC2
MCEMP1
MCM2
MCM3
MCM4
MCM5
MCM6
MCM7
MCMBP
MCOLN2
MCRS1
MCTS1
MCU
MDFIC
ME2
MED1
MED15
MED16
MED21
MED23
MED24
MED25
MED29
MED6
MED7
MED8
MEF2C
MEF2D
MEFV
METTL10
METTL14
METTL7B
MFF
MFN1
MFN2
MFSD1
MFSD10
MGAT1
MGAT2
MGST1
MGST2
MGST3
MIA2
MIB1
MICAL1
MICAL3
MICALL1
MINK1
MIOS
MITD1
MITF
MKI67
MKL1
MKRN1
MKRN4P
MLEC
MLF2
MLH1
MLKL
MMAB
MMP14
MMP9
MMS19
MMS22L
MNDA
MOB3A
MOB4
MOCS1
MOGAT2
MOGS
MON1B
MORC2
MORC3
MORF4L1
MORF4L2
MOSPD2
MOV10
MPC2
MPDU1
MPP1
MPP6
MPRIP
MRE11A
MRFAP1
MRGBP
MROH1
MRPL10
MRPL13
MRPL14
MRPL16
MRPL17
MRPL18
MRPL19
MRPL2
MRPL21
MRPL22
MRPL23
MRPL24
MRPL27
MRPL28
MRPL32
MRPL37
MRPL41
MRPL42
MRPL43
MRPL46
MRPL47
MRPL48
MRPL49
MRPL50
MRPL9
MRPS11
MRPS12
MRPS14
MRPS15
MRPS16
MRPS18A
MRPS18C
MRPS2
MRPS23
MRPS27
MRPS28
MRPS33
MRPS34
MRPS6
MRPS7
MRTO4
MSH2
MSH3
MSH6
MSMO1
MSN
MSRA
MSRB2
MSTO1
MTA1
MT-ATP6
MTCH2
MT-CO2
MT-CO3
MT-CYB
MTDH
MTHFD1
MTHFD1L
MTMR10
MTMR12
MTMR9
MT-ND2
MT-ND4
MTOR
MTPAP
MTSS1
MTX2
MTX3
MUC5B
MUTYH
MVP
MX2
MYADM
MYBBP1A
MYH10
MYH14
MYH3
MYH6
MYH7
MYH9
MYL1
MYL12A
MYL12B
MYL3
MYL4
MYL6
MYL6B
MYL9
MYO10
MYO18A
MYO19
MYO1B
MYO1C
MYO1E
MYO1F
MYO1G
MYO5A
MYO6
MYO9B
MZT2A
MZT2B
NAA10
NAA15
NAA16
NAA50
NAB1
NAB2
NACA
NAE1
NAMPT
NAP1L1
NAP1L4
NAPRT
NARS2
NASP
NAT10
NAT6
NBAS
NBN
NBR1
NCALD
NCAM2
NCAPD2
NCAPD3
NCAPG
NCAPG2
NCAPH
NCAPH2
NCBP1
NCCRP1
NCKAP1L
NCKIPSD
NCL
NCLN
NCOA4
NCOR1
NCOR2
NCSTN
NDC1
NDFIP1
NDUFA12
NDUFA13
NDUFA6
NDUFA7
NDUFA8
NDUFB10
NDUFB11
NDUFB4
NDUFB5
NDUFB8
NDUFS3
NDUFS4
NDUFS7
NECAP2
NEDD4L
NEK7
NEK9
NELFA
NELFCD
NELFE
NEMF
NEXN
NFATC2IP
NFX1
NFXL1
NHP2
NHP2L1
NID1
NIFK
NIP7
NIPA1
NIPA2
NIPSNAP1
NIPSNAP3A
NISCH
NKX2-1
NKX2-4
NKX2-5
NLRP6
NLRX1
NMD3
NME1-NME2
NME2
NME2P1
NME3
NME4
NME6
NMNAT3
NMT1
NNT
NO66
NOA1
NOB1
NOC4L
NOL6
NOM1
NOMO1
NOMO2
NOMO3
NONO
NOP16
NOP56
NOP58
NOS1AP
NOSIP
NOX1
NPEPPS
NPM1
NPM3
NPRL2
NPTN
NQO1
NR1H2
NR1H3
NR3C1
NRAS
NRD1
NRM
NSDHL
NSF
NSMAF
NSMCE1
NSUN2
NT5C2
NT5DC2
NT5DC3
NTPCR
NUBP2
NUBPL
NUCB1
NUCB2
NUDCD1
NUDCD2
NUDT16
NUDT21
NUDT4
NUDT5
NUF2
NUFIP2
NUMA1
NUP107
NUP133
NUP153
NUP155
NUP160
NUP205
NUP210
NUP50
NUP54
NUP88
NUP93
NUP98
NUS1
NUSAP1
NXF1
NXF3
NXT1
OAS2
OAS3
OASL
OBSL1
OCIAD1
OCIAD2
OCRL
ODF2
ODR4
OGDH
OGFR
OGT
OPA1
OPA3
OPHN1
OPLAH
ORC6
ORMDL1
ORMDL2
ORMDL3
OS9
OSBP
OSBPL5
OSBPL8
OSBPL9
[truncated: 1,596 more rows]
