# Supplementary material for: Bivalent chromatin accommodates survivin and BRG1/SWI complex to activate DNA damage response in CD4+ cells
Source: Cell Commun Signal. 2024 Sep 11;22:440. doi: 10.1186/s12964-024-01814-4 (PMC11389452; doi:10.1186/s12964-024-01814-4)
Supplement: Supplementary file 5 — Additional file 5: Supporting Table T4. Modules after WGCNA analysis of DEG in BRG1hi and BRG1lo cells. [file 12964_2024_1814_MOESM5_ESM.xlsx]

## Sheet: Table T4 WGCNA_BRG1hi_lo
gene_id	modules
ARID1B	BRG1lo
BICRAL	BRG1lo
AASS	BRG1lo
ACER2	BRG1lo
ACIN1	BRG1lo
ACTR5	BRG1lo
ADARB1	BRG1lo
AKAP8	BRG1lo
AKAP8L	BRG1lo
APBB1	BRG1lo
APP	BRG1lo
APPL2	BRG1lo
ATF7IP2	BRG1lo
ATRX	BRG1lo
AXIN1	BRG1lo
AXIN2	BRG1lo
BACH1	BRG1lo
BAG3	BRG1lo
BANP	BRG1lo
BCLAF3	BRG1lo
BEX4	BRG1lo
BIN3	BRG1lo
BMP4	BRG1lo
BMPR2	BRG1lo
BRD1	BRG1lo
BRD8	BRG1lo
BTAF1	BRG1lo
C6orf89	BRG1lo
CALCOCO1	BRG1lo
CARF	BRG1lo
CASK	BRG1lo
CBFA2T2	BRG1lo
CBX4	BRG1lo
CBX7	BRG1lo
CCDC102B	BRG1lo
CCDC69	BRG1lo
CCNL1	BRG1lo
CCNT2	BRG1lo
CCNY	BRG1lo
CCR6	BRG1lo
CD28	BRG1lo
CD44	BRG1lo
CDADC1	BRG1lo
CDK3	BRG1lo
CDK5RAP3	BRG1lo
CDKN1C	BRG1lo
CELF6	BRG1lo
CENPC	BRG1lo
CHD6	BRG1lo
CHD7	BRG1lo
CHMP1B	BRG1lo
CIRBP	BRG1lo
CITED2	BRG1lo
CLU	BRG1lo
CNOT6L	BRG1lo
CPEB1	BRG1lo
CREBRF	BRG1lo
CRLF3	BRG1lo
CRTC2	BRG1lo
CSRNP2	BRG1lo
CTNNB1	BRG1lo
CUL4B	BRG1lo
CUL9	BRG1lo
DAB2	BRG1lo
DCDC1	BRG1lo
DCP1B	BRG1lo
DDX17	BRG1lo
DDX5	BRG1lo
DFFB	BRG1lo
DMTF1	BRG1lo
DNAJB1	BRG1lo
DYRK2	BRG1lo
EAPP	BRG1lo
EEPD1	BRG1lo
EFHC1	BRG1lo
ELF2	BRG1lo
ELK3	BRG1lo
EML3	BRG1lo
ENTR1	BRG1lo
ESCO1	BRG1lo
FAM168A	BRG1lo
FBH1	BRG1lo
FBP1	BRG1lo
FBXW7	BRG1lo
FEM1B	BRG1lo
FGFR4	BRG1lo
FLI1	BRG1lo
FOXO3	BRG1lo
FOXP1	BRG1lo
GABPB2	BRG1lo
GATA3	BRG1lo
GMEB2	BRG1lo
GTF2IRD1	BRG1lo
HCLS1	BRG1lo
HDAC4	BRG1lo
HDAC6	BRG1lo
HDAC7	BRG1lo
HIPK3	BRG1lo
HOXB2	BRG1lo
HOXB3	BRG1lo
HP1BP3	BRG1lo
IKBKB	BRG1lo
IL7R	BRG1lo
ING1	BRG1lo
IRF2BP2	BRG1lo
IRF2BPL	BRG1lo
IRF3	BRG1lo
ITGB1	BRG1lo
JADE1	BRG1lo
JAZF1	BRG1lo
JMY	BRG1lo
KCNQ1	BRG1lo
KDM3B	BRG1lo
KDM4B	BRG1lo
KDM4C	BRG1lo
KDM6A	BRG1lo
KDM7A	BRG1lo
KDM8	BRG1lo
KLF2	BRG1lo
KLF3	BRG1lo
KLF9	BRG1lo
KMT2E	BRG1lo
KMT5C	BRG1lo
KPNA1	BRG1lo
L3MBTL3	BRG1lo
LEF1	BRG1lo
LIME1	BRG1lo
LIN37	BRG1lo
LPIN1	BRG1lo
LRP6	BRG1lo
LSM14A	BRG1lo
LUC7L	BRG1lo
LUC7L3	BRG1lo
LYL1	BRG1lo
MACROH2A2	BRG1lo
MAML1	BRG1lo
MAML2	BRG1lo
MAML3	BRG1lo
MAP3K4	BRG1lo
MARF1	BRG1lo
MAU2	BRG1lo
MAX	BRG1lo
MBTD1	BRG1lo
MDM4	BRG1lo
MED13L	BRG1lo
MED28	BRG1lo
MEIKIN	BRG1lo
METTL23	BRG1lo
MLLT10	BRG1lo
MORC2	BRG1lo
MRNIP	BRG1lo
MSL1	BRG1lo
MXI1	BRG1lo
MYO16	BRG1lo
N6AMT1	BRG1lo
NAA40	BRG1lo
NDFIP1	BRG1lo
NFATC1	BRG1lo
NFRKB	BRG1lo
NOP53	BRG1lo
NPAS2	BRG1lo
NPR2	BRG1lo
NR1D1	BRG1lo
NR1H3	BRG1lo
NR2C1	BRG1lo
NR3C1	BRG1lo
NR3C2	BRG1lo
NRIP1	BRG1lo
NSD3	BRG1lo
NSMCE3	BRG1lo
NT5E	BRG1lo
NUMA1	BRG1lo
OGT	BRG1lo
PAPOLG	BRG1lo
PBX1	BRG1lo
PCGF3	BRG1lo
PCIF1	BRG1lo
PDGFB	BRG1lo
PIAS1	BRG1lo
PICK1	BRG1lo
POLG2	BRG1lo
PPIL2	BRG1lo
PPP2R2D	BRG1lo
PRKCA	BRG1lo
PRKCQ	BRG1lo
PRKN	BRG1lo
PRMT9	BRG1lo
PRPF38B	BRG1lo
PRPF4B	BRG1lo
PRPF6	BRG1lo
PTEN	BRG1lo
PTOV1	BRG1lo
PTPRC	BRG1lo
PUM1	BRG1lo
PWWP2A	BRG1lo
PYHIN1	BRG1lo
RAB11FIP4	BRG1lo
RAD52	BRG1lo
RBL2	BRG1lo
RBM39	BRG1lo
RBM41	BRG1lo
RBM5	BRG1lo
RBM6	BRG1lo
RCOR1	BRG1lo
RERE	BRG1lo
RFX8	BRG1lo
RGS14	BRG1lo
RIPOR2	BRG1lo
RLF	BRG1lo
RNF103.CHMP3	BRG1lo
RORA	BRG1lo
RPRD1A	BRG1lo
RPS14	BRG1lo
RPS6KA3	BRG1lo
RSBN1	BRG1lo
RUNX1	BRG1lo
RXRB	BRG1lo
S1PR1	BRG1lo
SAFB2	BRG1lo
SAP30L	BRG1lo
SATB1	BRG1lo
SEPTIN4	BRG1lo
SETD2	BRG1lo
SETD4	BRG1lo
SF3B1	BRG1lo
SFSWAP	BRG1lo
SHLD1	BRG1lo
SIN3B	BRG1lo
SKAP1	BRG1lo
SLC2A4RG	BRG1lo
SMURF2	BRG1lo
SNRNP70	BRG1lo
SOX8	BRG1lo
SPTBN1	BRG1lo
SRPK2	BRG1lo
SRRM2	BRG1lo
SRSF8	BRG1lo
STK11	BRG1lo
STON1.GTF2A1L	BRG1lo
SUN1	BRG1lo
SUN2	BRG1lo
SUPT20H	BRG1lo
SVIL	BRG1lo
SWSAP1	BRG1lo
SYCP2	BRG1lo
SYF2	BRG1lo
TBL1X	BRG1lo
TET1	BRG1lo
TEX14	BRG1lo
THRA	BRG1lo
TIAL1	BRG1lo
TK2	BRG1lo
TNKS2	BRG1lo
TNRC6A	BRG1lo
TOB1	BRG1lo
TOP3B	BRG1lo
TRERF1	BRG1lo
TRIM32	BRG1lo
TSC22D1	BRG1lo
TSC22D3	BRG1lo
TSHZ2	BRG1lo
TTC21B	BRG1lo
TUBG2	BRG1lo
UBA7	BRG1lo
UPF3A	BRG1lo
USP19	BRG1lo
USP21	BRG1lo
USP3	BRG1lo
VPS4B	BRG1lo
WDR6	BRG1lo
WNT7A	BRG1lo
XIAP	BRG1lo
XPC	BRG1lo
YJU2B	BRG1lo
YTHDF1	BRG1lo
YY1	BRG1lo
ZBED6	BRG1lo
ZBTB1	BRG1lo
ZBTB16	BRG1lo
ZBTB2	BRG1lo
ZBTB33	BRG1lo
ZBTB38	BRG1lo
ZBTB40	BRG1lo
ZBTB49	BRG1lo
ZC3HAV1	BRG1lo
ZEB1	BRG1lo
ZFAT	BRG1lo
ZFP36L2	BRG1lo
ZFP62	BRG1lo
ZFX	BRG1lo
ZGPAT	BRG1lo
ZHX2	BRG1lo
ZMYND8	BRG1lo
ZNF136	BRG1lo
ZNF19	BRG1lo
ZNF20	BRG1lo
ZNF217	BRG1lo
ZNF226	BRG1lo
ZNF227	BRG1lo
ZNF266	BRG1lo
ZNF280D	BRG1lo
ZNF319	BRG1lo
ZNF331	BRG1lo
ZNF335	BRG1lo
ZNF337	BRG1lo
ZNF345	BRG1lo
ZNF362	BRG1lo
ZNF433	BRG1lo
ZNF439	BRG1lo
ZNF44	BRG1lo
ZNF440	BRG1lo
ZNF441	BRG1lo
ZNF443	BRG1lo
ZNF491	BRG1lo
ZNF518B	BRG1lo
ZNF555	BRG1lo
ZNF563	BRG1lo
ZNF564	BRG1lo
ZNF566	BRG1lo
ZNF567	BRG1lo
ZNF572	BRG1lo
ZNF589	BRG1lo
ZNF599	BRG1lo
ZNF627	BRG1lo
ZNF669	BRG1lo
ZNF692	BRG1lo
ZNF700	BRG1lo
ZNF708	BRG1lo
ZNF709	BRG1lo
ZNF721	BRG1lo
ZNF740	BRG1lo
ZNF763	BRG1lo
ZNF791	BRG1lo
ZNF799	BRG1lo
ZNF823	BRG1lo
ZNF83	BRG1lo
ZNF845	BRG1lo
ZNF846	BRG1lo
ZNF891	BRG1lo
ZRANB2	BRG1lo
ZRSR2	BRG1lo
ZSCAN29	BRG1lo
ZSWIM7	BRG1lo
ZXDC	BRG1lo
CDK14	BRG1lo
PCBP4	BRG1lo
SPATA22	BRG1lo
ZFP69	BRG1lo
ARID1A	BRG1hi
BCL7B	BRG1hi
SMARCA2	BRG1hi
SMARCA4	BRG1hi
SMARCAL1	BRG1hi
SMARCB1	BRG1hi
SMARCC1	BRG1hi
SMARCD1	BRG1hi
SMARCE1	BRG1hi
AAAS	BRG1hi
AAR2	BRG1hi
ACTN4	BRG1hi
ACTR2	BRG1hi
ADAMTS1	BRG1hi
ADAR	BRG1hi
ADRB2	BRG1hi
AEBP2	BRG1hi
AGO2	BRG1hi
ALKBH2	BRG1hi
ANAPC7	BRG1hi
ANKLE2	BRG1hi
ANKRD17	BRG1hi
AP3B1	BRG1hi
AP3D1	BRG1hi
APLP1	BRG1hi
AQR	BRG1hi
ARID5A	BRG1hi
ASCC3	BRG1hi
ASF1B	BRG1hi
ASXL1	BRG1hi
ATAD5	BRG1hi
ATF3	BRG1hi
ATF6	BRG1hi
ATG5	BRG1hi
ATP23	BRG1hi
ATR	BRG1hi
ATRIP	BRG1hi
AURKA	BRG1hi
AVEN	BRG1hi
BABAM2	BRG1hi
BAG4	BRG1hi
BATF	BRG1hi
BATF3	BRG1hi
BAZ1B	BRG1hi
BCAT1	BRG1hi
BCL2L12	BRG1hi
BCL6	BRG1hi
BCOR	BRG1hi
BHLHE40	BRG1hi
BRIP1	BRG1hi
BRME1	BRG1hi
BUB1	BRG1hi
BUB3	BRG1hi
BUD13	BRG1hi
BUD23	BRG1hi
C17orf49	BRG1hi
CALM2	BRG1hi
CAMK2D	BRG1hi
CAND1	BRG1hi
CASP3	BRG1hi
CASZ1	BRG1hi
CBX1	BRG1hi
CBX2	BRG1hi
CBX5	BRG1hi
CCAR2	BRG1hi
CCNB2	BRG1hi
CCNI2	BRG1hi
CCNJ	BRG1hi
CCP110	BRG1hi
CCT2	BRG1hi
CCT4	BRG1hi
CCT8	BRG1hi
CD40	BRG1hi
CDC23	BRG1hi
CDC27	BRG1hi
CDC5L	BRG1hi
CDC7	BRG1hi
CDCA5	BRG1hi
CDK12	BRG1hi
CDK8	BRG1hi
CDKN1A	BRG1hi
CDKN3	BRG1hi
CDT1	BRG1hi
CEBPG	BRG1hi
CENPX	BRG1hi
CEP152	BRG1hi
CEP295	BRG1hi
CETN3	BRG1hi
CFL1	BRG1hi
CHD5	BRG1hi
CHMP4B	BRG1hi
CHORDC1	BRG1hi
CHRAC1	BRG1hi
CHTF18	BRG1hi
CKAP2	BRG1hi
CNOT1	BRG1hi
CNOT9	BRG1hi
COMMD1	BRG1hi
COPRS	BRG1hi
CREB3L4	BRG1hi
CRNKL1	BRG1hi
CSNK2A1	BRG1hi
CSNK2A2	BRG1hi
CSRNP1	BRG1hi
CSTF3	BRG1hi
CTBP2	BRG1hi
CTLA4	BRG1hi
CTR9	BRG1hi
CUL1	BRG1hi
CUL4A	BRG1hi
CWC15	BRG1hi
CWC27	BRG1hi
CYP1B1	BRG1hi
DAZAP1	BRG1hi
DBR1	BRG1hi
DDB1	BRG1hi
DDB2	BRG1hi
DDX39A	BRG1hi
DDX47	BRG1hi
DEK	BRG1hi
DFFA	BRG1hi
DHX35	BRG1hi
DLX4	BRG1hi
DNMT1	BRG1hi
DNMT3B	BRG1hi
DOT1L	BRG1hi
DPY30	BRG1hi
DSCC1	BRG1hi
DSN1	BRG1hi
DUS3L	BRG1hi
E2F6	BRG1hi
EDC3	BRG1hi
EGR3	BRG1hi
EID1	BRG1hi
EIF2AK4	BRG1hi
EIF4A3	BRG1hi
ELAVL1	BRG1hi
ERCC4	BRG1hi
ERCC6L	BRG1hi
ESRRB	BRG1hi
ETS2	BRG1hi
ETV6	BRG1hi
EXO1	BRG1hi
EXO5	BRG1hi
EXOC2	BRG1hi
EXOC3	BRG1hi
EXOC4	BRG1hi
EXOC5	BRG1hi
EXOC6	BRG1hi
EXOSC9	BRG1hi
EYA3	BRG1hi
FAAP24	BRG1hi
FAF1	BRG1hi
FAM83D	BRG1hi
FANCA	BRG1hi
FANCC	BRG1hi
FANCI	BRG1hi
FANCL	BRG1hi
FBL	BRG1hi
FNIP2	BRG1hi
FOSL2	BRG1hi
FOXM1	BRG1hi
FOXP3	BRG1hi
GADD45A	BRG1hi
GAR1	BRG1hi
GINS2	BRG1hi
GINS4	BRG1hi
GLO1	BRG1hi
GRSF1	BRG1hi
GRWD1	BRG1hi
GTF2A2	BRG1hi
GTF2E2	BRG1hi
GTF2F1	BRG1hi
GTF2F2	BRG1hi
GTF3C4	BRG1hi
HAT1	BRG1hi
HAUS8	BRG1hi
HDAC2	BRG1hi
HDAC9	BRG1hi
HIPK2	BRG1hi
HIVEP1	BRG1hi
HIVEP3	BRG1hi
HMGB2	BRG1hi
HMGN1	BRG1hi
HMGN2	BRG1hi
HNRNPA0	BRG1hi
HNRNPA1	BRG1hi
HNRNPD	BRG1hi
HNRNPK	BRG1hi
HNRNPL	BRG1hi
HNRNPR	BRG1hi
HOPX	BRG1hi
HOXB6	BRG1hi
HOXB7	BRG1hi
HSBP1	BRG1hi
HSPA8	BRG1hi
HSPD1	BRG1hi
IKZF4	BRG1hi
IMMP2L	BRG1hi
ING2	BRG1hi
INIP	BRG1hi
INO80	BRG1hi
INTS12	BRG1hi
INTS5	BRG1hi
IQGAP3	BRG1hi
ISY1	BRG1hi
JADE3	BRG1hi
JUN	BRG1hi
JUNB	BRG1hi
KDM1A	BRG1hi
KHDRBS1	BRG1hi
KHDRBS3	BRG1hi
KHSRP	BRG1hi
KIAA0753	BRG1hi
KIF20B	BRG1hi
KIF3A	BRG1hi
KLF10	BRG1hi
KLF11	BRG1hi
KLF16	BRG1hi
KLHL18	BRG1hi
KNSTRN	BRG1hi
KPNA6	BRG1hi
KPNB1	BRG1hi
L3MBTL4	BRG1hi
LARP1	BRG1hi
LARP7	BRG1hi
LMCD1	BRG1hi
LMNB1	BRG1hi
LMNB2	BRG1hi
LSM11	BRG1hi
LSM6	BRG1hi
LUC7L2	BRG1hi
MAFF	BRG1hi
MAFG	BRG1hi
MAGEF1	BRG1hi
MAMLD1	BRG1hi
MAP4	BRG1hi
MAPRE1	BRG1hi
MCM10	BRG1hi
MCM3	BRG1hi
MCM5	BRG1hi
MCM8	BRG1hi
MCMBP	BRG1hi
MED1	BRG1hi
MED14	BRG1hi
MED24	BRG1hi
MED30	BRG1hi
MELK	BRG1hi
MEX3D	BRG1hi
MFAP1	BRG1hi
MGME1	BRG1hi
MGMT	BRG1hi
MICAL2	BRG1hi
MIER2	BRG1hi
MIIP	BRG1hi
MIS18A	BRG1hi
MKI67	BRG1hi
MLF1	BRG1hi
MLH1	BRG1hi
MLX	BRG1hi
MORF4L2	BRG1hi
MRE11	BRG1hi
MSH2	BRG1hi
MSH6	BRG1hi
MTA2	BRG1hi
MTOR	BRG1hi
MYBBP1A	BRG1hi
MYC	BRG1hi
MYO6	BRG1hi
NCAPG2	BRG1hi
NCAPH	BRG1hi
NCBP2	BRG1hi
NCBP3	BRG1hi
NCOA3	BRG1hi
NCOA6	BRG1hi
NCOR2	BRG1hi
NDE1	BRG1hi
NELFA	BRG1hi
NELFCD	BRG1hi
NFIC	BRG1hi
NFYC	BRG1hi
NME6	BRG1hi
NOCT	BRG1hi
NONO	BRG1hi
NR4A1	BRG1hi
NR6A1	BRG1hi
NSD2	BRG1hi
NSFL1C	BRG1hi
NSMCE1	BRG1hi
NSMCE2	BRG1hi
NSRP1	BRG1hi
NTHL1	BRG1hi
NUDC	BRG1hi
NUP62	BRG1hi
NUP98	BRG1hi
NVL	BRG1hi
OBI1	BRG1hi
ORC6	BRG1hi
PABPC4	BRG1hi
PALB2	BRG1hi
PARK7	BRG1hi
PAX5	BRG1hi
PDE12	BRG1hi
PDS5A	BRG1hi
PELP1	BRG1hi
PFKM	BRG1hi
PHF14	BRG1hi
PHGDH	BRG1hi
PHLDA3	BRG1hi
PIAS4	BRG1hi
PKD2	BRG1hi
PLAGL2	BRG1hi
PML	BRG1hi
POLA1	BRG1hi
POLA2	BRG1hi
POLD1	BRG1hi
POLE	BRG1hi
POLH	BRG1hi
POLR2A	BRG1hi
POLR2C	BRG1hi
POLR2E	BRG1hi
POLR2H	BRG1hi
POU2AF1	BRG1hi
PPIL1	BRG1hi
PPP1R8	BRG1hi
PPP3CB	BRG1hi
PRIM1	BRG1hi
PRKACA	BRG1hi
PRMT1	BRG1hi
PRPF31	BRG1hi
PRPF40B	BRG1hi
PRR5L	BRG1hi
PSMG2	BRG1hi
PTBP1	BRG1hi
PTPN2	BRG1hi
PTTG1	BRG1hi
PUS1	BRG1hi
PWWP3A	BRG1hi
RAD23B	BRG1hi
RAD50	BRG1hi
RAD51B	BRG1hi
RAD51C	BRG1hi
RAD54L2	BRG1hi
RAE1	BRG1hi
RAF1	BRG1hi
RARG	BRG1hi
RB1	BRG1hi
RBBP4	BRG1hi
RBFOX2	BRG1hi
RBL1	BRG1hi
RBM10	BRG1hi
RBM15	BRG1hi
RBM17	BRG1hi
RBM19	BRG1hi
RBM27	BRG1hi
RBM42	BRG1hi
RBPJ	BRG1hi
RELB	BRG1hi
REXO4	BRG1hi
RFC1	BRG1hi
RFC3	BRG1hi
RFC4	BRG1hi
RHNO1	BRG1hi
RINT1	BRG1hi
RMI2	BRG1hi
RNASEH2A	BRG1hi
RNF4	BRG1hi
RNF8	BRG1hi
RPAP1	BRG1hi
RPS6KA4	BRG1hi
RPS6KA5	BRG1hi
RPTOR	BRG1hi
RRP1B	BRG1hi
RSRC1	BRG1hi
RTEL1	BRG1hi
RTEL1.TNFRSF6B	BRG1hi
RTF2	BRG1hi
RUVBL1	BRG1hi
RXRA	BRG1hi
RYBP	BRG1hi
SAMD4B	BRG1hi
SAP30	BRG1hi
SARS1	BRG1hi
SART1	BRG1hi
SART3	BRG1hi
SBNO2	BRG1hi
SCAF1	BRG1hi
SCAF4	BRG1hi
SENP1	BRG1hi
SEPTIN7	BRG1hi
SEPTIN8	BRG1hi
SERBP1	BRG1hi
SETBP1	BRG1hi
SETMAR	BRG1hi
SF3A2	BRG1hi
SF3B2	BRG1hi
SF3B6	BRG1hi
SGK1	BRG1hi
SGO2	BRG1hi
SHLD2	BRG1hi
SLC15A4	BRG1hi
SLC16A1	BRG1hi
SMAD2	BRG1hi
SMC3	BRG1hi
SMNDC1	BRG1hi
SMYD3	BRG1hi
SNRNP40	BRG1hi
SNRPD3	BRG1hi
SNRPE	BRG1hi
SNRPF	BRG1hi
SOS1	BRG1hi
SP140	BRG1hi
SPEN	BRG1hi
SPRED2	BRG1hi
SREBF1	BRG1hi
SRSF1	BRG1hi
SRSF10	BRG1hi
SRSF2	BRG1hi
SRSF3	BRG1hi
SSB	BRG1hi
STAG1	BRG1hi
STAT3	BRG1hi
STK16	BRG1hi
SWAP70	BRG1hi
SYCE2	BRG1hi
TACC1	BRG1hi
TAF1A	BRG1hi
TAF4B	BRG1hi
TASOR2	BRG1hi
TATDN1	BRG1hi
TCF3	BRG1hi
TELO2	BRG1hi
TET2	BRG1hi
TFCP2L1	BRG1hi
TFEB	BRG1hi
TGIF2	BRG1hi
THOC3	BRG1hi
THOC6	BRG1hi
TMEM109	BRG1hi
TNFRSF1B	BRG1hi
TNFSF4	BRG1hi
TNIP1	BRG1hi
TNIP3	BRG1hi
TONSL	BRG1hi
TOP2A	BRG1hi
TP53	BRG1hi
TRIM37	BRG1hi
TRIP12	BRG1hi
TRIP13	BRG1hi
TRMT6	BRG1hi
TRMT61A	BRG1hi
TSEN2	BRG1hi
TSHZ3	BRG1hi
TSN	BRG1hi
TTI1	BRG1hi
TTI2	BRG1hi
TUBGCP3	BRG1hi
TXN	BRG1hi
UBE2I	BRG1hi
UBE2S	BRG1hi
UBE2V2	BRG1hi
UCHL5	BRG1hi
UPF1	BRG1hi
UPF3B	BRG1hi
USP39	BRG1hi
VDR	BRG1hi
VEGFA	BRG1hi
VIM	BRG1hi
VRK1	BRG1hi
WASHC5	BRG1hi
WBP11	BRG1hi
WDR18	BRG1hi
WDR4	BRG1hi
WDR43	BRG1hi
WDR5	BRG1hi
WDR76	BRG1hi
WEE1	BRG1hi
WRAP53	BRG1hi
WRNIP1	BRG1hi
WWOX	BRG1hi
WWTR1	BRG1hi
XRCC3	BRG1hi
XRCC4	BRG1hi
XRCC5	BRG1hi
YJU2	BRG1hi
YY2	BRG1hi
ZC3H12A	BRG1hi
ZC3H13	BRG1hi
ZEB2	BRG1hi
ZGRF1	BRG1hi
ZMIZ1	BRG1hi
ZMPSTE24	BRG1hi
ZNF142	BRG1hi
ZNF562	BRG1hi
ZNF593	BRG1hi
ZNF678	BRG1hi
ZNF827	BRG1hi
ZNFX1	BRG1hi
