# Supplementary material for: Bivalent chromatin accommodates survivin and BRG1/SWI complex to activate DNA damage response in CD4+ cells
Source: Cell Commun Signal. 2024 Sep 11;22:440. doi: 10.1186/s12964-024-01814-4 (PMC11389452; doi:10.1186/s12964-024-01814-4)
Supplement: Supplementary file 6 — Additional file 6: Supporting Table T5. Rbind values of ARID1A, ARID2, SMARCC2, SMARCD1, and SMARCE1. [file 12964_2024_1814_MOESM6_ESM.xlsx]

## Sheet: ARID1A_O14497
Position_fasta	Entry	robbind	resname_fasta	complex (PDB ID)	bindin PepArr
1722	O14497	1	R	cBAF (6ltj)
1726	O14497	1	E	cBAF (6ltj)
1732	O14497	1	K	cBAF (6ltj)
1738	O14497	0.983333	D	cBAF (6ltj)
1833	O14497	0.966667	R	cBAF (6ltj)
1	O14497	0	M
2	O14497	0	A
3	O14497	0	A
4	O14497	0	Q
5	O14497	0	V
6	O14497	0	A
7	O14497	0	P
8	O14497	0	A
9	O14497	0	A
10	O14497	0	A
11	O14497	0	S
12	O14497	0	S
13	O14497	0	L
14	O14497	0	G
15	O14497	0	N
16	O14497	0	P
17	O14497	0	P
18	O14497	0	P
19	O14497	0	P
20	O14497	0	P
21	O14497	0.316667	P
22	O14497	0.316667	S
23	O14497	0.0833333	E
24	O14497	0.166667	L
25	O14497	0.333333	K
26	O14497	0.666667	K
27	O14497	0.65	A
28	O14497	0.266667	E
29	O14497	0.65	Q
30	O14497	0.65	Q
31	O14497	0.983333	Q
32	O14497	0.783333	R
33	O14497	0.35	E
34	O14497	0.35	E
35	O14497	0.983333	A
36	O14497	0.966667	G
37	O14497	0.966667	G
38	O14497	0.35	E
39	O14497	1	A
40	O14497	1	A
41	O14497	0.683333	A
42	O14497	0.683333	A
43	O14497	0.683333	A
44	O14497	0.683333	A
45	O14497	0.683333	A
46	O14497	0.333333	E
47	O14497	0.65	R
48	O14497	0.65	G
49	O14497	0.333333	E
50	O14497	0.7	M
51	O14497	0.466667	K
52	O14497	0.35	A
53	O14497	0.35	A
54	O14497	0.35	A
55	O14497	0.333333	G
56	O14497	0.366667	Q
57	O14497	0.25	E
58	O14497	0.366667	S
59	O14497	0.25	E
60	O14497	0.333333	G
61	O14497	0.05	P
62	O14497	0.0333333	A
63	O14497	0.05	V
64	O14497	0	G
65	O14497	0.05	P
66	O14497	0.283333	P
67	O14497	0.2	Q
68	O14497	0.283333	P
69	O14497	0.116667	L
70	O14497	0.116667	G
71	O14497	0.7	K
72	O14497	0.116667	E
73	O14497	0.433333	L
74	O14497	0.5	Q
75	O14497	0.1	D
76	O14497	0.5	G
77	O14497	0.583333	A
78	O14497	0.116667	E
79	O14497	0.6	S
80	O14497	0.55	N
81	O14497	0.383333	G
82	O14497	0.383333	G
83	O14497	0.383333	G
84	O14497	0.383333	G
85	O14497	0.383333	G
86	O14497	0.233333	G
87	O14497	0.233333	G
88	O14497	0.366667	A
89	O14497	0.233333	G
90	O14497	0.383333	S
91	O14497	0.216667	G
92	O14497	0.216667	G
93	O14497	0.216667	G
94	O14497	0.383333	P
95	O14497	0.216667	G
96	O14497	0.416667	A
97	O14497	0.05	E
98	O14497	0.466667	P
99	O14497	0.0333333	D
100	O14497	0.266667	L
101	O14497	0.25	K
102	O14497	0.166667	N
103	O14497	0.2	S
104	O14497	0.166667	N
105	O14497	0.116667	G
106	O14497	0.1	N
107	O14497	0.1	A
108	O14497	0.0666667	G
109	O14497	0.116667	P
110	O14497	0.0166667	R
111	O14497	0.0333333	P
112	O14497	0.0333333	A
113	O14497	0.0166667	L
114	O14497	0.0333333	N
115	O14497	0.0333333	N
116	O14497	0.133333	N
117	O14497	0.0833333	L
118	O14497	0.166667	T
119	O14497	0	E
120	O14497	0.166667	P
121	O14497	0.2	P
122	O14497	0.0833333	G
123	O14497	0.0833333	G
124	O14497	0.0833333	G
125	O14497	0.0833333	G
126	O14497	0.0833333	G
127	O14497	0.0833333	G
128	O14497	0.166667	S
129	O14497	0.166667	S
130	O14497	0	D
131	O14497	0	G
132	O14497	0.0333333	V
133	O14497	0	G
134	O14497	0.0166667	A
135	O14497	0.0333333	P
136	O14497	0	P
137	O14497	0	H
138	O14497	0	S
139	O14497	0	A
140	O14497	0	A
141	O14497	0.1	A
142	O14497	0.1	A
143	O14497	0.0833333	L
144	O14497	0.1	P
145	O14497	0.1	P
146	O14497	0.383333	P
147	O14497	0.333333	A
148	O14497	0.0166667	Y
149	O14497	0.2	G
150	O14497	0.116667	F
151	O14497	0.2	G
152	O14497	0.283333	Q
153	O14497	0.383333	P
154	O14497	0.0166667	Y
155	O14497	0.2	G
156	O14497	0.0833333	R
157	O14497	0.2	S
158	O14497	0.283333	P
159	O14497	0.2	S
160	O14497	0.233333	A
161	O14497	0	V
162	O14497	0	A
163	O14497	0	A
164	O14497	0	A
165	O14497	0	A
166	O14497	0	A
167	O14497	0	A
168	O14497	0	V
169	O14497	0	F
170	O14497	0	H
171	O14497	0	Q
172	O14497	0	Q
173	O14497	0	H
174	O14497	0	G
175	O14497	0	G
176	O14497	0	Q
177	O14497	0	Q
178	O14497	0	S
179	O14497	0	P
180	O14497	0	G
181	O14497	0.15	L
182	O14497	0.25	A
183	O14497	0.25	A
184	O14497	0.15	L
185	O14497	0.283333	Q
186	O14497	0.416667	S
187	O14497	0.233333	G
188	O14497	0.233333	G
189	O14497	0.233333	G
190	O14497	0.233333	G
191	O14497	0.3	G
192	O14497	0.3	L
193	O14497	0.05	E
194	O14497	0.533333	P
195	O14497	0.05	Y
196	O14497	0.183333	A
197	O14497	0.15	G
198	O14497	0.233333	P
199	O14497	0.2	Q
200	O14497	0.2	Q
201	O14497	0.166667	N
202	O14497	0.166667	S
203	O14497	0.283333	H
204	O14497	0	D
205	O14497	0.283333	H
206	O14497	0.4	G
207	O14497	0.283333	F
208	O14497	0.416667	P
209	O14497	0.416667	N
210	O14497	0.466667	H
211	O14497	0.75	Q
212	O14497	0.233333	Y
213	O14497	0.75	N
214	O14497	0.75	S
215	O14497	0.233333	Y
216	O14497	0.233333	Y
217	O14497	0.766667	P
218	O14497	0.766667	N
219	O14497	0.533333	R
220	O14497	0.766667	S
221	O14497	0.433333	A
222	O14497	0.116667	Y
223	O14497	0.433333	P
224	O14497	0.433333	P
225	O14497	0.433333	P
226	O14497	0.1	A
227	O14497	0.1	P
228	O14497	0.1	A
229	O14497	0	Y
230	O14497	0.1	A
231	O14497	0	L
232	O14497	0	S
233	O14497	0	S
234	O14497	0	P
235	O14497	0	R
236	O14497	0	G
237	O14497	0	G
238	O14497	0	T
239	O14497	0	P
240	O14497	0	G
241	O14497	0	S
242	O14497	0	G
243	O14497	0	A
244	O14497	0	A
245	O14497	0	A
246	O14497	0	A
247	O14497	0	A
248	O14497	0	G
249	O14497	0	S
250	O14497	0	K
251	O14497	0	P
252	O14497	0	P
253	O14497	0	P
254	O14497	0	S
255	O14497	0	S
256	O14497	0	S
257	O14497	0	A
258	O14497	0	S
259	O14497	0	A
260	O14497	0	S
261	O14497	0.0166667	S
262	O14497	0.0166667	S
263	O14497	0.0166667	S
264	O14497	0.0166667	S
265	O14497	0.0166667	S
266	O14497	0.0166667	F
267	O14497	0.133333	A
268	O14497	0.1	Q
269	O14497	0.1	Q
270	O14497	0	R
271	O14497	0.0166667	F
272	O14497	0.0333333	G
273	O14497	0.133333	A
274	O14497	0.1	M
275	O14497	0.0333333	G
276	O14497	0.0333333	G
277	O14497	0.0333333	G
278	O14497	0.0333333	G
279	O14497	0.116667	P
280	O14497	0.0833333	S
281	O14497	0	A
282	O14497	0	A
283	O14497	0	G
284	O14497	0	G
285	O14497	0	G
286	O14497	0	T
287	O14497	0	P
288	O14497	0	Q
289	O14497	0	P
290	O14497	0	T
291	O14497	0	A
292	O14497	0	T
293	O14497	0	P
294	O14497	0	T
295	O14497	0	L
296	O14497	0.0333333	N
297	O14497	0.0333333	Q
298	O14497	0.0166667	L
299	O14497	0.0166667	L
300	O14497	0.0333333	T
301	O14497	0.366667	S
302	O14497	0.383333	P
303	O14497	0.366667	S
304	O14497	0.366667	S
305	O14497	0.366667	A
306	O14497	0.633333	R
307	O14497	0.666667	G
308	O14497	0.433333	Y
309	O14497	0.7	Q
310	O14497	0.666667	G
311	O14497	0.766667	Y
312	O14497	1	P
313	O14497	0.983333	G
314	O14497	0.983333	G
315	O14497	0.816667	D
316	O14497	0.666667	Y
317	O14497	0.733333	S
318	O14497	0.683333	G
319	O14497	0.683333	G
320	O14497	0.75	P
321	O14497	0.433333	Q
322	O14497	0.333333	D
323	O14497	0.35	G
324	O14497	0.35	G
325	O14497	0.416667	A
326	O14497	0.0166667	G
327	O14497	0.233333	K
328	O14497	0.0166667	G
329	O14497	0.133333	P
330	O14497	0.0833333	A
331	O14497	0	D
332	O14497	0.0833333	M
333	O14497	0.0666667	A
334	O14497	0.0833333	S
335	O14497	0.0833333	Q
336	O14497	0	C
337	O14497	0	W
338	O14497	0.0166667	G
339	O14497	0.05	A
340	O14497	0.05	A
341	O14497	0.05	A
342	O14497	0.05	A
343	O14497	0.05	A
344	O14497	0.05	A
345	O14497	0.05	A
346	O14497	0	A
347	O14497	0	A
348	O14497	0	A
349	O14497	0	A
350	O14497	0	S
351	O14497	0	G
352	O14497	0	G
353	O14497	0	A
354	O14497	0	Q
355	O14497	0	Q
356	O14497	0	R
357	O14497	0	S
358	O14497	0	H
359	O14497	0	H
360	O14497	0	A
361	O14497	0	P
362	O14497	0	M
363	O14497	0	S
364	O14497	0	P
365	O14497	0	G
366	O14497	0	S
367	O14497	0	S
368	O14497	0	G
369	O14497	0	G
370	O14497	0	G
371	O14497	0	G
372	O14497	0	Q
373	O14497	0	P
374	O14497	0	L
375	O14497	0	A
376	O14497	0	R
377	O14497	0	T
378	O14497	0.0333333	P
379	O14497	0.0166667	Q
380	O14497	0.0333333	P
381	O14497	0.05	S
382	O14497	0.05	S
383	O14497	0.1	P
384	O14497	0.0333333	M
385	O14497	0.0666667	D
386	O14497	0.116667	Q
387	O14497	0.0833333	M
388	O14497	0.0666667	G
389	O14497	0.0166667	K
390	O14497	0.0833333	M
391	O14497	0	R
392	O14497	0.233333	P
393	O14497	0.166667	Q
394	O14497	0.233333	P
395	O14497	0.0333333	Y
396	O14497	0.0666667	G
397	O14497	0.0666667	G
398	O14497	0.133333	T
399	O14497	0.0833333	N
400	O14497	0.166667	P
401	O14497	0	Y
402	O14497	0.0666667	S
403	O14497	0.0666667	Q
404	O14497	0.0666667	Q
405	O14497	0.0666667	Q
406	O14497	0	G
407	O14497	0	P
408	O14497	0	P
409	O14497	0	S
410	O14497	0	G
411	O14497	0	P
412	O14497	0	Q
413	O14497	0	Q
414	O14497	0	G
415	O14497	0.0333333	H
416	O14497	0.316667	G
417	O14497	0.1	Y
418	O14497	0.333333	P
419	O14497	0.316667	G
420	O14497	0.333333	Q
421	O14497	0.383333	P
422	O14497	0.1	Y
423	O14497	0.333333	G
424	O14497	0.366667	S
425	O14497	0.366667	Q
426	O14497	0.45	T
427	O14497	0.5	P
428	O14497	0.45	Q
429	O14497	0.1	R
430	O14497	0.133333	Y
431	O14497	0.166667	P
432	O14497	0.1	M
433	O14497	0.116667	T
434	O14497	0.1	M
435	O14497	0.116667	Q
436	O14497	0.0666667	G
437	O14497	0	R
438	O14497	0.133333	A
439	O14497	0.116667	Q
440	O14497	0.116667	S
441	O14497	0.0666667	A
442	O14497	0.0833333	M
443	O14497	0.0166667	G
444	O14497	0.0166667	G
445	O14497	0.0166667	L
446	O14497	0.0666667	S
447	O14497	0	Y
448	O14497	0.0833333	T
449	O14497	0.0666667	Q
450	O14497	0.0666667	Q
451	O14497	0.0666667	I
452	O14497	0.116667	P
453	O14497	0.116667	P
454	O14497	0	Y
455	O14497	0	G
456	O14497	0.0666667	Q
457	O14497	0.0666667	Q
458	O14497	0	G
459	O14497	0.116667	P
460	O14497	0.0666667	S
461	O14497	0.1	G
462	O14497	0.0333333	Y
463	O14497	0.1	G
464	O14497	0.233333	Q
465	O14497	0.233333	Q
466	O14497	0.1	G
467	O14497	0.2	Q
468	O14497	0.283333	T
469	O14497	0.316667	P
470	O14497	0.0333333	Y
471	O14497	0.0333333	Y
472	O14497	0.15	N
473	O14497	0.166667	Q
474	O14497	0.166667	Q
475	O14497	0.183333	S
476	O14497	0	P
477	O14497	0	H
478	O14497	0	P
479	O14497	0	Q
480	O14497	0	Q
481	O14497	0	Q
482	O14497	0	Q
483	O14497	0	P
484	O14497	0	P
485	O14497	0	Y
486	O14497	0	S
487	O14497	0	Q
488	O14497	0	Q
489	O14497	0	P
490	O14497	0	P
491	O14497	0	S
492	O14497	0	Q
493	O14497	0	T
494	O14497	0	P
495	O14497	0	H
496	O14497	0	A
497	O14497	0	Q
498	O14497	0	P
499	O14497	0	S
500	O14497	0	Y
501	O14497	0	Q
502	O14497	0	Q
503	O14497	0	Q
504	O14497	0	P
505	O14497	0	Q
506	O14497	0	S
507	O14497	0	Q
508	O14497	0	P
509	O14497	0	P
510	O14497	0	Q
511	O14497	0	L
512	O14497	0	Q
513	O14497	0	S
514	O14497	0	S
515	O14497	0	Q
516	O14497	0	P
517	O14497	0	P
518	O14497	0	Y
519	O14497	0	S
520	O14497	0	Q
521	O14497	0	Q
522	O14497	0	P
523	O14497	0	S
524	O14497	0	Q
525	O14497	0	P
526	O14497	0	P
527	O14497	0	H
528	O14497	0	Q
529	O14497	0	Q
530	O14497	0	S
531	O14497	0	P
532	O14497	0	A
533	O14497	0	P
534	O14497	0	Y
535	O14497	0	P
536	O14497	0	S
537	O14497	0	Q
538	O14497	0	Q
539	O14497	0	S
540	O14497	0	T
541	O14497	0	T
542	O14497	0	Q
543	O14497	0	Q
544	O14497	0	H
545	O14497	0	P
546	O14497	0	Q
547	O14497	0	S
548	O14497	0	Q
549	O14497	0	P
550	O14497	0	P
551	O14497	0	Y
552	O14497	0	S
553	O14497	0	Q
554	O14497	0	P
555	O14497	0	Q
556	O14497	0	A
557	O14497	0	Q
558	O14497	0	S
559	O14497	0	P
560	O14497	0	Y
561	O14497	0	Q
562	O14497	0	Q
563	O14497	0	Q
564	O14497	0	Q
565	O14497	0	P
566	O14497	0	Q
567	O14497	0	Q
568	O14497	0	P
569	O14497	0	A
570	O14497	0	P
571	O14497	0	S
572	O14497	0	T
573	O14497	0	L
574	O14497	0	S
575	O14497	0	Q
576	O14497	0	Q
577	O14497	0	A
578	O14497	0	A
579	O14497	0	Y
580	O14497	0	P
581	O14497	0	Q
582	O14497	0	P
583	O14497	0	Q
584	O14497	0	S
585	O14497	0	Q
586	O14497	0	Q
587	O14497	0	S
588	O14497	0	Q
589	O14497	0	Q
590	O14497	0	T
591	O14497	0.1	A
592	O14497	0	Y
593	O14497	0.1	S
594	O14497	0.1	Q
595	O14497	0.1	Q
596	O14497	0.366667	R
597	O14497	0.116667	F
598	O14497	0.416667	P
599	O14497	0.416667	P
600	O14497	0.416667	P
601	O14497	0.533333	Q
602	O14497	0.1	E
603	O14497	0.466667	L
604	O14497	0.55	S
605	O14497	0.533333	Q
606	O14497	0.0833333	D
607	O14497	0.45	S
608	O14497	0.166667	F
609	O14497	0.383333	G
610	O14497	0.45	S
611	O14497	0.116667	Q
612	O14497	0.1	A
613	O14497	0.133333	S
614	O14497	0.133333	S
615	O14497	0.1	A
616	O14497	0	P
617	O14497	0	S
618	O14497	0	M
619	O14497	0	T
620	O14497	0	S
621	O14497	0.133333	S
622	O14497	0.183333	K
623	O14497	0.1	G
624	O14497	0.1	G
625	O14497	0.15	Q
626	O14497	0.0666667	E
627	O14497	0.0666667	D
628	O14497	0.2	M
629	O14497	0.2	N
630	O14497	0.166667	L
631	O14497	0.233333	S
632	O14497	0.166667	L
633	O14497	0.25	Q
634	O14497	0.233333	S
635	O14497	0.0833333	R
636	O14497	0.433333	P
637	O14497	0.416667	S
638	O14497	0.416667	S
639	O14497	0.366667	L
640	O14497	0.433333	P
641	O14497	0.4	D
642	O14497	0.633333	L
643	O14497	0.65	S
644	O14497	0.633333	G
645	O14497	0.65	S
646	O14497	0.983333	I
647	O14497	0.483333	D
648	O14497	0.483333	D
649	O14497	0.933333	L
650	O14497	1	P
651	O14497	0.666667	M
652	O14497	0.633333	G
653	O14497	0.666667	T
654	O14497	0.416667	E
655	O14497	0.633333	G
656	O14497	0.316667	A
657	O14497	0.3	L
658	O14497	0.333333	S
659	O14497	0.333333	P
660	O14497	0.3	G
661	O14497	0	V
662	O14497	0	S
663	O14497	0	T
664	O14497	0	S
665	O14497	0	G
666	O14497	0	I
667	O14497	0	S
668	O14497	0	S
669	O14497	0	S
670	O14497	0	Q
671	O14497	0	G
672	O14497	0	E
673	O14497	0	Q
674	O14497	0	S
675	O14497	0	N
676	O14497	0	P
677	O14497	0	A
678	O14497	0	Q
679	O14497	0	S
680	O14497	0	P
681	O14497	0	F
682	O14497	0	S
683	O14497	0	P
684	O14497	0	H
685	O14497	0	T
686	O14497	0	S
687	O14497	0	P
688	O14497	0	H
689	O14497	0	L
690	O14497	0	P
691	O14497	0	G
692	O14497	0	I
693	O14497	0	R
694	O14497	0	G
695	O14497	0	P
696	O14497	0	S
697	O14497	0	P
698	O14497	0	S
699	O14497	0	P
700	O14497	0	V
701	O14497	0	G
702	O14497	0	S
703	O14497	0	P
704	O14497	0	A
705	O14497	0	S
706	O14497	0	V
707	O14497	0	A
708	O14497	0	Q
709	O14497	0	S
710	O14497	0	R
711	O14497	0	S
712	O14497	0	G
713	O14497	0	P
714	O14497	0	L
715	O14497	0	S
716	O14497	0	P
717	O14497	0	A
718	O14497	0	A
719	O14497	0	V
720	O14497	0	P
721	O14497	0	G
722	O14497	0	N
723	O14497	0	Q
724	O14497	0	M
725	O14497	0	P
726	O14497	0	P
727	O14497	0	R
728	O14497	0	P
729	O14497	0	P
730	O14497	0	S
731	O14497	0	G
732	O14497	0	Q
733	O14497	0	S
734	O14497	0	D
735	O14497	0	S
736	O14497	0	I
737	O14497	0	M
738	O14497	0	H
739	O14497	0	P
740	O14497	0	S
741	O14497	0.333333	M
742	O14497	0.333333	N
743	O14497	0.333333	Q
744	O14497	0.333333	S
745	O14497	0.333333	S
746	O14497	0.6	I
747	O14497	0.616667	A
748	O14497	0.6	Q
749	O14497	0.316667	D
750	O14497	0.116667	R
751	O14497	0.5	G
752	O14497	0.116667	Y
753	O14497	0.566667	M
754	O14497	0.65	Q
755	O14497	0.116667	R
756	O14497	0.266667	N
757	O14497	0.383333	P
758	O14497	0.316667	Q
759	O14497	0.233333	M
760	O14497	0.383333	P
761	O14497	0.05	Q
762	O14497	0	Y
763	O14497	0.05	S
764	O14497	0.05	S
765	O14497	0.0666667	P
766	O14497	0	Q
767	O14497	0	P
768	O14497	0	G
769	O14497	0	S
770	O14497	0	A
771	O14497	0	L
772	O14497	0	S
773	O14497	0	P
774	O14497	0	R
775	O14497	0	Q
776	O14497	0	P
777	O14497	0	S
778	O14497	0	G
779	O14497	0	G
780	O14497	0	Q
781	O14497	0	I
782	O14497	0	H
783	O14497	0	T
784	O14497	0	G
785	O14497	0	M
786	O14497	0.05	G
787	O14497	0.0666667	S
788	O14497	0	Y
789	O14497	0.0666667	Q
790	O14497	0.0666667	Q
791	O14497	0.15	N
792	O14497	0.15	S
793	O14497	0.166667	M
794	O14497	0.116667	G
795	O14497	0.15	S
796	O14497	0.1	Y
797	O14497	0.433333	G
798	O14497	0.5	P
799	O14497	0.466667	Q
800	O14497	0.433333	G
801	O14497	0.716667	G
802	O14497	0.733333	Q
803	O14497	0.233333	Y
804	O14497	0.716667	G
805	O14497	0.75	P
806	O14497	0.766667	Q
807	O14497	0.733333	G
808	O14497	0.733333	G
809	O14497	0.233333	Y
810	O14497	0.816667	P
811	O14497	0.283333	R
812	O14497	0.516667	Q
813	O14497	0.566667	P
814	O14497	0.516667	N
815	O14497	0.133333	Y
816	O14497	0.183333	N
817	O14497	0.2	A
818	O14497	0.1	L
819	O14497	0.233333	P
820	O14497	0.183333	N
821	O14497	0.0833333	A
822	O14497	0.0666667	N
823	O14497	0	Y
824	O14497	0.0833333	P
825	O14497	0.0666667	S
826	O14497	0	A
827	O14497	0	G
828	O14497	0	M
829	O14497	0	A
830	O14497	0	G
831	O14497	0	G
832	O14497	0	I
833	O14497	0	N
834	O14497	0	P
835	O14497	0	M
836	O14497	0	G
837	O14497	0	A
838	O14497	0	G
839	O14497	0	G
840	O14497	0	Q
841	O14497	0	M
842	O14497	0	H
843	O14497	0	G
844	O14497	0	Q
845	O14497	0	P
846	O14497	0	G
847	O14497	0	I
848	O14497	0	P
849	O14497	0	P
850	O14497	0	Y
851	O14497	0	G
852	O14497	0	T
853	O14497	0	L
854	O14497	0	P
855	O14497	0	P
856	O14497	0.1	G
857	O14497	0	R
858	O14497	0.116667	M
859	O14497	0.15	S
860	O14497	0.283333	H
861	O14497	0.183333	A
862	O14497	0.15	S
863	O14497	0.116667	M
864	O14497	0.1	G
865	O14497	0.133333	N
866	O14497	0	R
867	O14497	0.216667	P
868	O14497	0.0333333	Y
869	O14497	0.1	G
870	O14497	0.216667	P
871	O14497	0	N
872	O14497	0	M
873	O14497	0.0166667	A
874	O14497	0	N
875	O14497	0	M
876	O14497	0	P
877	O14497	0	P
878	O14497	0	Q
879	O14497	0	V
880	O14497	0	G
881	O14497	0.0333333	S
882	O14497	0.0333333	G
883	O14497	0.0166667	M
884	O14497	0.0333333	C
885	O14497	0.0333333	P
886	O14497	0.0333333	P
887	O14497	0.0333333	P
888	O14497	0.0333333	G
889	O14497	0.0333333	G
890	O14497	0.0166667	M
891	O14497	0.0333333	N
892	O14497	0	R
893	O14497	0	K
894	O14497	0.0333333	T
895	O14497	0.0333333	Q
896	O14497	0.0333333	E
897	O14497	0	T
898	O14497	0	A
899	O14497	0	V
900	O14497	0	A
901	O14497	0	M
902	O14497	0	H
903	O14497	0	V
904	O14497	0	A
905	O14497	0	A
906	O14497	0	N
907	O14497	0	S
908	O14497	0	I
909	O14497	0	Q
910	O14497	0	N
911	O14497	0	R
912	O14497	0.05	P
913	O14497	0.05	P
914	O14497	0.0166667	G
915	O14497	0	Y
916	O14497	0.05	P
917	O14497	0.0333333	N
918	O14497	0.0333333	M
919	O14497	0.0333333	N
920	O14497	0.0333333	Q
921	O14497	0.0166667	G
922	O14497	0.0166667	G
923	O14497	0.0333333	M
924	O14497	0.0333333	M
925	O14497	0.0166667	G
926	O14497	0	T
927	O14497	0	G
928	O14497	0	P
929	O14497	0	P
930	O14497	0	Y
931	O14497	0	G
932	O14497	0	Q
933	O14497	0	G
934	O14497	0	I
935	O14497	0	N
936	O14497	0	S
937	O14497	0	M
938	O14497	0	A
939	O14497	0	G
940	O14497	0	M
941	O14497	0	I
942	O14497	0	N
943	O14497	0	P
944	O14497	0	Q
945	O14497	0	G
946	O14497	0	P
947	O14497	0	P
948	O14497	0	Y
949	O14497	0	S
950	O14497	0	M
951	O14497	0	G
952	O14497	0	G
953	O14497	0	T
954	O14497	0	M
955	O14497	0	A
956	O14497	0	N
957	O14497	0	N
958	O14497	0	S
959	O14497	0	A
960	O14497	0	G
961	O14497	0	M
962	O14497	0	A
963	O14497	0	A
964	O14497	0	S
965	O14497	0	P
966	O14497	0	E
967	O14497	0	M
968	O14497	0	M
969	O14497	0	G
970	O14497	0	L
971	O14497	0.0333333	G
972	O14497	0.233333	D
973	O14497	0.0333333	V
974	O14497	0.0666667	K
975	O14497	0.0333333	L
976	O14497	0.0666667	T
977	O14497	0.0666667	P
978	O14497	0.0666667	A
979	O14497	0.0666667	T
980	O14497	0	K
981	O14497	0.0833333	M
982	O14497	0.1	N
983	O14497	0.1	N
984	O14497	0	K		yes
985	O14497	0.1	A		yes
986	O14497	0.55	D		yes
987	O14497	0.3	G		yes
988	O14497	0.35	T		yes
989	O14497	0.35	P		yes
990	O14497	0.0333333	K		yes
991	O14497	0.35	T		yes
992	O14497	0.666667	E		yes
993	O14497	0.35	S		yes
994	O14497	0.0333333	K		yes
995	O14497	0.35	S		yes
996	O14497	0.0666667	K		yes
997	O14497	0.0666667	K		yes
998	O14497	0.65	S		yes
999	O14497	0.65	S		yes
1000	O14497	0.65	S		yes
1001	O14497	0.433333	S		yes
1002	O14497	0.45	T		yes
1003	O14497	0.45	T		yes
1004	O14497	0.45	T		yes
1005	O14497	0.416667	N		yes
1006	O14497	0.7	E		yes
1007	O14497	0.466667	K		yes
1008	O14497	0.733333	I		yes
1009	O14497	0.75	T
1010	O14497	0.466667	K
1011	O14497	0.7	L
1012	O14497	0.666667	Y
1013	O14497	0.7	E
1014	O14497	0.7	L
1015	O14497	0.7	G
1016	O14497	1	G
1017	O14497	1	E
1018	O14497	1	P		yes
1019	O14497	1	E		yes
1020	O14497	1	R		yes
1021	O14497	1	K		yes
1022	O14497	1	M		yes
1023	O14497	1	W		yes
1024	O14497	1	V		yes
1025	O14497	1	D		yes
1026	O14497	0.85	R		yes
1027	O14497	0.783333	Y		yes
1028	O14497	1	L		yes
1029	O14497	1	A		yes
1030	O14497	0.9	F		yes
1031	O14497	0.666667	T		yes
1032	O14497	0.65	E		yes
1033	O14497	0.65	E		yes
1034	O14497	0.683333	K
1035	O14497	0.666667	A
1036	O14497	0.333333	M
1037	O14497	0.333333	G
1038	O14497	0.333333	M
1039	O14497	0.35	T
1040	O14497	0.333333	N
1041	O14497	0.333333	L
1042	O14497	0.35	P
1043	O14497	0.35	A
1044	O14497	0.35	V
1045	O14497	0.333333	G
1046	O14497	0.666667	R
1047	O14497	0.666667	K
1048	O14497	0.683333	P
1049	O14497	0.666667	L
1050	O14497	0.7	D
1051	O14497	1	L
1052	O14497	0.833333	Y
1053	O14497	0.783333	R
1054	O14497	1	L
1055	O14497	0.833333	Y
1056	O14497	0.666667	V
1057	O14497	0.666667	S
1058	O14497	0.666667	V
1059	O14497	0.666667	K		yes
1060	O14497	0.7	E		yes
1061	O14497	0.666667	I		yes
1062	O14497	0.666667	G		yes
1063	O14497	0.666667	G		yes
1064	O14497	0.666667	L		yes
1065	O14497	0.666667	T		yes
1066	O14497	0.666667	Q		yes
1067	O14497	0.666667	V		yes
1068	O14497	0.666667	N		yes
1069	O14497	0.283333	K		yes
1070	O14497	0.666667	N		yes
1071	O14497	0.333333	K		yes
1072	O14497	0.333333	K		yes
1073	O14497	0.716667	W		yes
1074	O14497	0.0833333	R
1075	O14497	0.966667	E
1076	O14497	0.45	L
1077	O14497	0.5	A
1078	O14497	0.483333	T
1079	O14497	0.483333	N
1080	O14497	0.45	L
1081	O14497	0.183333	N
1082	O14497	0.283333	V
1083	O14497	0.15	G
1084	O14497	0.183333	T
1085	O14497	0.183333	S
1086	O14497	0.05	S
1087	O14497	0.05	S
1088	O14497	0.0666667	A
1089	O14497	0.0666667	A
1090	O14497	0.05	S
1091	O14497	0.35	S
1092	O14497	0.25	L
1093	O14497	0.333333	K
1094	O14497	0.333333	K		yes
1095	O14497	0.366667	Q		yes
1096	O14497	0.4	Y		yes
1097	O14497	0.666667	I		yes
1098	O14497	0.666667	Q		yes
1099	O14497	0.683333	C		yes
1100	O14497	0.55	L		yes
1101	O14497	0.733333	Y		yes
1102	O14497	0.983333	A		yes
1103	O14497	0.783333	F		yes
1104	O14497	0.816667	E		yes
1105	O14497	0.983333	C		yes
1106	O14497	1	K		yes
1107	O14497	1	I		yes
1108	O14497	0.966667	E		yes
1109	O14497	1	R		yes
1110	O14497	1	G		yes
1111	O14497	0.7	E		yes
1112	O14497	0.7	D		yes
1113	O14497	0.983333	P
1114	O14497	0.983333	P
1115	O14497	0.983333	P
1116	O14497	0.4	D
1117	O14497	0.65	I
1118	O14497	0.433333	F
1119	O14497	0.633333	A
1120	O14497	0.633333	A
1121	O14497	0.333333	A
1122	O14497	0.133333	D
1123	O14497	0.35	S
1124	O14497	0.333333	K
1125	O14497	0.333333	K
1126	O14497	0.0333333	S
1127	O14497	0.0333333	Q
1128	O14497	0.0333333	P
1129	O14497	0	K
1130	O14497	0.0333333	I
1131	O14497	0.0333333	Q
1132	O14497	0.0333333	P
1133	O14497	0.0333333	P
1134	O14497	0.0333333	S
1135	O14497	0.0333333	P
1136	O14497	0	A
1137	O14497	0	G
1138	O14497	0	S
1139	O14497	0	G
1140	O14497	0	S
1141	O14497	0	M
1142	O14497	0	Q
1143	O14497	0	G
1144	O14497	0	P
1145	O14497	0	Q
1146	O14497	0.05	T
1147	O14497	0.05	P
1148	O14497	0.0333333	Q
1149	O14497	0.0333333	S
1150	O14497	0.05	T
1151	O14497	0.0333333	S
1152	O14497	0.0333333	S
1153	O14497	0.0333333	S
1154	O14497	0.05	M
1155	O14497	0.0333333	A
1156	O14497	0	E
1157	O14497	0	G
1158	O14497	0	G
1159	O14497	0	D
1160	O14497	0	L
1161	O14497	0.0166667	K
1162	O14497	0	P
1163	O14497	0	P
1164	O14497	0	T
1165	O14497	0	P
1166	O14497	0	A
1167	O14497	0	S
1168	O14497	0	T
1169	O14497	0	P
1170	O14497	0	H
1171	O14497	0	S
1172	O14497	0	Q
1173	O14497	0	I
1174	O14497	0	P
1175	O14497	0	P
1176	O14497	0	L
1177	O14497	0	P
1178	O14497	0	G
1179	O14497	0	M
1180	O14497	0	S
1181	O14497	0.15	R
1182	O14497	0.3	S
1183	O14497	0.283333	N
1184	O14497	0.3	S
1185	O14497	0.3	V
1186	O14497	0.516667	G
1187	O14497	0.633333	I
1188	O14497	0.633333	Q
1189	O14497	0.366667	D
1190	O14497	0.633333	A
1191	O14497	0.533333	F
1192	O14497	0.933333	N
1193	O14497	0.516667	D
1194	O14497	0.8	G
1195	O14497	0.95	S
1196	O14497	0.5	D
1197	O14497	0.666667	S
1198	O14497	0.683333	T
1199	O14497	0.45	F
1200	O14497	0.683333	Q
1201	O14497	0.333333	K
1202	O14497	0.1	R
1203	O14497	0.366667	N
1204	O14497	0.366667	S
1205	O14497	0.366667	M
1206	O14497	0.05	T
1207	O14497	0.0666667	P
1208	O14497	0.05	N
1209	O14497	0.0666667	P
1210	O14497	0.0333333	G
1211	O14497	0.0333333	Y
1212	O14497	0.0666667	Q
1213	O14497	0.0833333	P
1214	O14497	0.0666667	S
1215	O14497	0.0666667	M
1216	O14497	0.216667	N
1217	O14497	0.333333	T
1218	O14497	0.266667	S
1219	O14497	0.133333	D
1220	O14497	0.216667	M
1221	O14497	0.55	M
1222	O14497	0.516667	G
1223	O14497	0.383333	R
1224	O14497	0.55	M
1225	O14497	0.6	S
1226	O14497	0.4	Y
1227	O14497	0.783333	E
1228	O14497	0.983333	P
1229	O14497	0.85	N
1230	O14497	0.85	K
1231	O14497	0.816667	D
1232	O14497	1	P
1233	O14497	0.45	Y
1234	O14497	0.933333	G
1235	O14497	0.983333	S
1236	O14497	0.666667	M
1237	O14497	0.283333	R
1238	O14497	0.666667	K
1239	O14497	0.7	A
1240	O14497	0.7	P
1241	O14497	0.3	G
1242	O14497	0.4	S
1243	O14497	0.183333	D
1244	O14497	0.433333	P
1245	O14497	0.116667	F
1246	O14497	0.15	M
1247	O14497	0.166667	S
1248	O14497	0.166667	S
1249	O14497	0.0833333	G
1250	O14497	0.166667	Q
1251	O14497	0.166667	G
1252	O14497	0.333333	P
1253	O14497	0.2	N
1254	O14497	0.166667	G
1255	O14497	0.166667	G
1256	O14497	0.383333	M
1257	O14497	0.25	G
1258	O14497	0.0666667	D
1259	O14497	0.433333	P
1260	O14497	0	Y
1261	O14497	0.283333	S
1262	O14497	0.166667	R
1263	O14497	0.25	A
1264	O14497	0.25	A
1265	O14497	0.2	G
1266	O14497	0.166667	P
1267	O14497	0.1	G
1268	O14497	0.1	L
1269	O14497	0.1	G
1270	O14497	0.116667	N
1271	O14497	0.316667	V
1272	O14497	0.266667	A
1273	O14497	0.166667	M
1274	O14497	0.15	G
1275	O14497	0.3	P
1276	O14497	0.416667	R
1277	O14497	0.566667	Q
1278	O14497	0.666667	H
1279	O14497	0.366667	Y
1280	O14497	0.633333	P
1281	O14497	0.7	Y
1282	O14497	0.816667	G
1283	O14497	0.816667	G
1284	O14497	0.966667	P
1285	O14497	0.7	Y
1286	O14497	0.783333	D
1287	O14497	0.966667	R
1288	O14497	1	V
1289	O14497	0.966667	R
1290	O14497	1	T
1291	O14497	0.45	E
1292	O14497	0.733333	P
1293	O14497	0.683333	G
1294	O14497	0.716667	I
1295	O14497	0.683333	G
1296	O14497	0.4	P
1297	O14497	0.116667	E
1298	O14497	0.35	G
1299	O14497	0.383333	N
1300	O14497	0.4	M
1301	O14497	0.05	S
1302	O14497	0.0666667	T
1303	O14497	0.0166667	G
1304	O14497	0.05	A
1305	O14497	0.0666667	P
1306	O14497	0	Q
1307	O14497	0	P
1308	O14497	0	N
1309	O14497	0	L
1310	O14497	0	M
1311	O14497	0.15	P
1312	O14497	0.1	S
1313	O14497	0.1	N
1314	O14497	0.15	P
1315	O14497	0.0333333	D
1316	O14497	0.133333	S
1317	O14497	0.116667	G
1318	O14497	0.15	M
1319	O14497	0	Y
1320	O14497	0.133333	S
1321	O14497	0.25	P
1322	O14497	0.183333	S
1323	O14497	0.0833333	R
1324	O14497	0.0166667	Y
1325	O14497	0.25	P
1326	O14497	0.1	P
1327	O14497	0.0833333	Q
1328	O14497	0.0833333	Q
1329	O14497	0.0833333	Q
1330	O14497	0.0833333	Q
1331	O14497	0.15	Q
1332	O14497	0.15	Q
1333	O14497	0.15	Q
1334	O14497	0.15	Q
1335	O14497	0.05	R
1336	O14497	0.266667	H
1337	O14497	0.0166667	D
1338	O14497	0.15	S
1339	O14497	0	Y
1340	O14497	0.1	G
1341	O14497	0.116667	N
1342	O14497	0.15	Q
1343	O14497	0.0166667	F
1344	O14497	0.15	S
1345	O14497	0.166667	T
1346	O14497	0.05	Q
1347	O14497	0.0166667	G
1348	O14497	0.0666667	T
1349	O14497	0.0666667	P
1350	O14497	0.05	S
1351	O14497	0	G
1352	O14497	0	S
1353	O14497	0	P
1354	O14497	0	F
1355	O14497	0	P
1356	O14497	0	S
1357	O14497	0	Q
1358	O14497	0	Q
1359	O14497	0	T
1360	O14497	0	T
1361	O14497	0.333333	M
1362	O14497	0.0833333	Y
1363	O14497	0.333333	Q
1364	O14497	0.333333	Q
1365	O14497	0.333333	Q
1366	O14497	0.65	Q
1367	O14497	0.65	Q
1368	O14497	0.65	N
1369	O14497	0.133333	Y
1370	O14497	0.466667	K
1371	O14497	0.2	R
1372	O14497	1	P
1373	O14497	0.966667	M
1374	O14497	0.616667	D
1375	O14497	0.866667	G
1376	O14497	1	T
1377	O14497	0.216667	Y
1378	O14497	0.833333	G
1379	O14497	1	P
1380	O14497	1	P
1381	O14497	0.983333	A
1382	O14497	0.916667	K
1383	O14497	0.283333	R
1384	O14497	1	H
1385	O14497	0.583333	E
1386	O14497	0.516667	G
1387	O14497	0.3	E
1388	O14497	0.683333	M
1389	O14497	0.116667	Y
1390	O14497	0.7	S
1391	O14497	0.45	V
1392	O14497	0.433333	P
1393	O14497	0.0333333	Y
1394	O14497	0.366667	S
1395	O14497	0.4	T
1396	O14497	0.0833333	G
1397	O14497	0.0833333	Q
1398	O14497	0.0833333	G
1399	O14497	0.0833333	Q
1400	O14497	0.1	P
1401	O14497	0	Q
1402	O14497	0	Q
1403	O14497	0	Q
1404	O14497	0	Q
1405	O14497	0	L
1406	O14497	0	P
1407	O14497	0	P
1408	O14497	0	A
1409	O14497	0	Q
1410	O14497	0	P
1411	O14497	0	Q
1412	O14497	0	P
1413	O14497	0	A
1414	O14497	0	S
1415	O14497	0	Q
1416	O14497	0	Q
1417	O14497	0	Q
1418	O14497	0	A
1419	O14497	0	A
1420	O14497	0	Q
1421	O14497	0.333333	P
1422	O14497	0.333333	S
1423	O14497	0.333333	P
1424	O14497	0.333333	Q
1425	O14497	0.333333	Q
1426	O14497	0.2	D
1427	O14497	0.666667	V
1428	O14497	0.166667	Y
1429	O14497	0.666667	N
1430	O14497	0.666667	Q
1431	O14497	0.183333	Y
1432	O14497	0.733333	G
1433	O14497	0.816667	N
1434	O14497	0.816667	A
1435	O14497	0.183333	Y
1436	O14497	0.55	P
1437	O14497	0.483333	A
1438	O14497	0.516667	T
1439	O14497	0.483333	A
1440	O14497	0.516667	T
1441	O14497	0.25	A
1442	O14497	0.25	A
1443	O14497	0.283333	T
1444	O14497	0.05	E
1445	O14497	0.0833333	R
1446	O14497	0.0166667	R
1447	O14497	0.216667	P
1448	O14497	0.183333	A
1449	O14497	0.116667	G
1450	O14497	0.116667	G
1451	O14497	0.533333	P
1452	O14497	0.516667	Q
1453	O14497	0.483333	N
1454	O14497	0.516667	Q
1455	O14497	0.2	F
1456	O14497	0.65	P
1457	O14497	0.233333	F
1458	O14497	0.566667	Q
1459	O14497	0.233333	F
1460	O14497	0.5	G
1461	O14497	0.216667	R
1462	O14497	0.35	D
1463	O14497	0.216667	R
1464	O14497	0.583333	V
1465	O14497	0.483333	S
1466	O14497	0.166667	A
1467	O14497	0.25	P
1468	O14497	0.25	P
1469	O14497	0.116667	G
1470	O14497	0.15	T
1471	O14497	0	N
1472	O14497	0.0166667	A
1473	O14497	0	Q
1474	O14497	0	Q
1475	O14497	0	N
1476	O14497	0	M
1477	O14497	0	P
1478	O14497	0	P
1479	O14497	0	Q
1480	O14497	0	M
1481	O14497	0	M
1482	O14497	0	G
1483	O14497	0	G
1484	O14497	0	P
1485	O14497	0	I
1486	O14497	0	Q
1487	O14497	0	A
1488	O14497	0	S
1489	O14497	0	A
1490	O14497	0	E
1491	O14497	0.0666667	V
1492	O14497	0.0166667	A
1493	O14497	0.0333333	Q
1494	O14497	0.0333333	Q
1495	O14497	0	G
1496	O14497	0.383333	T
1497	O14497	0.383333	M
1498	O14497	0.316667	W
1499	O14497	0.366667	Q
1500	O14497	0.333333	G
1501	O14497	0.633333	R
1502	O14497	0.683333	N
1503	O14497	0.666667	D
1504	O14497	0.716667	M
1505	O14497	0.716667	T
1506	O14497	0.533333	Y
1507	O14497	0.766667	N
1508	O14497	0.533333	Y
1509	O14497	0.783333	A
1510	O14497	0.766667	N
1511	O14497	0.316667	R
1512	O14497	0.45	Q
1513	O14497	0.45	S
1514	O14497	0.45	T
1515	O14497	0.416667	G
1516	O14497	0.116667	S
1517	O14497	0.116667	A
1518	O14497	0.133333	P
1519	O14497	0.116667	Q
1520	O14497	0.0833333	G
1521	O14497	0.1	P
1522	O14497	0.0833333	A
1523	O14497	0	Y
1524	O14497	0.15	H
1525	O14497	0.05	G
1526	O14497	0.416667	V
1527	O14497	0.316667	N
1528	O14497	0.183333	R
1529	O14497	0.416667	T
1530	O14497	0.0666667	D
1531	O14497	0.183333	E
1532	O14497	0.733333	M
1533	O14497	0.5	L
1534	O14497	0.766667	H
1535	O14497	0.75	T
1536	O14497	0.166667	D
1537	O14497	0.7	Q
1538	O14497	0.5	R
1539	O14497	0.666667	A
1540	O14497	0.633333	N
1541	O14497	0.533333	H
1542	O14497	0.1	E
1543	O14497	0.366667	G
1544	O14497	0.45	S
1545	O14497	0.0833333	W
1546	O14497	0.166667	P
1547	O14497	0.133333	S
1548	O14497	0.2	H
1549	O14497	0.0666667	G
1550	O14497	0.15	T
1551	O14497	0	R
1552	O14497	0.05	Q
1553	O14497	0.0666667	P
1554	O14497	0.0666667	P
1555	O14497	0	Y
1556	O14497	0	G
1557	O14497	0	P
1558	O14497	0	S
1559	O14497	0	A
1560	O14497	0	P
1561	O14497	0	V
1562	O14497	0	P
1563	O14497	0	P
1564	O14497	0	M
1565	O14497	0	T
1566	O14497	0	R
1567	O14497	0	P
1568	O14497	0	P
1569	O14497	0	P
1570	O14497	0	S
1571	O14497	0	N
1572	O14497	0	Y
1573	O14497	0	Q
1574	O14497	0	P
1575	O14497	0	P
1576	O14497	0	P
1577	O14497	0	S
1578	O14497	0	M
1579	O14497	0	Q
1580	O14497	0	N
1581	O14497	0	H
1582	O14497	0	I
1583	O14497	0	P
1584	O14497	0	Q
1585	O14497	0	V
1586	O14497	0	S
1587	O14497	0	S
1588	O14497	0.0166667	P
1589	O14497	0	A
1590	O14497	0.0166667	P
1591	O14497	0.0333333	L
1592	O14497	0.0833333	P
1593	O14497	0	R
1594	O14497	0.0833333	P
1595	O14497	0.05	M
1596	O14497	0.35	E
1597	O14497	0.05	N
1598	O14497	0	R
1599	O14497	0.05	T
1600	O14497	0.05	S
1601	O14497	0.416667	P
1602	O14497	0.35	S
1603	O14497	0.0333333	K
1604	O14497	0.35	S
1605	O14497	0.416667	P
1606	O14497	0.333333	F
1607	O14497	0.333333	L
1608	O14497	0.35	H
1609	O14497	0.333333	S
1610	O14497	0.333333	G
1611	O14497	0.316667	M
1612	O14497	0.0333333	K
1613	O14497	0.316667	M
1614	O14497	0.35	Q
1615	O14497	0.0333333	K
1616	O14497	0.05	A
1617	O14497	0.0333333	G
1618	O14497	0.05	P
1619	O14497	0.05	P
1620	O14497	0.05	V
1621	O14497	0.0166667	P
1622	O14497	0.0166667	A
1623	O14497	0	S
1624	O14497	0	H
1625	O14497	0.0166667	I
1626	O14497	0	A
1627	O14497	0	P
1628	O14497	0	A
1629	O14497	0	P
1630	O14497	0	V
1631	O14497	0.0333333	Q
1632	O14497	0.05	P
1633	O14497	0.05	P
1634	O14497	0.0333333	M
1635	O14497	0.0333333	I
1636	O14497	0.0833333	R
1637	O14497	0.0833333	R
1638	O14497	0.0666667	D
1639	O14497	0.15	I
1640	O14497	0.2	T
1641	O14497	0.0666667	F
1642	O14497	0.216667	P
1643	O14497	0.216667	P
1644	O14497	0.116667	G
1645	O14497	0.133333	S
1646	O14497	0.5	V
1647	O14497	0.366667	E
1648	O14497	0.45	A
1649	O14497	0.5	T
1650	O14497	0.433333	Q
1651	O14497	0.666667	P
1652	O14497	0.666667	V
1653	O14497	0.666667	L
1654	O14497	0.533333	K
1655	O14497	0.666667	Q
1656	O14497	0.716667	R
1657	O14497	0.716667	R
1658	O14497	0.716667	R
1659	O14497	1	L
1660	O14497	1	T
1661	O14497	0.75	M
1662	O14497	0.766667	K
1663	O14497	0.683333	D
1664	O14497	0.75	I
1665	O14497	0.716667	G
1666	O14497	0.483333	T
1667	O14497	0.516667	P
1668	O14497	0.383333	E
1669	O14497	0.5	A
1670	O14497	0.35	W
1671	O14497	0	R
1672	O14497	0.266667	V
1673	O14497	0.15	M
1674	O14497	0.15	M
1675	O14497	0.183333	S
1676	O14497	0.166667	L
1677	O14497	0.35	K
1678	O14497	0.266667	S
1679	O14497	0.166667	G
1680	O14497	0.166667	L
1681	O14497	0.433333	L
1682	O14497	0.5	A
1683	O14497	0.116667	E
1684	O14497	0.533333	S		yes
1685	O14497	0.583333	T		yes
1686	O14497	0.466667	W		yes
1687	O14497	0.783333	A		yes
1688	O14497	0.733333	L		yes
1689	O14497	0.4	D		yes
1690	O14497	0.866667	T		yes
1691	O14497	0.966667	I		yes
1692	O14497	0.966667	N		yes
1693	O14497	0.966667	I		yes
1694	O14497	0.966667	L		yes
1695	O14497	0.966667	L		yes
1696	O14497	0.616667	Y		yes
1697	O14497	0.566667	D		yes
1698	O14497	0.566667	D		yes
1699	O14497	1	N		yes
1700	O14497	1	S		yes
1701	O14497	0.733333	I		yes
1702	O14497	0.75	M		yes
1703	O14497	0.75	T		yes
1704	O14497	0.583333	F		yes
1705	O14497	0.733333	N		yes
1706	O14497	0.716667	L		yes
1707	O14497	0.733333	S		yes
1708	O14497	0.733333	Q		yes
1709	O14497	0.716667	L		yes
1710	O14497	0.75	P		yes
1711	O14497	0.716667	G		yes
1712	O14497	0.716667	L		yes
1713	O14497	0.716667	L		yes
1714	O14497	0.65	E		yes
1715	O14497	0.716667	L		yes
1716	O14497	1	L		yes
1717	O14497	1	V		yes
1718	O14497	0.983333	E		yes
1719	O14497	1	Y		yes
1720	O14497	1	F		yes
1721	O14497	1	R		yes
1723	O14497	1	C		yes
1724	O14497	1	L		yes
1725	O14497	1	I		yes
1727	O14497	1	I		yes
1728	O14497	1	F		yes
1729	O14497	1	G		yes
1730	O14497	1	I		yes
1731	O14497	1	L		yes
1733	O14497	1	E		yes
1734	O14497	0.983333	Y		yes
1735	O14497	1	E		yes
1736	O14497	1	V		yes
1737	O14497	1	G		yes
1739	O14497	1	P		yes
1740	O14497	1	G		yes
1741	O14497	1	Q
1742	O14497	0.666667	R
1743	O14497	1	T
1744	O14497	0.966667	L
1745	O14497	0.966667	L
1746	O14497	0.65	D
1747	O14497	0.716667	P
1748	O14497	0.633333	G
1749	O14497	0.333333	R
1750	O14497	0.45	F
1751	O14497	0.666667	S
1752	O14497	0.6	K
1753	O14497	0.683333	V
1754	O14497	0.666667	S		yes
1755	O14497	0.666667	S		yes
1756	O14497	0.683333	P		yes
1757	O14497	0.65	A		yes
1758	O14497	0.683333	P		yes
1759	O14497	0.666667	M		yes
1760	O14497	0.4	E		yes
1761	O14497	0.916667	G		yes
1762	O14497	0.916667	G		yes
1763	O14497	0.733333	E		yes
1764	O14497	0.733333	E		yes
1765	O14497	0.733333	E		yes
1766	O14497	1	E		yes
1767	O14497	1	E		yes
1768	O14497	1	L		yes
1769	O14497	1	L		yes
1770	O14497	1	G		yes
1771	O14497	1	P		yes
1772	O14497	1	K		yes
1773	O14497	1	L		yes
1774	O14497	1	E		yes
1775	O14497	1	E		yes
1776	O14497	1	E		yes
1777	O14497	1	E		yes
1778	O14497	1	E		yes
1779	O14497	1	E		yes
1780	O14497	1	E		yes
1781	O14497	1	V		yes
1782	O14497	1	V		yes
1783	O14497	1	E		yes
1784	O14497	1	N		yes
1785	O14497	0.983333	D		yes
1786	O14497	0.766667	E		yes
1787	O14497	0.766667	E		yes
1788	O14497	1	I
1789	O14497	1	A
1790	O14497	0.866667	F
1791	O14497	0.766667	S
1792	O14497	0.75	G
1793	O14497	0.966667	K
1794	O14497	0.433333	D
1795	O14497	0.966667	K
1796	O14497	0.783333	P
1797	O14497	0.766667	A
1798	O14497	0.766667	S
1799	O14497	0.233333	E
1800	O14497	0.766667	N
1801	O14497	0.583333	S
1802	O14497	0.316667	E
1803	O14497	0.316667	E
1804	O14497	0.716667	K
1805	O14497	0.516667	L
1806	O14497	0.766667	I
1807	O14497	0.766667	S
1808	O14497	0.45	K
1809	O14497	0.533333	F
1810	O14497	0.583333	D
1811	O14497	0.116667	K
1812	O14497	0.4	L
1813	O14497	0.566667	P
1814	O14497	0.566667	V
1815	O14497	0.116667	K
1816	O14497	0.383333	I
1817	O14497	0.416667	V
1818	O14497	0.383333	Q
1819	O14497	0.2	K
1820	O14497	0.366667	N
1821	O14497	0.133333	D
1822	O14497	0.45	P
1823	O14497	0.166667	F
1824	O14497	0.45	V		yes
1825	O14497	0.45	V		yes
1826	O14497	0.433333	D		yes
1827	O14497	0.683333	C		yes
1828	O14497	0.75	S		yes
1829	O14497	0.433333	D		yes
1830	O14497	0.833333	K		yes
1831	O14497	0.966667	L		yes
1832	O14497	0.966667	G		yes
1834	O14497	1	V		yes
1835	O14497	0.983333	Q		yes
1836	O14497	1	E		yes
1837	O14497	1	F		yes
1838	O14497	1	D		yes
1839	O14497	1	S
1840	O14497	1	G
1841	O14497	0.766667	L
1842	O14497	0.766667	L
1843	O14497	0.983333	H
1844	O14497	0.716667	W
1845	O14497	0.75	R
1846	O14497	0.716667	I
1847	O14497	0.583333	G
1848	O14497	0.583333	G
1849	O14497	0.583333	G
1850	O14497	0.366667	D
1851	O14497	0.55	T
1852	O14497	0.55	T
1853	O14497	0.0833333	E
1854	O14497	0.7	H
1855	O14497	0.4	I
1856	O14497	0.266667	Q
1857	O14497	0.333333	T
1858	O14497	0.45	H
1859	O14497	0.0833333	F
1860	O14497	0.0333333	E
1861	O14497	0.05	S
1862	O14497	0.15	K
1863	O14497	0.05	T
1864	O14497	0	E
1865	O14497	0	L
1866	O14497	0.0333333	L
1867	O14497	0.0666667	P
1868	O14497	0.05	S
1869	O14497	0	R
1870	O14497	0.0666667	P
1871	O14497	0.0333333	H
1872	O14497	0.0333333	A
1873	O14497	0.0333333	P
1874	O14497	0.0333333	C
1875	O14497	0.0333333	P
1876	O14497	0.0333333	P
1877	O14497	0.0333333	A
1878	O14497	0.0333333	P
1879	O14497	0	R
1880	O14497	0	K
1881	O14497	0.0833333	H
1882	O14497	0.0666667	V
1883	O14497	0.0666667	T
1884	O14497	0.0666667	T
1885	O14497	0.0666667	A
1886	O14497	0.15	E
1887	O14497	0.366667	G
1888	O14497	0.4	T
1889	O14497	0.4	P
1890	O14497	0.366667	G
1891	O14497	0.7	T
1892	O14497	0.7	T
1893	O14497	0.133333	D
1894	O14497	0.7	Q
1895	O14497	0.2	E
1896	O14497	0.5	G
1897	O14497	0.633333	P
1898	O14497	0.633333	P
1899	O14497	0.633333	P
1900	O14497	0.133333	D
1901	O14497	0.266667	G
1902	O14497	0.4	P
1903	O14497	0.4	P
1904	O14497	0.0666667	E
1905	O14497	0.633333	K
1906	O14497	0.0833333	R
1907	O14497	0.233333	I
1908	O14497	0.25	T
1909	O14497	0.25	A
1910	O14497	0.25	T
1911	O14497	0.55	M
1912	O14497	0.383333	D
1913	O14497	0.383333	D
1914	O14497	0.55	M
1915	O14497	0.533333	L
1916	O14497	0.466667	S
1917	O14497	0.516667	T
1918	O14497	0.35	R
1919	O14497	0.466667	S
1920	O14497	0.466667	S
1921	O14497	0.666667	T
1922	O14497	0.483333	L
1923	O14497	0.666667	T
1924	O14497	0.35	E
1925	O14497	0.333333	D
1926	O14497	0.166667	G
1927	O14497	0.283333	A
1928	O14497	0.383333	K
1929	O14497	0.283333	S
1930	O14497	0.283333	S
1931	O14497	0.0666667	E
1932	O14497	0.283333	A
1933	O14497	0.283333	I
1934	O14497	0.416667	K
1935	O14497	0.0666667	E
1936	O14497	0.0833333	S
1937	O14497	0.0833333	S
1938	O14497	0.0833333	K
1939	O14497	0.0333333	F
1940	O14497	0.1	P
1941	O14497	0.0666667	F
1942	O14497	0.0666667	G
1943	O14497	0.1	I
1944	O14497	0.1	S
1945	O14497	0.116667	P
1946	O14497	0.1	A
1947	O14497	0.1	Q
1948	O14497	0.116667	S
1949	O14497	0.166667	H
1950	O14497	0	R
1951	O14497	0.4	N
1952	O14497	0.4	I
1953	O14497	0.416667	K
1954	O14497	0.4	I
1955	O14497	0.35	L
1956	O14497	0.383333	E
1957	O14497	0.383333	D
1958	O14497	0.383333	E
1959	O14497	0.716667	P		yes
1960	O14497	0.766667	H		yes
1961	O14497	1	S		yes
1962	O14497	1	K		yes
1963	O14497	0.716667	D		yes
1964	O14497	0.716667	E		yes
1965	O14497	1	T		yes
1966	O14497	1	P		yes
1967	O14497	0.966667	L		yes
1968	O14497	0.966667	C		yes
1969	O14497	1	T		yes
1970	O14497	0.966667	L		yes
1971	O14497	0.783333	L		yes
1972	O14497	0.483333	D		yes
1973	O14497	0.5	W		yes
1974	O14497	0.9	Q		yes
1975	O14497	0.483333	D		yes
1976	O14497	0.6	S		yes
1977	O14497	0.483333	L		yes
1978	O14497	0.583333	A		yes
1979	O14497	0.666667	K		yes
1980	O14497	0.35	R		yes
1981	O14497	0.2	C		yes
1982	O14497	0.333333	V		yes
1983	O14497	0.2	C		yes
1984	O14497	0.333333	V		yes
1985	O14497	0.283333	S
1986	O14497	0.35	N
1987	O14497	0.366667	T
1988	O14497	0.366667	I
1989	O14497	0.3	R
1990	O14497	0.366667	S
1991	O14497	0.333333	L
1992	O14497	0.4	S
1993	O14497	0.15	F
1994	O14497	0.4	V
1995	O14497	0.4	P
1996	O14497	0.416667	G
1997	O14497	0.45	N
1998	O14497	0.1	D
1999	O14497	0.15	F
[truncated: 286 more rows]

## Sheet: ARID2_Q68CP9
Position_fasta	Entry	robbind	resname_fasta	complex (PDB ID)
187	Q68CP9	0	S	PBAF (7vdv)
188	Q68CP9	0	K	PBAF (7vdv)
1	Q68CP9	1	M
2	Q68CP9	1	A
3	Q68CP9	1	N
4	Q68CP9	1	S
5	Q68CP9	1	T
6	Q68CP9	0.975	G
7	Q68CP9	0.9	K
8	Q68CP9	1	A
9	Q68CP9	1	P
10	Q68CP9	1	P
11	Q68CP9	1	D
12	Q68CP9	1	E
13	Q68CP9	0.733333	R
14	Q68CP9	0.733333	R
15	Q68CP9	0.933333	K
16	Q68CP9	1	G
17	Q68CP9	1	L
18	Q68CP9	1	A
19	Q68CP9	1	F
20	Q68CP9	1	L
21	Q68CP9	1	D
22	Q68CP9	1	E
23	Q68CP9	1	L
24	Q68CP9	0.916667	R
25	Q68CP9	1	Q
26	Q68CP9	0.95	F
27	Q68CP9	0.95	H
28	Q68CP9	0.95	H
29	Q68CP9	0.933333	S
30	Q68CP9	0.616667	R
31	Q68CP9	0.6	G
32	Q68CP9	0.683333	S
33	Q68CP9	0.75	P
34	Q68CP9	0.666667	F
35	Q68CP9	0.4	K
36	Q68CP9	0.166667	K
37	Q68CP9	0.45	I
38	Q68CP9	0.516667	P
39	Q68CP9	0.466667	A
40	Q68CP9	0.516667	V
41	Q68CP9	0.416667	G
42	Q68CP9	0.416667	G
43	Q68CP9	0.466667	K
44	Q68CP9	0.65	E
45	Q68CP9	0.433333	L
46	Q68CP9	0.683333	D
47	Q68CP9	0.7	L
48	Q68CP9	0.783333	H
49	Q68CP9	0.7	G
50	Q68CP9	0.7	L
51	Q68CP9	0.483333	Y
52	Q68CP9	1	T
53	Q68CP9	0.766667	R
54	Q68CP9	1	V
55	Q68CP9	1	T
56	Q68CP9	0.983333	T
57	Q68CP9	0.816667	L
58	Q68CP9	0.766667	G
59	Q68CP9	0.766667	G
60	Q68CP9	0.6	F
61	Q68CP9	0.983333	A
62	Q68CP9	0.816667	K
63	Q68CP9	1	V
64	Q68CP9	0.966667	S
65	Q68CP9	0.716667	E
66	Q68CP9	0.833333	K
67	Q68CP9	0.95	N
68	Q68CP9	0.966667	Q
69	Q68CP9	0.7	W
70	Q68CP9	0.816667	G
71	Q68CP9	0.966667	E
72	Q68CP9	1	I
73	Q68CP9	1	V
74	Q68CP9	0.966667	E
75	Q68CP9	0.966667	E
76	Q68CP9	0.7	F
77	Q68CP9	0.8	N
78	Q68CP9	0.7	F
79	Q68CP9	0.816667	P
80	Q68CP9	0.666667	R
81	Q68CP9	0.8	S
82	Q68CP9	0.816667	C
83	Q68CP9	0.8	S
84	Q68CP9	0.8	N
85	Q68CP9	0.816667	A
86	Q68CP9	0.816667	A
87	Q68CP9	0.7	F
88	Q68CP9	0.816667	A
89	Q68CP9	0.75	L
90	Q68CP9	0.766667	K
91	Q68CP9	1	Q
92	Q68CP9	0.9	Y
93	Q68CP9	0.9	Y
94	Q68CP9	1	L
95	Q68CP9	0.866667	R
96	Q68CP9	1	Y
97	Q68CP9	1	L
98	Q68CP9	1	E
99	Q68CP9	1	K
100	Q68CP9	1	Y
101	Q68CP9	1	E
102	Q68CP9	1	K
103	Q68CP9	1	V
104	Q68CP9	1	H
105	Q68CP9	1	H
106	Q68CP9	1	F
107	Q68CP9	1	G
108	Q68CP9	1	E
109	Q68CP9	1	D
110	Q68CP9	1	D
111	Q68CP9	0.666667	D
112	Q68CP9	0.666667	E
113	Q68CP9	0.7	V
114	Q68CP9	0.7	P
115	Q68CP9	0.7	P
116	Q68CP9	0.333333	G
117	Q68CP9	0.333333	N
118	Q68CP9	0.366667	P
119	Q68CP9	0.416667	K
120	Q68CP9	0.366667	P
121	Q68CP9	0.1	Q
122	Q68CP9	0.0666667	L
123	Q68CP9	0.133333	P
124	Q68CP9	0.1	I
125	Q68CP9	0.05	G
126	Q68CP9	0.183333	A
127	Q68CP9	0.183333	I
128	Q68CP9	0.216667	P
129	Q68CP9	0.183333	S
130	Q68CP9	0.183333	S
131	Q68CP9	0.316667	Y
132	Q68CP9	0.5	N
133	Q68CP9	0.316667	Y
134	Q68CP9	0.516667	Q
135	Q68CP9	0.516667	Q
136	Q68CP9	0.883333	H
137	Q68CP9	0.75	S
138	Q68CP9	0.783333	V
139	Q68CP9	0.75	S
140	Q68CP9	0.666667	D
141	Q68CP9	0.766667	Y
142	Q68CP9	1	L
143	Q68CP9	0.983333	R
144	Q68CP9	1	Q
145	Q68CP9	1	S
146	Q68CP9	0.783333	Y
147	Q68CP9	1	G
148	Q68CP9	1	L
149	Q68CP9	1	S
150	Q68CP9	1	M
151	Q68CP9	0.816667	D
152	Q68CP9	0.983333	F
153	Q68CP9	1	N
154	Q68CP9	1	S
155	Q68CP9	1	P
156	Q68CP9	0.8	N
157	Q68CP9	0.533333	D
158	Q68CP9	0.483333	Y
159	Q68CP9	0.8	N
160	Q68CP9	0.966667	K
161	Q68CP9	0.783333	L
162	Q68CP9	0.916667	V
163	Q68CP9	0.783333	L
164	Q68CP9	0.816667	S
165	Q68CP9	0.783333	L
166	Q68CP9	0.75	L
167	Q68CP9	0.8	S
168	Q68CP9	0.716667	G
169	Q68CP9	0.75	L
170	Q68CP9	0.866667	P
171	Q68CP9	0.95	N
172	Q68CP9	0.233333	E
173	Q68CP9	0.983333	V
174	Q68CP9	0.216667	D
175	Q68CP9	0.533333	F
176	Q68CP9	0.616667	A
177	Q68CP9	0.616667	I
178	Q68CP9	0.616667	N
179	Q68CP9	0.65	V
180	Q68CP9	0.6	C
181	Q68CP9	0.316667	T
182	Q68CP9	0.3	L
183	Q68CP9	0.3	L
184	Q68CP9	0.316667	S
185	Q68CP9	0.3	N
186	Q68CP9	0.0666667	E
189	Q68CP9	0.0333333	H
190	Q68CP9	0.0333333	V
191	Q68CP9	0.0333333	M
192	Q68CP9	0.0333333	Q
193	Q68CP9	0	L
194	Q68CP9	0.0666667	E
195	Q68CP9	0.0666667	K
196	Q68CP9	0.0333333	D
197	Q68CP9	0.116667	P
198	Q68CP9	0.15	K
199	Q68CP9	0.05	I
200	Q68CP9	0.05	I
201	Q68CP9	0.416667	T
202	Q68CP9	0.333333	L
203	Q68CP9	0.333333	L
204	Q68CP9	0.333333	L
205	Q68CP9	0.383333	A
206	Q68CP9	0.666667	N
207	Q68CP9	0.683333	A
208	Q68CP9	0.666667	G
209	Q68CP9	0.716667	V
210	Q68CP9	0.616667	F
211	Q68CP9	0.6	D
212	Q68CP9	0.6	D
213	Q68CP9	1	T
214	Q68CP9	1	L
215	Q68CP9	1	G
216	Q68CP9	1	S
217	Q68CP9	0.966667	F
218	Q68CP9	1	S
219	Q68CP9	1	T
220	Q68CP9	1	V
221	Q68CP9	1	F
222	Q68CP9	1	G
223	Q68CP9	1	E
224	Q68CP9	1	E
225	Q68CP9	1	W
226	Q68CP9	1	K
227	Q68CP9	1	E
228	Q68CP9	1	K
229	Q68CP9	1	T
230	Q68CP9	1	D
231	Q68CP9	1	R
232	Q68CP9	1	D
233	Q68CP9	1	F
234	Q68CP9	1	V
235	Q68CP9	1	K
236	Q68CP9	1	F
237	Q68CP9	1	W
238	Q68CP9	1	K
239	Q68CP9	1	D
240	Q68CP9	1	I
241	Q68CP9	1	V
242	Q68CP9	1	D
243	Q68CP9	1	D
244	Q68CP9	1	N
245	Q68CP9	1	E
246	Q68CP9	1	V
247	Q68CP9	0.933333	R
248	Q68CP9	1	D
249	Q68CP9	1	L
250	Q68CP9	1	I
251	Q68CP9	1	S
252	Q68CP9	0.95	D
253	Q68CP9	0.933333	R
254	Q68CP9	1	N
255	Q68CP9	1	K
256	Q68CP9	1	S
257	Q68CP9	1	H
258	Q68CP9	0.983333	E
259	Q68CP9	1	G
260	Q68CP9	1	T
261	Q68CP9	1	S
262	Q68CP9	1	G
263	Q68CP9	0.983333	E
264	Q68CP9	0.966667	W
265	Q68CP9	1	I
266	Q68CP9	0.8	W
267	Q68CP9	0.983333	E
268	Q68CP9	1	S
269	Q68CP9	1	L
270	Q68CP9	0.933333	F
271	Q68CP9	1	H
272	Q68CP9	1	P
273	Q68CP9	1	P
274	Q68CP9	0.733333	R
275	Q68CP9	0.95	K
276	Q68CP9	0.966667	L
277	Q68CP9	0.933333	G
278	Q68CP9	0.983333	I
279	Q68CP9	0.983333	N
280	Q68CP9	0.616667	D
281	Q68CP9	0.766667	I
282	Q68CP9	0.416667	E
283	Q68CP9	0.666667	G
284	Q68CP9	0.766667	Q
285	Q68CP9	0.4	R
286	Q68CP9	0.816667	V
287	Q68CP9	0.683333	L
288	Q68CP9	0.75	Q
289	Q68CP9	0.75	I
290	Q68CP9	0.766667	A
291	Q68CP9	0.816667	V
292	Q68CP9	0.766667	I
293	Q68CP9	0.666667	L
294	Q68CP9	0.533333	R
295	Q68CP9	0.75	N
296	Q68CP9	0.9	L
297	Q68CP9	0.983333	S
298	Q68CP9	0.433333	F
299	Q68CP9	0.416667	E
300	Q68CP9	0.416667	E
301	Q68CP9	0.9	G
302	Q68CP9	0.983333	N
303	Q68CP9	1	V
304	Q68CP9	0.933333	K
305	Q68CP9	0.933333	L
306	Q68CP9	0.883333	L
307	Q68CP9	1	A
308	Q68CP9	1	A
309	Q68CP9	0.983333	N
310	Q68CP9	0.433333	R
311	Q68CP9	0.7	T
312	Q68CP9	0.7	C
313	Q68CP9	0.566667	L
314	Q68CP9	0.133333	R
315	Q68CP9	0.416667	F
316	Q68CP9	0.233333	L
317	Q68CP9	0.233333	L
318	Q68CP9	0.233333	L
319	Q68CP9	0.35	S
320	Q68CP9	0.383333	A
321	Q68CP9	0.233333	H
322	Q68CP9	0.116667	S
323	Q68CP9	0.233333	H
324	Q68CP9	0	F
325	Q68CP9	0.116667	I
326	Q68CP9	0.216667	S
327	Q68CP9	0.166667	L
328	Q68CP9	0.133333	R
329	Q68CP9	0.216667	Q
330	Q68CP9	0.166667	L
331	Q68CP9	0.5	G
332	Q68CP9	0.5	L
333	Q68CP9	0.4	D
334	Q68CP9	0.6	T
335	Q68CP9	0.5	L
336	Q68CP9	0.766667	G
337	Q68CP9	0.783333	N
338	Q68CP9	0.783333	I
339	Q68CP9	0.8	A
340	Q68CP9	0.8	A
341	Q68CP9	0.716667	E
342	Q68CP9	0.966667	L
343	Q68CP9	0.966667	L
344	Q68CP9	0.966667	L
345	Q68CP9	0.65	D
346	Q68CP9	0.666667	P
347	Q68CP9	0.666667	V
348	Q68CP9	0.316667	D
349	Q68CP9	0.483333	F
350	Q68CP9	0.666667	K
351	Q68CP9	0.333333	T
352	Q68CP9	0.333333	T
353	Q68CP9	0.333333	H
354	Q68CP9	0.3	L
355	Q68CP9	0.333333	M
356	Q68CP9	0.3	F
357	Q68CP9	0.333333	H
358	Q68CP9	0.333333	T
359	Q68CP9	0.333333	V
360	Q68CP9	0.333333	T
361	Q68CP9	0.666667	K
362	Q68CP9	0.666667	C
363	Q68CP9	0.666667	L
364	Q68CP9	0.666667	M
365	Q68CP9	0.666667	S
366	Q68CP9	0.783333	R
367	Q68CP9	1	D
368	Q68CP9	0.783333	R
369	Q68CP9	0.966667	F
370	Q68CP9	1	L
371	Q68CP9	0.933333	K
372	Q68CP9	1	M
373	Q68CP9	0.75	R
374	Q68CP9	0.983333	G
375	Q68CP9	1	M
376	Q68CP9	0.85	E
377	Q68CP9	1	I
378	Q68CP9	1	L
379	Q68CP9	0.983333	G
380	Q68CP9	1	N
381	Q68CP9	1	L
382	Q68CP9	1	C
383	Q68CP9	0.933333	K
384	Q68CP9	1	A
385	Q68CP9	0.85	E
386	Q68CP9	0.833333	D
387	Q68CP9	1	N
388	Q68CP9	1	G
389	Q68CP9	1	V
390	Q68CP9	1	L
391	Q68CP9	1	I
392	Q68CP9	1	C
393	Q68CP9	1	E
394	Q68CP9	1	Y
395	Q68CP9	1	V
396	Q68CP9	1	D
397	Q68CP9	1	Q
398	Q68CP9	1	D
399	Q68CP9	1	S
400	Q68CP9	1	Y
401	Q68CP9	0.75	R
402	Q68CP9	0.666667	E
403	Q68CP9	0.75	I
404	Q68CP9	0.75	I
405	Q68CP9	0.75	C
406	Q68CP9	0.65	H
407	Q68CP9	0.483333	L
408	Q68CP9	0.533333	T
409	Q68CP9	0.483333	L
410	Q68CP9	0.55	P
411	Q68CP9	0.0833333	D
412	Q68CP9	0.566667	V
413	Q68CP9	0.483333	L
414	Q68CP9	0.483333	L
415	Q68CP9	0.566667	V
416	Q68CP9	0.733333	I
417	Q68CP9	0.733333	S
418	Q68CP9	0.75	T
419	Q68CP9	0.733333	L
420	Q68CP9	0.416667	E
421	Q68CP9	0.966667	V
422	Q68CP9	0.816667	L
423	Q68CP9	0.466667	Y
424	Q68CP9	0.966667	M
425	Q68CP9	0.816667	L
426	Q68CP9	0.7	T
427	Q68CP9	0.383333	E
428	Q68CP9	0.7	M
429	Q68CP9	0.5	G
430	Q68CP9	0.35	D
431	Q68CP9	0.383333	V
432	Q68CP9	0.3	A
433	Q68CP9	0.2	C
434	Q68CP9	0.366667	T
435	Q68CP9	0.45	K
436	Q68CP9	0.0666667	I
437	Q68CP9	0.0666667	A
438	Q68CP9	0.133333	K
439	Q68CP9	0.0833333	V
440	Q68CP9	0.0333333	E
441	Q68CP9	0.1	K
442	Q68CP9	0.05	S
443	Q68CP9	0.0333333	I
444	Q68CP9	0.0333333	D
445	Q68CP9	0.05	M
446	Q68CP9	0.25	L
447	Q68CP9	0.366667	V
448	Q68CP9	0.266667	C
449	Q68CP9	0.25	L
450	Q68CP9	0.366667	V
451	Q68CP9	0.616667	S
452	Q68CP9	0.666667	M
453	Q68CP9	0.1	D
454	Q68CP9	0.583333	I
455	Q68CP9	0.583333	Q
456	Q68CP9	0.7	M
457	Q68CP9	0.166667	F
458	Q68CP9	0.4	G
459	Q68CP9	0.7	P
460	Q68CP9	0.1	D
461	Q68CP9	0.316667	A
462	Q68CP9	0.216667	L
463	Q68CP9	0.316667	A
464	Q68CP9	0.316667	A
465	Q68CP9	0.383333	V
466	Q68CP9	0.166667	K
467	Q68CP9	0.0666667	L
468	Q68CP9	0.0833333	I
469	Q68CP9	0	E
470	Q68CP9	0.116667	H
471	Q68CP9	0	P
472	Q68CP9	0	S
473	Q68CP9	0	S
474	Q68CP9	0	S
475	Q68CP9	0	H
476	Q68CP9	0.0666667	Q
477	Q68CP9	0.0833333	M
478	Q68CP9	0.0666667	L
479	Q68CP9	0.0833333	S
480	Q68CP9	0	E
481	Q68CP9	0.0666667	I
482	Q68CP9	0.05	R
483	Q68CP9	0.0833333	P
484	Q68CP9	0.0666667	Q
485	Q68CP9	0.0666667	A
486	Q68CP9	0.0666667	I
487	Q68CP9	0	E
488	Q68CP9	0.0666667	Q
489	Q68CP9	0.0833333	V
490	Q68CP9	0.0666667	Q
491	Q68CP9	0	T
492	Q68CP9	0	Q
493	Q68CP9	0	T
494	Q68CP9	0	H
495	Q68CP9	0	V
496	Q68CP9	0	A
497	Q68CP9	0	S
498	Q68CP9	0	A
499	Q68CP9	0	P
500	Q68CP9	0	A
501	Q68CP9	0	S
502	Q68CP9	0	R
503	Q68CP9	0	A
504	Q68CP9	0	V
505	Q68CP9	0	V
506	Q68CP9	0	A
507	Q68CP9	0	Q
508	Q68CP9	0.0333333	H
509	Q68CP9	0	V
510	Q68CP9	0	A
511	Q68CP9	0.333333	P
512	Q68CP9	0.333333	P
513	Q68CP9	0.333333	P
514	Q68CP9	0.3	G
515	Q68CP9	0.316667	I
516	Q68CP9	0.666667	V
517	Q68CP9	0.4	E
518	Q68CP9	0.65	I
519	Q68CP9	0.383333	D
520	Q68CP9	0.65	S
521	Q68CP9	0.516667	E
522	Q68CP9	1	K
523	Q68CP9	0.75	F
524	Q68CP9	0.983333	A
525	Q68CP9	0.966667	C
526	Q68CP9	1	Q
527	Q68CP9	0.633333	W
528	Q68CP9	0.983333	L
529	Q68CP9	0.983333	N
530	Q68CP9	1	A
531	Q68CP9	1	H
532	Q68CP9	0.683333	F
533	Q68CP9	0.283333	E
534	Q68CP9	1	V
535	Q68CP9	0.983333	N
536	Q68CP9	1	P
537	Q68CP9	0.5	D
538	Q68CP9	0.966667	C
539	Q68CP9	1	S
540	Q68CP9	1	V
541	Q68CP9	1	S
542	Q68CP9	0.983333	R
543	Q68CP9	1	A
544	Q68CP9	0.75	E
545	Q68CP9	1	M
546	Q68CP9	0.95	Y
547	Q68CP9	1	S
548	Q68CP9	1	E
549	Q68CP9	0.95	Y
550	Q68CP9	1	L
551	Q68CP9	0.716667	S
552	Q68CP9	0.716667	T
553	Q68CP9	0.716667	C
554	Q68CP9	0.716667	S
555	Q68CP9	0.666667	K
556	Q68CP9	0.7	L
557	Q68CP9	0.716667	A
558	Q68CP9	0.483333	R
559	Q68CP9	0.7	G
560	Q68CP9	0.7	G
561	Q68CP9	0.716667	I
562	Q68CP9	0.7	L
563	Q68CP9	0.716667	T
564	Q68CP9	0.716667	S
565	Q68CP9	0.716667	T
566	Q68CP9	0.783333	G
567	Q68CP9	0.683333	F
568	Q68CP9	0.3	Y
569	Q68CP9	0.75	K
570	Q68CP9	0.916667	C
571	Q68CP9	0.6	L
572	Q68CP9	0.133333	R
573	Q68CP9	0.75	T
574	Q68CP9	0.9	V
575	Q68CP9	0.4	F
576	Q68CP9	0.55	P
577	Q68CP9	0.3	N
578	Q68CP9	0.65	H
579	Q68CP9	0.416667	T
580	Q68CP9	0.566667	V
581	Q68CP9	0.2	K
582	Q68CP9	0.0166667	R
583	Q68CP9	0.283333	V
584	Q68CP9	0.0833333	E
585	Q68CP9	0.0833333	D
586	Q68CP9	0	S
587	Q68CP9	0	S
588	Q68CP9	0	S
589	Q68CP9	0	N
590	Q68CP9	0	G
591	Q68CP9	0.05	Q
592	Q68CP9	0.0833333	A
593	Q68CP9	0.0666667	H
594	Q68CP9	0.05	I
595	Q68CP9	0.0666667	H
596	Q68CP9	0.333333	V
597	Q68CP9	0.333333	V
598	Q68CP9	0.0833333	G
599	Q68CP9	0.333333	V
600	Q68CP9	0	K
601	Q68CP9	0.133333	R
602	Q68CP9	0.133333	R
603	Q68CP9	0.65	A
604	Q68CP9	0.6	I
605	Q68CP9	0.65	P
606	Q68CP9	0.416667	L
607	Q68CP9	0.583333	P
608	Q68CP9	0.55	I
609	Q68CP9	0.45	Q
610	Q68CP9	0.383333	M
611	Q68CP9	0.15	Y
612	Q68CP9	0.15	Y
613	Q68CP9	0.45	Q
614	Q68CP9	0.45	Q
615	Q68CP9	0.45	Q
616	Q68CP9	0.166667	P
617	Q68CP9	0.183333	V
618	Q68CP9	0.133333	S
619	Q68CP9	0.15	T
620	Q68CP9	0.133333	S
621	Q68CP9	0.166667	V
622	Q68CP9	0.166667	V
623	Q68CP9	0.0833333	R
624	Q68CP9	0.166667	V
625	Q68CP9	0.0166667	D
626	Q68CP9	0	S
627	Q68CP9	0	V
628	Q68CP9	0	P
629	Q68CP9	0	D
630	Q68CP9	0	V
631	Q68CP9	0	S
632	Q68CP9	0	P
633	Q68CP9	0	A
634	Q68CP9	0	P
635	Q68CP9	0	S
636	Q68CP9	0	P
637	Q68CP9	0	A
638	Q68CP9	0	G
639	Q68CP9	0	I
640	Q68CP9	0	P
641	Q68CP9	0	H
642	Q68CP9	0	G
643	Q68CP9	0	S
644	Q68CP9	0	Q
645	Q68CP9	0	T
646	Q68CP9	0	I
647	Q68CP9	0	G
648	Q68CP9	0	N
649	Q68CP9	0	H
650	Q68CP9	0	F
651	Q68CP9	0	Q
652	Q68CP9	0	R
653	Q68CP9	0	T
654	Q68CP9	0	P
655	Q68CP9	0	V
656	Q68CP9	0	A
657	Q68CP9	0	N
658	Q68CP9	0	Q
659	Q68CP9	0	S
660	Q68CP9	0	S
661	Q68CP9	0	N
662	Q68CP9	0	L
663	Q68CP9	0	T
664	Q68CP9	0	A
665	Q68CP9	0	T
666	Q68CP9	0	Q
667	Q68CP9	0	M
668	Q68CP9	0	S
669	Q68CP9	0	F
670	Q68CP9	0	P
671	Q68CP9	0	V
672	Q68CP9	0	Q
673	Q68CP9	0	G
674	Q68CP9	0	V
675	Q68CP9	0	H
676	Q68CP9	0	T
677	Q68CP9	0	V
678	Q68CP9	0	A
679	Q68CP9	0	Q
680	Q68CP9	0	T
681	Q68CP9	0	V
682	Q68CP9	0	S
683	Q68CP9	0	R
684	Q68CP9	0	I
685	Q68CP9	0	P
686	Q68CP9	0	Q
687	Q68CP9	0	N
688	Q68CP9	0	P
689	Q68CP9	0	S
690	Q68CP9	0	P
691	Q68CP9	0	H
692	Q68CP9	0	T
693	Q68CP9	0	H
694	Q68CP9	0	Q
695	Q68CP9	0	Q
696	Q68CP9	0	Q
697	Q68CP9	0	N
698	Q68CP9	0	A
699	Q68CP9	0	P
700	Q68CP9	0	V
701	Q68CP9	0	T
702	Q68CP9	0	V
703	Q68CP9	0	I
704	Q68CP9	0	Q
705	Q68CP9	0	S
706	Q68CP9	0	K
707	Q68CP9	0	A
708	Q68CP9	0	P
709	Q68CP9	0	I
710	Q68CP9	0	P
711	Q68CP9	0	C
712	Q68CP9	0	E
713	Q68CP9	0	V
714	Q68CP9	0	V
715	Q68CP9	0	K
716	Q68CP9	0	A
717	Q68CP9	0	T
718	Q68CP9	0	V
719	Q68CP9	0	I
720	Q68CP9	0	Q
721	Q68CP9	0	N
722	Q68CP9	0	S
723	Q68CP9	0	I
724	Q68CP9	0	P
725	Q68CP9	0	Q
726	Q68CP9	0	T
727	Q68CP9	0	G
728	Q68CP9	0	V
729	Q68CP9	0	P
730	Q68CP9	0	V
731	Q68CP9	0	S
732	Q68CP9	0	I
733	Q68CP9	0	A
734	Q68CP9	0	V
735	Q68CP9	0	G
736	Q68CP9	0	G
737	Q68CP9	0	G
738	Q68CP9	0	P
739	Q68CP9	0	P
740	Q68CP9	0	Q
741	Q68CP9	0	S
742	Q68CP9	0	S
743	Q68CP9	0	V
744	Q68CP9	0	V
745	Q68CP9	0	Q
746	Q68CP9	0	N
747	Q68CP9	0	H
748	Q68CP9	0	S
749	Q68CP9	0	T
750	Q68CP9	0	G
751	Q68CP9	0	P
752	Q68CP9	0	Q
753	Q68CP9	0	P
754	Q68CP9	0	V
755	Q68CP9	0	T
756	Q68CP9	0	V
757	Q68CP9	0	V
758	Q68CP9	0	N
759	Q68CP9	0	S
760	Q68CP9	0	Q
761	Q68CP9	0	T
762	Q68CP9	0	L
763	Q68CP9	0	L
764	Q68CP9	0	H
765	Q68CP9	0	H
766	Q68CP9	0	P
767	Q68CP9	0	S
768	Q68CP9	0	V
769	Q68CP9	0	I
770	Q68CP9	0	P
771	Q68CP9	0	Q
772	Q68CP9	0	Q
773	Q68CP9	0	S
774	Q68CP9	0	P
775	Q68CP9	0	L
776	Q68CP9	0	H
777	Q68CP9	0	T
778	Q68CP9	0	V
779	Q68CP9	0	V
780	Q68CP9	0	P
781	Q68CP9	0	G
782	Q68CP9	0	Q
783	Q68CP9	0	I
784	Q68CP9	0	P
785	Q68CP9	0	S
786	Q68CP9	0	G
787	Q68CP9	0	T
788	Q68CP9	0	P
789	Q68CP9	0	V
790	Q68CP9	0	T
791	Q68CP9	0	V
792	Q68CP9	0	I
793	Q68CP9	0	Q
794	Q68CP9	0	Q
795	Q68CP9	0	A
796	Q68CP9	0	V
797	Q68CP9	0	P
798	Q68CP9	0	Q
799	Q68CP9	0	S
800	Q68CP9	0	H
801	Q68CP9	0	M
802	Q68CP9	0	F
803	Q68CP9	0	G
804	Q68CP9	0	R
805	Q68CP9	0	V
806	Q68CP9	0	Q
807	Q68CP9	0	N
808	Q68CP9	0	I
809	Q68CP9	0	P
810	Q68CP9	0	A
811	Q68CP9	0	C
812	Q68CP9	0	T
813	Q68CP9	0	S
814	Q68CP9	0	T
815	Q68CP9	0	V
816	Q68CP9	0	S
817	Q68CP9	0	Q
818	Q68CP9	0	G
819	Q68CP9	0	Q
820	Q68CP9	0	Q
821	Q68CP9	0	L
822	Q68CP9	0	I
823	Q68CP9	0	T
824	Q68CP9	0	T
825	Q68CP9	0	S
826	Q68CP9	0	P
827	Q68CP9	0	Q
828	Q68CP9	0	P
829	Q68CP9	0	V
830	Q68CP9	0	Q
831	Q68CP9	0	T
832	Q68CP9	0	S
833	Q68CP9	0	S
834	Q68CP9	0	Q
835	Q68CP9	0	Q
836	Q68CP9	0	T
837	Q68CP9	0	S
838	Q68CP9	0	A
839	Q68CP9	0	G
840	Q68CP9	0	S
841	Q68CP9	0	Q
842	Q68CP9	0	S
843	Q68CP9	0	Q
844	Q68CP9	0	D
845	Q68CP9	0	T
846	Q68CP9	0	V
847	Q68CP9	0	I
848	Q68CP9	0	I
849	Q68CP9	0	A
850	Q68CP9	0	P
851	Q68CP9	0	P
852	Q68CP9	0	Q
853	Q68CP9	0	Y
854	Q68CP9	0	V
855	Q68CP9	0	T
856	Q68CP9	0	T
857	Q68CP9	0	S
858	Q68CP9	0	A
859	Q68CP9	0	S
860	Q68CP9	0	N
861	Q68CP9	0	I
862	Q68CP9	0	V
863	Q68CP9	0	S
864	Q68CP9	0	A
865	Q68CP9	0	T
866	Q68CP9	0	S
867	Q68CP9	0	V
868	Q68CP9	0	Q
869	Q68CP9	0	N
870	Q68CP9	0	F
871	Q68CP9	0	Q
872	Q68CP9	0	V
873	Q68CP9	0	A
874	Q68CP9	0	T
875	Q68CP9	0	G
876	Q68CP9	0	Q
877	Q68CP9	0	M
878	Q68CP9	0	V
879	Q68CP9	0	T
880	Q68CP9	0	I
881	Q68CP9	0	A
882	Q68CP9	0	G
883	Q68CP9	0	V
884	Q68CP9	0	P
885	Q68CP9	0	S
886	Q68CP9	0	P
887	Q68CP9	0	Q
888	Q68CP9	0.0166667	A
889	Q68CP9	0	S
890	Q68CP9	0	R
891	Q68CP9	0.0166667	V
892	Q68CP9	0	G
893	Q68CP9	0	F
894	Q68CP9	0	Q
895	Q68CP9	0	N
896	Q68CP9	0	I
897	Q68CP9	0.0166667	A
898	Q68CP9	0	P
899	Q68CP9	0	K
900	Q68CP9	0	P
901	Q68CP9	0	L
902	Q68CP9	0	P
903	Q68CP9	0	S
904	Q68CP9	0	Q
905	Q68CP9	0	Q
906	Q68CP9	0	V
907	Q68CP9	0	S
908	Q68CP9	0	S
909	Q68CP9	0	T
910	Q68CP9	0	V
911	Q68CP9	0	V
912	Q68CP9	0	Q
913	Q68CP9	0	Q
914	Q68CP9	0	P
915	Q68CP9	0	I
916	Q68CP9	0	Q
917	Q68CP9	0	Q
918	Q68CP9	0	P
919	Q68CP9	0	Q
920	Q68CP9	0	Q
921	Q68CP9	0	P
922	Q68CP9	0	T
923	Q68CP9	0	Q
924	Q68CP9	0	Q
925	Q68CP9	0	S
926	Q68CP9	0	V
927	Q68CP9	0	V
928	Q68CP9	0	I
929	Q68CP9	0	V
930	Q68CP9	0	S
931	Q68CP9	0	Q
932	Q68CP9	0	P
933	Q68CP9	0	A
934	Q68CP9	0	Q
935	Q68CP9	0	Q
936	Q68CP9	0	G
937	Q68CP9	0	Q
938	Q68CP9	0	T
939	Q68CP9	0	Y
940	Q68CP9	0	A
941	Q68CP9	0	P
942	Q68CP9	0	A
943	Q68CP9	0	I
944	Q68CP9	0	H
945	Q68CP9	0	Q
946	Q68CP9	0	I
947	Q68CP9	0	V
948	Q68CP9	0	L
949	Q68CP9	0	A
950	Q68CP9	0	N
951	Q68CP9	0	P
952	Q68CP9	0	A
953	Q68CP9	0	A
954	Q68CP9	0	L
955	Q68CP9	0	P
956	Q68CP9	0	A
957	Q68CP9	0	G
958	Q68CP9	0	Q
959	Q68CP9	0	T
960	Q68CP9	0	V
961	Q68CP9	0	Q
962	Q68CP9	0	L
963	Q68CP9	0	T
964	Q68CP9	0	G
965	Q68CP9	0	Q
966	Q68CP9	0	P
967	Q68CP9	0	N
968	Q68CP9	0	I
969	Q68CP9	0	T
970	Q68CP9	0	P
971	Q68CP9	0	S
972	Q68CP9	0	S
973	Q68CP9	0	S
974	Q68CP9	0	P
975	Q68CP9	0	S
976	Q68CP9	0	P
977	Q68CP9	0	V
978	Q68CP9	0	P
979	Q68CP9	0	A
980	Q68CP9	0	T
981	Q68CP9	0	N
982	Q68CP9	0	N
983	Q68CP9	0	Q
984	Q68CP9	0	V
985	Q68CP9	0	P
986	Q68CP9	0	T
987	Q68CP9	0	A
988	Q68CP9	0	M
989	Q68CP9	0	S
990	Q68CP9	0	S
991	Q68CP9	0	S
992	Q68CP9	0	S
993	Q68CP9	0	T
994	Q68CP9	0	P
995	Q68CP9	0	Q
996	Q68CP9	0	S
997	Q68CP9	0	Q
998	Q68CP9	0	G
999	Q68CP9	0	P
1000	Q68CP9	0	P
1001	Q68CP9	0.0333333	P
1002	Q68CP9	0.0333333	T
1003	Q68CP9	0.0333333	V
1004	Q68CP9	0.0333333	S
1005	Q68CP9	0.0333333	Q
1006	Q68CP9	0.0666667	M
1007	Q68CP9	0.0666667	L
1008	Q68CP9	0.0666667	S
1009	Q68CP9	0.0666667	V
1010	Q68CP9	0	K
1011	Q68CP9	0	R
1012	Q68CP9	0.0666667	Q
1013	Q68CP9	0.0666667	Q
1014	Q68CP9	0.0666667	Q
1015	Q68CP9	0.0666667	Q
1016	Q68CP9	0.0333333	Q
1017	Q68CP9	0.0333333	H
1018	Q68CP9	0.0333333	S
1019	Q68CP9	0.0333333	P
1020	Q68CP9	0.0333333	A
1021	Q68CP9	0	P
1022	Q68CP9	0	P
1023	Q68CP9	0	P
1024	Q68CP9	0	Q
1025	Q68CP9	0	Q
1026	Q68CP9	0	V
1027	Q68CP9	0	Q
1028	Q68CP9	0	V
1029	Q68CP9	0	Q
1030	Q68CP9	0	V
1031	Q68CP9	0	Q
1032	Q68CP9	0	Q
1033	Q68CP9	0	P
1034	Q68CP9	0	Q
1035	Q68CP9	0	Q
1036	Q68CP9	0	V
1037	Q68CP9	0	Q
1038	Q68CP9	0	M
1039	Q68CP9	0	Q
1040	Q68CP9	0	V
1041	Q68CP9	0	Q
1042	Q68CP9	0	P
1043	Q68CP9	0	Q
1044	Q68CP9	0	Q
1045	Q68CP9	0	S
1046	Q68CP9	0	N
1047	Q68CP9	0.0166667	A
1048	Q68CP9	0	G
1049	Q68CP9	0.05	V
1050	Q68CP9	0	G
1051	Q68CP9	0.0166667	Q
1052	Q68CP9	0.05	P
1053	Q68CP9	0.0166667	A
1054	Q68CP9	0.0333333	S
1055	Q68CP9	0	G
1056	Q68CP9	0.316667	E
1057	Q68CP9	0.216667	S
1058	Q68CP9	0.216667	S
1059	Q68CP9	0.15	L
1060	Q68CP9	0.266667	I
1061	Q68CP9	0.183333	K
1062	Q68CP9	0.516667	Q
1063	Q68CP9	0.466667	L
1064	Q68CP9	0.466667	L
1065	Q68CP9	0.466667	L
1066	Q68CP9	0.933333	P
1067	Q68CP9	0.166667	K
1068	Q68CP9	0.0666667	R
1069	Q68CP9	0.716667	G
1070	Q68CP9	0.933333	P
1071	Q68CP9	0.633333	S
1072	Q68CP9	0.633333	T
1073	Q68CP9	0.633333	P
1074	Q68CP9	0.6	G
1075	Q68CP9	0.6	G
1076	Q68CP9	0.0333333	K
1077	Q68CP9	0.3	L
1078	Q68CP9	0.3	I
1079	Q68CP9	0.3	L
1080	Q68CP9	0.3	P
1081	Q68CP9	0	A
1082	Q68CP9	0	P
1083	Q68CP9	0	Q
1084	Q68CP9	0	I
1085	Q68CP9	0	P
1086	Q68CP9	0	P
1087	Q68CP9	0	P
1088	Q68CP9	0	N
1089	Q68CP9	0	N
1090	Q68CP9	0	A
1091	Q68CP9	0	R
1092	Q68CP9	0	A
1093	Q68CP9	0	P
1094	Q68CP9	0	S
1095	Q68CP9	0	P
1096	Q68CP9	0.05	Q
1097	Q68CP9	0.05	V
1098	Q68CP9	0.05	V
1099	Q68CP9	0	Y
1100	Q68CP9	0.05	Q
1101	Q68CP9	0.05	V
1102	Q68CP9	0.0333333	A
1103	Q68CP9	0.05	S
1104	Q68CP9	0.0166667	N
1105	Q68CP9	0.05	Q
1106	Q68CP9	0.0333333	A
1107	Q68CP9	0.0333333	A
1108	Q68CP9	0	G
1109	Q68CP9	0	F
1110	Q68CP9	0	G
1111	Q68CP9	0	V
1112	Q68CP9	0	Q
1113	Q68CP9	0	G
1114	Q68CP9	0	Q
1115	Q68CP9	0	T
1116	Q68CP9	0	P
1117	Q68CP9	0	A
1118	Q68CP9	0	Q
1119	Q68CP9	0	Q
1120	Q68CP9	0	L
1121	Q68CP9	0	L
1122	Q68CP9	0	V
1123	Q68CP9	0	G
1124	Q68CP9	0	Q
1125	Q68CP9	0	Q
1126	Q68CP9	0	N
1127	Q68CP9	0	V
1128	Q68CP9	0	Q
1129	Q68CP9	0	L
1130	Q68CP9	0	V
1131	Q68CP9	0	P
1132	Q68CP9	0	S
1133	Q68CP9	0	A
1134	Q68CP9	0	M
1135	Q68CP9	0	P
1136	Q68CP9	0	P
1137	Q68CP9	0	S
1138	Q68CP9	0	G
1139	Q68CP9	0	G
1140	Q68CP9	0	V
1141	Q68CP9	0	Q
1142	Q68CP9	0	T
1143	Q68CP9	0	V
1144	Q68CP9	0	P
1145	Q68CP9	0	I
1146	Q68CP9	0	S
1147	Q68CP9	0	N
1148	Q68CP9	0	L
1149	Q68CP9	0	Q
1150	Q68CP9	0	I
1151	Q68CP9	0	L
1152	Q68CP9	0	P
1153	Q68CP9	0	G
1154	Q68CP9	0	P
1155	Q68CP9	0	L
1156	Q68CP9	0	I
1157	Q68CP9	0	S
1158	Q68CP9	0	N
1159	Q68CP9	0	S
1160	Q68CP9	0	P
1161	Q68CP9	0	A
1162	Q68CP9	0	T
1163	Q68CP9	0	I
1164	Q68CP9	0	F
1165	Q68CP9	0	Q
1166	Q68CP9	0	G
1167	Q68CP9	0	T
1168	Q68CP9	0	S
1169	Q68CP9	0	G
1170	Q68CP9	0	N
1171	Q68CP9	0	Q
1172	Q68CP9	0	V
1173	Q68CP9	0	T
1174	Q68CP9	0	I
1175	Q68CP9	0	T
1176	Q68CP9	0	V
1177	Q68CP9	0	V
1178	Q68CP9	0	P
1179	Q68CP9	0	N
1180	Q68CP9	0	T
1181	Q68CP9	0	S
1182	Q68CP9	0	F
1183	Q68CP9	0	A
1184	Q68CP9	0	P
1185	Q68CP9	0	A
1186	Q68CP9	0	T
1187	Q68CP9	0	V
1188	Q68CP9	0	S
1189	Q68CP9	0	Q
1190	Q68CP9	0	G
1191	Q68CP9	0	N
1192	Q68CP9	0	A
1193	Q68CP9	0	T
1194	Q68CP9	0	Q
1195	Q68CP9	0	L
1196	Q68CP9	0	I
1197	Q68CP9	0	A
1198	Q68CP9	0	P
1199	Q68CP9	0	A
1200	Q68CP9	0	G
1201	Q68CP9	0	I
1202	Q68CP9	0	T
1203	Q68CP9	0	M
1204	Q68CP9	0	S
1205	Q68CP9	0	G
1206	Q68CP9	0	T
1207	Q68CP9	0	Q
1208	Q68CP9	0	T
1209	Q68CP9	0	G
1210	Q68CP9	0	V
1211	Q68CP9	0	G
1212	Q68CP9	0	L
1213	Q68CP9	0	P
1214	Q68CP9	0	V
1215	Q68CP9	0	Q
1216	Q68CP9	0	T
1217	Q68CP9	0	L
1218	Q68CP9	0	P
1219	Q68CP9	0	A
1220	Q68CP9	0	T
1221	Q68CP9	0	Q
1222	Q68CP9	0	A
1223	Q68CP9	0	S
1224	Q68CP9	0	P
1225	Q68CP9	0	A
1226	Q68CP9	0	G
1227	Q68CP9	0	Q
1228	Q68CP9	0	S
1229	Q68CP9	0	S
1230	Q68CP9	0	C
1231	Q68CP9	0	T
1232	Q68CP9	0	T
1233	Q68CP9	0	A
1234	Q68CP9	0	T
1235	Q68CP9	0	P
1236	Q68CP9	0.333333	P
1237	Q68CP9	0.316667	F
1238	Q68CP9	0.383333	K
1239	Q68CP9	0.333333	G
1240	Q68CP9	0.133333	D
1241	Q68CP9	0.666667	K
1242	Q68CP9	0.65	I
1243	Q68CP9	0.65	I
1244	Q68CP9	0.516667	C
1245	Q68CP9	0.65	Q
1246	Q68CP9	1	K
1247	Q68CP9	0.35	E
1248	Q68CP9	0.35	E
1249	Q68CP9	0.35	E
1250	Q68CP9	0.983333	A
1251	Q68CP9	0.766667	K
1252	Q68CP9	0.266667	E
1253	Q68CP9	0.733333	A
1254	Q68CP9	0.733333	T
1255	Q68CP9	0.516667	G
1256	Q68CP9	0.416667	L
1257	Q68CP9	0.55	H
1258	Q68CP9	0.5	V
1259	Q68CP9	0.55	H
1260	Q68CP9	0.2	E
1261	Q68CP9	0.25	R
1262	Q68CP9	0.516667	K
1263	Q68CP9	0.483333	I
1264	Q68CP9	0.383333	E
1265	Q68CP9	0.5	V
1266	Q68CP9	0.483333	M
1267	Q68CP9	0.383333	E
1268	Q68CP9	0.433333	N
1269	Q68CP9	0.516667	P
1270	Q68CP9	0.466667	S
1271	Q68CP9	0.733333	C
1272	Q68CP9	0.333333	R
1273	Q68CP9	0.333333	R
1274	Q68CP9	0.7	G
1275	Q68CP9	0.75	A
1276	Q68CP9	0.516667	T
1277	Q68CP9	0.466667	N
1278	Q68CP9	0.516667	T
1279	Q68CP9	0.483333	S
1280	Q68CP9	0.466667	N
1281	Q68CP9	0.566667	G
1282	Q68CP9	0.35	D
1283	Q68CP9	0.716667	T
1284	Q68CP9	0.833333	K
1285	Q68CP9	0.383333	E
1286	Q68CP9	0.716667	N
1287	Q68CP9	0.35	E
1288	Q68CP9	0.716667	M
1289	Q68CP9	0.783333	H
1290	Q68CP9	0.733333	V
1291	Q68CP9	0.8	G
1292	Q68CP9	0.966667	S
1293	Q68CP9	0.9	L
1294	Q68CP9	0.9	L
1295	Q68CP9	0.966667	N
1296	Q68CP9	0.866667	G
1297	Q68CP9	0.3	R
1298	Q68CP9	0.75	K
1299	Q68CP9	0.266667	Y
1300	Q68CP9	1	S
1301	Q68CP9	0.483333	D
1302	Q68CP9	0.7	S
1303	Q68CP9	0.7	S
1304	Q68CP9	0.616667	L
1305	Q68CP9	0.716667	P
1306	Q68CP9	0.383333	P
1307	Q68CP9	0.366667	S
1308	Q68CP9	0.333333	N
1309	Q68CP9	0.366667	S
1310	Q68CP9	0.233333	G
1311	Q68CP9	0.0833333	K
1312	Q68CP9	0.0166667	I
1313	Q68CP9	0.0166667	Q
1314	Q68CP9	0.0333333	S
1315	Q68CP9	0	E
1316	Q68CP9	0.05	T
1317	Q68CP9	0.0333333	N
1318	Q68CP9	0.05	Q
1319	Q68CP9	0	C
1320	Q68CP9	0.05	S
1321	Q68CP9	0.316667	L
1322	Q68CP9	0.383333	I
1323	Q68CP9	0.383333	S
1324	Q68CP9	0.35	N
1325	Q68CP9	0.3	G
1326	Q68CP9	0.55	P
1327	Q68CP9	0.533333	S
1328	Q68CP9	0.416667	L
1329	Q68CP9	0.0833333	E
1330	Q68CP9	0.416667	L
1331	Q68CP9	0.7	G
1332	Q68CP9	0.183333	E
1333	Q68CP9	0.766667	N
1334	Q68CP9	0.7	G
1335	Q68CP9	0.8	A
1336	Q68CP9	0.583333	S
1337	Q68CP9	0.483333	G
1338	Q68CP9	0.9	K
1339	Q68CP9	0.583333	Q
1340	Q68CP9	0.55	N
1341	Q68CP9	0.766667	S
1342	Q68CP9	0.433333	E
1343	Q68CP9	0.766667	Q
1344	Q68CP9	0.766667	I
1345	Q68CP9	0.416667	D
1346	Q68CP9	0.666667	M
1347	Q68CP9	0.7	Q
1348	Q68CP9	0.466667	D
1349	Q68CP9	0.716667	I
1350	Q68CP9	0.7	K
1351	Q68CP9	0.933333	S
1352	Q68CP9	0.8	D
1353	Q68CP9	0.816667	L
1354	Q68CP9	0.7	R
1355	Q68CP9	0.783333	K
1356	Q68CP9	0.983333	P
1357	Q68CP9	0.816667	L
1358	Q68CP9	1	V
1359	Q68CP9	0.9	N
1360	Q68CP9	0.8	G
1361	Q68CP9	1	I
1362	Q68CP9	1	C
1363	Q68CP9	0.766667	D
1364	Q68CP9	0.883333	F
1365	Q68CP9	0.766667	D
1366	Q68CP9	0.683333	K
1367	Q68CP9	0.716667	G
1368	Q68CP9	0.733333	D
1369	Q68CP9	0.716667	G
1370	Q68CP9	0.783333	S
1371	Q68CP9	0.516667	H
1372	Q68CP9	0.45	L
1373	Q68CP9	0.483333	S
1374	Q68CP9	0.35	K
1375	Q68CP9	0.55	N
1376	Q68CP9	0.25	I
1377	Q68CP9	0.266667	P
1378	Q68CP9	0.216667	N
1379	Q68CP9	0.183333	H
1380	Q68CP9	0.0166667	K
1381	Q68CP9	0.0833333	T
1382	Q68CP9	0.0833333	S
1383	Q68CP9	0.05	N
1384	Q68CP9	0.1	H
1385	Q68CP9	0.0833333	V
1386	Q68CP9	0.333333	G
1387	Q68CP9	0.35	N
1388	Q68CP9	0.333333	G
1389	Q68CP9	0.15	E
1390	Q68CP9	0.383333	I
1391	Q68CP9	0.7	S
1392	Q68CP9	0.7	P
1393	Q68CP9	0.7	M
1394	Q68CP9	0.216667	E
1395	Q68CP9	0.7	P
1396	Q68CP9	0.966667	Q
1397	Q68CP9	0.883333	G
1398	Q68CP9	0.966667	T
1399	Q68CP9	0.933333	L
1400	Q68CP9	0.283333	D
1401	Q68CP9	0.966667	I
1402	Q68CP9	0.966667	T
1403	Q68CP9	0.966667	Q
1404	Q68CP9	0.966667	Q
1405	Q68CP9	0.216667	D
1406	Q68CP9	0.766667	T
1407	Q68CP9	0.766667	A
1408	Q68CP9	0.85	K
1409	Q68CP9	0.683333	G
1410	Q68CP9	0.183333	D
1411	Q68CP9	0.533333	Q
1412	Q68CP9	0.483333	L
1413	Q68CP9	0.166667	E
1414	Q68CP9	0.433333	R
1415	Q68CP9	0.533333	I
1416	Q68CP9	0.2	S
1417	Q68CP9	0.2	N
1418	Q68CP9	0.166667	G
1419	Q68CP9	0.233333	P
1420	Q68CP9	0.25	V
1421	Q68CP9	0.0833333	L
1422	Q68CP9	0.1	T
1423	Q68CP9	0.0833333	L
1424	Q68CP9	0.0833333	G
1425	Q68CP9	0.0833333	G
1426	Q68CP9	0	S
1427	Q68CP9	0	S
1428	Q68CP9	0	V
1429	Q68CP9	0	S
1430	Q68CP9	0	S
1431	Q68CP9	0.0166667	I
1432	Q68CP9	0.0166667	Q
1433	Q68CP9	0	E
1434	Q68CP9	0.0166667	A
1435	Q68CP9	0.0166667	S
1436	Q68CP9	0.0833333	N
1437	Q68CP9	0.1	A
1438	Q68CP9	0.1	A
1439	Q68CP9	0.166667	T
1440	Q68CP9	0.1	Q
1441	Q68CP9	0.216667	Q
1442	Q68CP9	0.1	F
1443	Q68CP9	0.216667	S
1444	Q68CP9	0.166667	G
1445	Q68CP9	0.316667	T
1446	Q68CP9	0.05	D
1447	Q68CP9	0.383333	L
1448	Q68CP9	0.383333	L
1449	Q68CP9	0.466667	N
1450	Q68CP9	0.316667	G
1451	Q68CP9	0.45	P
1452	Q68CP9	0.3	L
1453	Q68CP9	0.383333	A
1454	Q68CP9	0.416667	S
1455	Q68CP9	0.416667	S
1456	Q68CP9	0.216667	L
1457	Q68CP9	0.3	N
1458	Q68CP9	0.3	S
1459	Q68CP9	0.05	D
1460	Q68CP9	0.3	V
1461	Q68CP9	0	P
1462	Q68CP9	0	Q
1463	Q68CP9	0	Q
1464	Q68CP9	0	R
1465	Q68CP9	0	P
1466	Q68CP9	0	S
1467	Q68CP9	0	V
1468	Q68CP9	0	V
1469	Q68CP9	0	V
1470	Q68CP9	0	S
1471	Q68CP9	0	P
1472	Q68CP9	0	H
1473	Q68CP9	0	S
1474	Q68CP9	0	T
1475	Q68CP9	0	T
1476	Q68CP9	0	S
1477	Q68CP9	0	V
1478	Q68CP9	0	I
1479	Q68CP9	0	Q
1480	Q68CP9	0	G
1481	Q68CP9	0	H
1482	Q68CP9	0	Q
1483	Q68CP9	0	I
1484	Q68CP9	0	I
1485	Q68CP9	0	A
1486	Q68CP9	0	V
1487	Q68CP9	0	P
1488	Q68CP9	0	D
1489	Q68CP9	0	S
1490	Q68CP9	0	G
1491	Q68CP9	0	S
1492	Q68CP9	0	K
1493	Q68CP9	0	V
1494	Q68CP9	0	S
1495	Q68CP9	0	H
1496	Q68CP9	0	S
1497	Q68CP9	0	P
1498	Q68CP9	0	A
1499	Q68CP9	0	L
1500	Q68CP9	0	S
1501	Q68CP9	0.05	S
1502	Q68CP9	0.0333333	D
1503	Q68CP9	0.0666667	V
1504	Q68CP9	0	R
1505	Q68CP9	0.05	S
1506	Q68CP9	0.0833333	T
1507	Q68CP9	0.05	N
1508	Q68CP9	0	G
1509	Q68CP9	0.0833333	T
1510	Q68CP9	0.0666667	A
1511	Q68CP9	0.366667	E
1512	Q68CP9	0.366667	C
1513	Q68CP9	0.466667	K
1514	Q68CP9	0.416667	T
1515	Q68CP9	0.45	V
1516	Q68CP9	0.716667	K
1517	Q68CP9	0.666667	R
1518	Q68CP9	0.7	P
1519	Q68CP9	0.7	A
1520	Q68CP9	0.7	E
1521	Q68CP9	0.733333	D
1522	Q68CP9	0.966667	T
1523	Q68CP9	0.733333	D
1524	Q68CP9	0.833333	R
1525	Q68CP9	0.75	E
1526	Q68CP9	0.633333	T
1527	Q68CP9	0.7	V
1528	Q68CP9	0.683333	A
1529	Q68CP9	0.5	G
1530	Q68CP9	0.633333	I
1531	Q68CP9	0.35	P
1532	Q68CP9	0.3	N
1533	Q68CP9	0.333333	K
1534	Q68CP9	0.366667	V
1535	Q68CP9	0.166667	G
1536	Q68CP9	0.0333333	V
1537	Q68CP9	0	R
1538	Q68CP9	0	I
1539	Q68CP9	0.0333333	V
1540	Q68CP9	0	T
1541	Q68CP9	0	I
1542	Q68CP9	0	S
1543	Q68CP9	0	D
1544	Q68CP9	0	P
1545	Q68CP9	0	N
1546	Q68CP9	0	N
1547	Q68CP9	0	A
1548	Q68CP9	0	G
1549	Q68CP9	0	C
1550	Q68CP9	0	S
1551	Q68CP9	0	A
1552	Q68CP9	0	T
1553	Q68CP9	0	M
1554	Q68CP9	0	V
1555	Q68CP9	0	A
1556	Q68CP9	0	V
1557	Q68CP9	0	P
1558	Q68CP9	0	A
1559	Q68CP9	0	G
1560	Q68CP9	0	A
1561	Q68CP9	0	D
1562	Q68CP9	0	P
1563	Q68CP9	0	S
1564	Q68CP9	0	T
1565	Q68CP9	0	V
1566	Q68CP9	0	A
1567	Q68CP9	0	K
1568	Q68CP9	0	V
1569	Q68CP9	0	A
1570	Q68CP9	0	I
1571	Q68CP9	0	E
1572	Q68CP9	0	S
1573	Q68CP9	0	A
1574	Q68CP9	0	V
1575	Q68CP9	0	Q
1576	Q68CP9	0	Q
1577	Q68CP9	0	K
1578	Q68CP9	0	Q
1579	Q68CP9	0	Q
1580	Q68CP9	0	H
1581	Q68CP9	0	P
1582	Q68CP9	0	P
1583	Q68CP9	0	T
1584	Q68CP9	0	Y
1585	Q68CP9	0	V
1586	Q68CP9	0	Q
1587	Q68CP9	0	N
1588	Q68CP9	0	V
1589	Q68CP9	0	V
1590	Q68CP9	0	P
1591	Q68CP9	0	Q
1592	Q68CP9	0	N
1593	Q68CP9	0	T
1594	Q68CP9	0	P
1595	Q68CP9	0	M
1596	Q68CP9	0	P
1597	Q68CP9	0	P
1598	Q68CP9	0	S
1599	Q68CP9	0	P
1600	Q68CP9	0	A
1601	Q68CP9	0	V
1602	Q68CP9	0	Q
1603	Q68CP9	0	V
1604	Q68CP9	0	Q
1605	Q68CP9	0	G
1606	Q68CP9	0	Q
1607	Q68CP9	0	P
1608	Q68CP9	0	N
1609	Q68CP9	0	S
1610	Q68CP9	0	S
1611	Q68CP9	0	Q
1612	Q68CP9	0	P
1613	Q68CP9	0	S
1614	Q68CP9	0	P
1615	Q68CP9	0	F
1616	Q68CP9	0.0333333	S
1617	Q68CP9	0.0166667	G
1618	Q68CP9	0.0333333	S
1619	Q68CP9	0.0333333	S
1620	Q68CP9	0.05	Q
1621	Q68CP9	0.216667	P
1622	Q68CP9	0.0666667	G
1623	Q68CP9	0.0833333	D
1624	Q68CP9	0.216667	P
1625	Q68CP9	0.15	M
1626	Q68CP9	0.05	R
1627	Q68CP9	0.25	K
1628	Q68CP9	0.55	P
1629	Q68CP9	0.25	G
1630	Q68CP9	0.5	Q
1631	Q68CP9	0.75	N
1632	Q68CP9	0.433333	F
1633	Q68CP9	0.733333	M
1634	Q68CP9	0.8	C
1635	Q68CP9	0.516667	L
1636	Q68CP9	0.316667	W
1637	Q68CP9	0.766667	Q
1638	Q68CP9	0.766667	S
1639	Q68CP9	0.8	C
1640	Q68CP9	0.416667	K
1641	Q68CP9	0.35	K
1642	Q68CP9	0.1	W
1643	Q68CP9	0.166667	F
1644	Q68CP9	0.5	Q
1645	Q68CP9	0.533333	T
1646	Q68CP9	0.266667	P
1647	Q68CP9	0.183333	S
1648	Q68CP9	0.183333	Q
1649	Q68CP9	0.266667	V
1650	Q68CP9	0.0333333	F
1651	Q68CP9	0.1	Y
1652	Q68CP9	0.5	H
1653	Q68CP9	0.4	A
1654	Q68CP9	0.4	A
1655	Q68CP9	0.416667	T
1656	Q68CP9	0.45	E
1657	Q68CP9	0.75	H
1658	Q68CP9	0.666667	G
1659	Q68CP9	0.666667	G
1660	Q68CP9	0.733333	K
1661	Q68CP9	0.766667	D
1662	Q68CP9	1	V
1663	Q68CP9	0.766667	Y
1664	Q68CP9	1	P
1665	Q68CP9	1	G
1666	Q68CP9	1	Q
1667	Q68CP9	1	C
1668	Q68CP9	1	L
1669	Q68CP9	1	W
1670	Q68CP9	1	E
1671	Q68CP9	1	G
1672	Q68CP9	1	C
1673	Q68CP9	1	E
1674	Q68CP9	1	P
1675	Q68CP9	0.95	F
1676	Q68CP9	1	Q
1677	Q68CP9	0.7	R
1678	Q68CP9	1	Q
1679	Q68CP9	0.7	R
1680	Q68CP9	0.8	F
1681	Q68CP9	0.666667	S
1682	Q68CP9	0.466667	F
1683	Q68CP9	0.666667	I
1684	Q68CP9	0.666667	T
1685	Q68CP9	0.666667	H
1686	Q68CP9	0.4	L
1687	Q68CP9	0.416667	Q
1688	Q68CP9	0.333333	D
1689	Q68CP9	0.4	K
1690	Q68CP9	0.433333	H
1691	Q68CP9	0.333333	C
1692	Q68CP9	0.383333	S
1693	Q68CP9	0.466667	K
1694	Q68CP9	0.0666667	D
1695	Q68CP9	0.383333	A
1696	Q68CP9	0.416667	L
1697	Q68CP9	0.416667	L
1698	Q68CP9	0.55	A
1699	Q68CP9	0.3	G
1700	Q68CP9	0.416667	L
1701	Q68CP9	0.7	K
1702	Q68CP9	0.5	Q
1703	Q68CP9	0.0666667	D
1704	Q68CP9	0.116667	E
1705	Q68CP9	0.616667	P
1706	Q68CP9	0.133333	G
1707	Q68CP9	0.233333	Q
1708	Q68CP9	0.2	A
1709	Q68CP9	0.133333	G
1710	Q68CP9	0.25	S
1711	Q68CP9	0.0666667	Q
1712	Q68CP9	0.05	K
1713	Q68CP9	0.0666667	S
1714	Q68CP9	0.0666667	S
1715	Q68CP9	0.0666667	T
1716	Q68CP9	0	K
1717	Q68CP9	0.1	Q
1718	Q68CP9	0.1	P
1719	Q68CP9	0.1	T
1720	Q68CP9	0.1	V
1721	Q68CP9	0.1	G
1722	Q68CP9	0.1	G
1723	Q68CP9	0.1	T
1724	Q68CP9	0.1	S
1725	Q68CP9	0.1	S
1726	Q68CP9	0.0666667	T
1727	Q68CP9	0.0666667	P
1728	Q68CP9	0	R
1729	Q68CP9	0.0666667	A
1730	Q68CP9	0.0666667	Q
1731	Q68CP9	0	K
1732	Q68CP9	0.0666667	A
1733	Q68CP9	0.0666667	I
1734	Q68CP9	0.0666667	V
1735	Q68CP9	0.0333333	N
1736	Q68CP9	0.333333	H
1737	Q68CP9	0.366667	P
1738	Q68CP9	0.333333	S
1739	Q68CP9	0.366667	A
1740	Q68CP9	0.366667	A
1741	Q68CP9	0.666667	L
1742	Q68CP9	0.666667	M
1743	Q68CP9	0.7	A
1744	Q68CP9	0.666667	L
1745	Q68CP9	0.383333	R
1746	Q68CP9	0.716667	R
1747	Q68CP9	0.983333	G
1748	Q68CP9	1	S
1749	Q68CP9	0.716667	R
1750	Q68CP9	1	N
1751	Q68CP9	1	L
1752	Q68CP9	1	V
1753	Q68CP9	1	F
1754	Q68CP9	1	R
1755	Q68CP9	1	D
1756	Q68CP9	0.816667	F
1757	Q68CP9	1	T
1758	Q68CP9	0.85	D
1759	Q68CP9	0.9	E
1760	Q68CP9	1	K
1761	Q68CP9	0.6	E
1762	Q68CP9	0.616667	G
1763	Q68CP9	0.666667	P
1764	Q68CP9	0.666667	I
1765	Q68CP9	0.666667	T
1766	Q68CP9	0.366667	K
1767	Q68CP9	0.65	H
1768	Q68CP9	0.633333	I
1769	Q68CP9	0.15	R
1770	Q68CP9	0.616667	L
1771	Q68CP9	0.416667	T
1772	Q68CP9	0.4	A
1773	Q68CP9	0.4	A
1774	Q68CP9	0.35	L
1775	Q68CP9	0.383333	I
1776	Q68CP9	0.683333	L
1777	Q68CP9	0.466667	K
1778	Q68CP9	0.683333	N
1779	Q68CP9	0.716667	I
1780	Q68CP9	0.666667	G
1781	Q68CP9	0.766667	K
1782	Q68CP9	0.666667	Y
1783	Q68CP9	0.766667	S
1784	Q68CP9	0.716667	E
1785	Q68CP9	0.766667	C
1786	Q68CP9	1	G
1787	Q68CP9	1	R
1788	Q68CP9	1	R
1789	Q68CP9	1	L
1790	Q68CP9	1	L
1791	Q68CP9	0.666667	K
1792	Q68CP9	0.666667	R
1793	Q68CP9	0.7	H
1794	Q68CP9	0.7	E
1795	Q68CP9	0.666667	N
1796	Q68CP9	0.333333	N
1797	Q68CP9	0.333333	L
1798	Q68CP9	0.333333	S
1799	Q68CP9	0.366667	V
1800	Q68CP9	0.333333	L
1801	Q68CP9	0	A
1802	Q68CP9	0	I
1803	Q68CP9	0	S
1804	Q68CP9	0	N
1805	Q68CP9	0	M
1806	Q68CP9	0.166667	E
1807	Q68CP9	0.333333	A
1808	Q68CP9	0.333333	S
1809	Q68CP9	0.333333	S
1810	Q68CP9	0.333333	T
1811	Q68CP9	0.45	L
1812	Q68CP9	0.5	A
1813	Q68CP9	0.483333	K
1814	Q68CP9	0.516667	C
1815	Q68CP9	0.45	L
1816	Q68CP9	0.55	Y
1817	Q68CP9	0.583333	E
1818	Q68CP9	0.783333	L
1819	Q68CP9	0.816667	N
1820	Q68CP9	0.7	F
1821	Q68CP9	0.783333	T
1822	Q68CP9	0.883333	V
1823	Q68CP9	0.783333	Q
1824	Q68CP9	0.783333	S
1825	Q68CP9	0.816667	K
1826	Q68CP9	0.575	E
1827	Q68CP9	0.95	Q
1828	Q68CP9	0.575	E
1829	Q68CP9	1	K
1830	Q68CP9	0.575	D
1831	Q68CP9	0.9	S
1832	Q68CP9	0.15	E
1833	Q68CP9	0.9	M
1834	Q68CP9	0.65	L
1835	Q68CP9	0.9	Q

## Sheet: SMARCC2_Q8TAQ2
Position_fasta	Entry	robbind	resname_fasta	complex (PDB ID)	Binding PepArray
1	Q8TAQ2	1	M
2	Q8TAQ2	1	A
3	Q8TAQ2	1	V
4	Q8TAQ2	0.2	R
5	Q8TAQ2	1	K
6	Q8TAQ2	1	K
7	Q8TAQ2	0.65	D
8	Q8TAQ2	1	G
9	Q8TAQ2	1	G
10	Q8TAQ2	1	P
11	Q8TAQ2	1	N
12	Q8TAQ2	1	V
13	Q8TAQ2	1	K
14	Q8TAQ2	0.316667	Y
15	Q8TAQ2	0.316667	Y
16	Q8TAQ2	0.533333	E
17	Q8TAQ2	1	A
18	Q8TAQ2	1	A
19	Q8TAQ2	0.45	D
20	Q8TAQ2	1	T
21	Q8TAQ2	1	V
22	Q8TAQ2	1	T
23	Q8TAQ2	1	Q
24	Q8TAQ2	0.7	F
25	Q8TAQ2	0.683333	D
26	Q8TAQ2	1	N
27	Q8TAQ2	1	V
28	Q8TAQ2	0.783333	R
29	Q8TAQ2	0.966667	L
30	Q8TAQ2	0.616667	W
31	Q8TAQ2	0.733333	L
32	Q8TAQ2	0.75	G
33	Q8TAQ2	0.733333	K
34	Q8TAQ2	0.783333	N
35	Q8TAQ2	0.416667	Y
36	Q8TAQ2	0.4	K
37	Q8TAQ2	0.4	K
38	Q8TAQ2	0.35	Y
39	Q8TAQ2	0.5	I
40	Q8TAQ2	0.5	Q
41	Q8TAQ2	0.183333	A
42	Q8TAQ2	0.116667	E
43	Q8TAQ2	0.183333	P
44	Q8TAQ2	0.183333	P
45	Q8TAQ2	0.166667	T
46	Q8TAQ2	0.0166667	N
47	Q8TAQ2	0	K
48	Q8TAQ2	0.0166667	S
49	Q8TAQ2	0.0166667	L
50	Q8TAQ2	0.0166667	S
51	Q8TAQ2	0.0833333	S
52	Q8TAQ2	0.0833333	L
53	Q8TAQ2	0.15	V
54	Q8TAQ2	0.15	V
55	Q8TAQ2	0.0833333	Q
56	Q8TAQ2	0.0833333	L
57	Q8TAQ2	0.0833333	L
58	Q8TAQ2	0.1	Q
59	Q8TAQ2	0.0166667	F
60	Q8TAQ2	0.1	Q
61	Q8TAQ2	0	E
62	Q8TAQ2	0	E
63	Q8TAQ2	0.183333	V
64	Q8TAQ2	0.0166667	F
65	Q8TAQ2	0.0833333	G
66	Q8TAQ2	0.0833333	K
67	Q8TAQ2	0.0833333	H
68	Q8TAQ2	0.05	V
69	Q8TAQ2	0.0166667	S
70	Q8TAQ2	0.0166667	N
71	Q8TAQ2	0.05	A
72	Q8TAQ2	0.05	P
73	Q8TAQ2	0	L
74	Q8TAQ2	0.0333333	T
75	Q8TAQ2	0	K
76	Q8TAQ2	0.0333333	L
77	Q8TAQ2	0.116667	P
78	Q8TAQ2	0.0833333	I
79	Q8TAQ2	0.0833333	K
80	Q8TAQ2	0.1	C
81	Q8TAQ2	0	F
82	Q8TAQ2	0.05	L
83	Q8TAQ2	0.0333333	D
84	Q8TAQ2	0	F
85	Q8TAQ2	0.166667	K
86	Q8TAQ2	0.0833333	A
87	Q8TAQ2	0.05	G
88	Q8TAQ2	0.05	G
89	Q8TAQ2	0.116667	S
90	Q8TAQ2	0.05	L
91	Q8TAQ2	0.0166667	C
92	Q8TAQ2	0.133333	H
93	Q8TAQ2	0.0666667	I
94	Q8TAQ2	0.0166667	L
95	Q8TAQ2	0.05	A
96	Q8TAQ2	0.333333	A
97	Q8TAQ2	0.333333	A
98	Q8TAQ2	0.333333	Y
99	Q8TAQ2	0.366667	K
100	Q8TAQ2	0.333333	F
101	Q8TAQ2	0.683333	K
102	Q8TAQ2	0.666667	S
103	Q8TAQ2	0.666667	D
104	Q8TAQ2	0.666667	Q
105	Q8TAQ2	0.666667	G
106	Q8TAQ2	1	W
107	Q8TAQ2	1	R
108	Q8TAQ2	1	R
109	Q8TAQ2	1	Y
110	Q8TAQ2	1	D
111	Q8TAQ2	0.7	F
112	Q8TAQ2	0.816667	Q
113	Q8TAQ2	0.8	N
114	Q8TAQ2	0.866667	P
115	Q8TAQ2	0.816667	S
116	Q8TAQ2	0.433333	R
117	Q8TAQ2	0.65	M
118	Q8TAQ2	0.466667	D
119	Q8TAQ2	0.433333	R
120	Q8TAQ2	0.566667	N
121	Q8TAQ2	0.533333	V
122	Q8TAQ2	0.15	E
123	Q8TAQ2	0.316667	M
124	Q8TAQ2	0.0666667	F
125	Q8TAQ2	0.316667	M
126	Q8TAQ2	0.15	T
127	Q8TAQ2	0.15	I
128	Q8TAQ2	0.0666667	E
129	Q8TAQ2	0.1	K
130	Q8TAQ2	0.15	S
131	Q8TAQ2	0	L
132	Q8TAQ2	0	V
133	Q8TAQ2	0	Q
134	Q8TAQ2	0	N
135	Q8TAQ2	0	N
136	Q8TAQ2	0.0833333	C
137	Q8TAQ2	0.0833333	L
138	Q8TAQ2	0.0833333	S
139	Q8TAQ2	0.0833333	R
140	Q8TAQ2	0.0833333	P
141	Q8TAQ2	0.0833333	N
142	Q8TAQ2	0.1	I
143	Q8TAQ2	0.0166667	F
144	Q8TAQ2	0.0833333	L
145	Q8TAQ2	0.0833333	C
146	Q8TAQ2	0.1	P
147	Q8TAQ2	0	E
148	Q8TAQ2	0.1	I
149	Q8TAQ2	0	E
150	Q8TAQ2	0.1	P
151	Q8TAQ2	0.35	K
152	Q8TAQ2	0.333333	L
153	Q8TAQ2	0.333333	L
154	Q8TAQ2	0.333333	G
155	Q8TAQ2	0.35	K
156	Q8TAQ2	0.333333	L
157	Q8TAQ2	0.283333	K
158	Q8TAQ2	0.333333	D
159	Q8TAQ2	0.333333	I
160	Q8TAQ2	0.333333	I
161	Q8TAQ2	0.283333	K
162	Q8TAQ2	0.05	R
163	Q8TAQ2	0.366667	H
164	Q8TAQ2	0.333333	Q
165	Q8TAQ2	0.333333	G
166	Q8TAQ2	0	T
167	Q8TAQ2	0.0333333	V
168	Q8TAQ2	0	T
169	Q8TAQ2	0.0166667	E
170	Q8TAQ2	0.0166667	D
171	Q8TAQ2	0	K
172	Q8TAQ2	0	N
173	Q8TAQ2	0	N
174	Q8TAQ2	0	A
175	Q8TAQ2	0	S
176	Q8TAQ2	0.333333	H
177	Q8TAQ2	0.333333	V
178	Q8TAQ2	0.333333	V
179	Q8TAQ2	0.166667	Y
180	Q8TAQ2	0.333333	P
181	Q8TAQ2	0.666667	V
182	Q8TAQ2	0.666667	P
183	Q8TAQ2	0.633333	G
184	Q8TAQ2	0.666667	N
185	Q8TAQ2	0.633333	L
186	Q8TAQ2	0.716667	E
187	Q8TAQ2	0.716667	E
188	Q8TAQ2	0.716667	E
189	Q8TAQ2	0.716667	E
190	Q8TAQ2	0.55	W
191	Q8TAQ2	0.983333	V
192	Q8TAQ2	0.616667	R
193	Q8TAQ2	0.933333	P
194	Q8TAQ2	0.983333	V
195	Q8TAQ2	0.9	M
196	Q8TAQ2	0.716667	K
197	Q8TAQ2	0.65	R
198	Q8TAQ2	0.966667	D
199	Q8TAQ2	0.716667	K		yes
200	Q8TAQ2	0.9	Q		yes
201	Q8TAQ2	0.983333	V		yes
202	Q8TAQ2	0.783333	L		yes
203	Q8TAQ2	0.783333	L		yes
204	Q8TAQ2	0.933333	H		yes
205	Q8TAQ2	0.9	W		yes
206	Q8TAQ2	1	G		yes
207	Q8TAQ2	1	Y		yes
208	Q8TAQ2	1	Y		yes
209	Q8TAQ2	1	P		yes
210	Q8TAQ2	1	D		yes
211	Q8TAQ2	0.966667	S		yes
212	Q8TAQ2	0.716667	Y		yes
213	Q8TAQ2	0.75	D		yes
214	Q8TAQ2	1	T		yes
215	Q8TAQ2	0.75	W		yes
216	Q8TAQ2	0.666667	I		yes
217	Q8TAQ2	0.683333	P		yes
218	Q8TAQ2	0.666667	A		yes
219	Q8TAQ2	0.683333	S		yes
220	Q8TAQ2	0.416667	E
221	Q8TAQ2	0.35	I
222	Q8TAQ2	0.0833333	E
223	Q8TAQ2	0.35	A
224	Q8TAQ2	0.366667	S
225	Q8TAQ2	0.45	V
226	Q8TAQ2	0.0166667	E
227	Q8TAQ2	0.0166667	D
228	Q8TAQ2	0.05	A
229	Q8TAQ2	0.0666667	P
230	Q8TAQ2	0.1	T
231	Q8TAQ2	0.0666667	P
232	Q8TAQ2	0.05	E
233	Q8TAQ2	0.0833333	K
234	Q8TAQ2	0.0666667	P
235	Q8TAQ2	0	R
236	Q8TAQ2	0.0833333	K
237	Q8TAQ2	0.15	V
238	Q8TAQ2	0.133333	H
239	Q8TAQ2	0.116667	A
240	Q8TAQ2	0.0833333	K
241	Q8TAQ2	0.35	W
242	Q8TAQ2	0.433333	I
243	Q8TAQ2	0.366667	L
244	Q8TAQ2	0.366667	D		yes
245	Q8TAQ2	0.45	T		yes
246	Q8TAQ2	0.666667	D		yes
247	Q8TAQ2	0.75	T		yes
248	Q8TAQ2	0.666667	F		yes
249	Q8TAQ2	0.716667	N		yes
250	Q8TAQ2	0.666667	E		yes
251	Q8TAQ2	1	W		yes
252	Q8TAQ2	1	M		yes
253	Q8TAQ2	1	N		yes
254	Q8TAQ2	1	E		yes
255	Q8TAQ2	1	E		yes
256	Q8TAQ2	1	D		yes
257	Q8TAQ2	0.833333	Y		yes
258	Q8TAQ2	1	E		yes
259	Q8TAQ2	1	V		yes
260	Q8TAQ2	1	N		yes
261	Q8TAQ2	1	D		yes
262	Q8TAQ2	1	D		yes
263	Q8TAQ2	0.983333	K		yes
264	Q8TAQ2	1	N
265	Q8TAQ2	1	P
266	Q8TAQ2	1	V
267	Q8TAQ2	1	S
268	Q8TAQ2	0.566667	R
269	Q8TAQ2	0.566667	R
270	Q8TAQ2	0.733333	K
271	Q8TAQ2	0.4	K
272	Q8TAQ2	0.666667	I
273	Q8TAQ2	0.666667	S
274	Q8TAQ2	0.666667	A
275	Q8TAQ2	0.4	K
276	Q8TAQ2	0.666667	T
277	Q8TAQ2	0.65	L
278	Q8TAQ2	0.666667	T
279	Q8TAQ2	0.583333	D
280	Q8TAQ2	0.616667	E
281	Q8TAQ2	0.666667	V
282	Q8TAQ2	0.666667	N
283	Q8TAQ2	0.666667	S
284	Q8TAQ2	0.666667	P
285	Q8TAQ2	0.466667	D
286	Q8TAQ2	1	S
287	Q8TAQ2	0.8	D
288	Q8TAQ2	0.7	R
289	Q8TAQ2	0.7	R
290	Q8TAQ2	0.8	D
291	Q8TAQ2	0.866667	K
292	Q8TAQ2	0.866667	K
293	Q8TAQ2	0.966667	G
294	Q8TAQ2	0.966667	G
295	Q8TAQ2	1	N
296	Q8TAQ2	1	Y
297	Q8TAQ2	1	K
298	Q8TAQ2	1	K
299	Q8TAQ2	0.916667	R
300	Q8TAQ2	1	K
301	Q8TAQ2	0.583333	R
302	Q8TAQ2	0.7	S
303	Q8TAQ2	0.716667	P
304	Q8TAQ2	0.7	S
305	Q8TAQ2	0.716667	P
306	Q8TAQ2	0.583333	S
307	Q8TAQ2	0.666667	P
308	Q8TAQ2	0.583333	T
309	Q8TAQ2	0.666667	P
310	Q8TAQ2	0.95	E
311	Q8TAQ2	0.666667	A
312	Q8TAQ2	0.333333	K
313	Q8TAQ2	0.333333	K
314	Q8TAQ2	0.333333	K
315	Q8TAQ2	0.6	N
316	Q8TAQ2	0.95	A
317	Q8TAQ2	0.65	K
318	Q8TAQ2	0.65	K
319	Q8TAQ2	0.9	G
320	Q8TAQ2	0.95	P
321	Q8TAQ2	1	S
322	Q8TAQ2	1	T
323	Q8TAQ2	1	P
324	Q8TAQ2	0.75	Y
325	Q8TAQ2	1	T
326	Q8TAQ2	1	K
327	Q8TAQ2	1	S
328	Q8TAQ2	1	K
329	Q8TAQ2	0.5	R
330	Q8TAQ2	1	G
331	Q8TAQ2	1	H
332	Q8TAQ2	0.55	R
333	Q8TAQ2	1	E
334	Q8TAQ2	1	E
335	Q8TAQ2	1	E
336	Q8TAQ2	0.816667	Q
337	Q8TAQ2	0.683333	E
338	Q8TAQ2	0.666667	D
339	Q8TAQ2	0.75	L
340	Q8TAQ2	0.833333	T
341	Q8TAQ2	0.783333	K
342	Q8TAQ2	0.35	D
343	Q8TAQ2	0.566667	M
344	Q8TAQ2	0.35	D
345	Q8TAQ2	0.35	E
346	Q8TAQ2	0.233333	P
347	Q8TAQ2	0.233333	S
348	Q8TAQ2	0.233333	P
349	Q8TAQ2	0.266667	V
350	Q8TAQ2	0.233333	P
351	Q8TAQ2	0.0833333	N
352	Q8TAQ2	0.0833333	V
353	Q8TAQ2	0	E
354	Q8TAQ2	0	E
355	Q8TAQ2	0.0833333	V
356	Q8TAQ2	0	T
357	Q8TAQ2	0	L
358	Q8TAQ2	0	P
359	Q8TAQ2	0	K
360	Q8TAQ2	0	T
361	Q8TAQ2	0	V
362	Q8TAQ2	0	N
363	Q8TAQ2	0	T
364	Q8TAQ2	0	K
365	Q8TAQ2	0	K
366	Q8TAQ2	0	D
367	Q8TAQ2	0	S
368	Q8TAQ2	0	E
369	Q8TAQ2	0	S
370	Q8TAQ2	0	A
371	Q8TAQ2	0.333333	P
372	Q8TAQ2	0.333333	V
373	Q8TAQ2	0.35	K
374	Q8TAQ2	0.266667	G
375	Q8TAQ2	0.266667	G
376	Q8TAQ2	0.666667	T
377	Q8TAQ2	0.666667	M
378	Q8TAQ2	0.666667	T
379	Q8TAQ2	0.416667	D
380	Q8TAQ2	0.6	L
381	Q8TAQ2	0.75	D
382	Q8TAQ2	0.75	E
383	Q8TAQ2	0.966667	Q
384	Q8TAQ2	0.75	E
385	Q8TAQ2	0.75	D
386	Q8TAQ2	0.816667	E
387	Q8TAQ2	1	S
388	Q8TAQ2	1	M
389	Q8TAQ2	0.816667	E
390	Q8TAQ2	1	T
391	Q8TAQ2	1	T
392	Q8TAQ2	0.933333	G
393	Q8TAQ2	1	K
394	Q8TAQ2	0.566667	D
395	Q8TAQ2	0.566667	E
396	Q8TAQ2	0.233333	D
397	Q8TAQ2	0.233333	E
398	Q8TAQ2	0.633333	N
399	Q8TAQ2	0.666667	S
400	Q8TAQ2	0.666667	T
401	Q8TAQ2	0.283333	G
402	Q8TAQ2	0.35	N
403	Q8TAQ2	0.416667	K
404	Q8TAQ2	0.283333	G
405	Q8TAQ2	0.0833333	E
406	Q8TAQ2	0.0666667	Q
407	Q8TAQ2	0.1	T
408	Q8TAQ2	0.15	K
409	Q8TAQ2	0.05	N
410	Q8TAQ2	0.1	P
411	Q8TAQ2	0	D
412	Q8TAQ2	0.0166667	L
413	Q8TAQ2	0.15	H
414	Q8TAQ2	0	E
415	Q8TAQ2	0	D
416	Q8TAQ2	0	N
417	Q8TAQ2	0.0166667	V
418	Q8TAQ2	0.0166667	T
419	Q8TAQ2	0	E
420	Q8TAQ2	0	Q
421	Q8TAQ2	0.283333	T
422	Q8TAQ2	0.333333	H
423	Q8TAQ2	0.333333	H
424	Q8TAQ2	0.216667	I
425	Q8TAQ2	0.216667	I
426	Q8TAQ2	0.55	I
427	Q8TAQ2	0.583333	P
428	Q8TAQ2	0.566667	S
429	Q8TAQ2	0.0833333	Y
430	Q8TAQ2	0.516667	A
431	Q8TAQ2	0.85	A
432	Q8TAQ2	0.35	W
433	Q8TAQ2	0.466667	F
434	Q8TAQ2	0.466667	D
435	Q8TAQ2	0.183333	Y
436	Q8TAQ2	0.733333	N
437	Q8TAQ2	0.766667	S
438	Q8TAQ2	0.816667	V
439	Q8TAQ2	0.85	H
440	Q8TAQ2	0.783333	A
441	Q8TAQ2	0.783333	I
442	Q8TAQ2	0.716667	E
443	Q8TAQ2	0.65	R
444	Q8TAQ2	0.65	R
445	Q8TAQ2	0.783333	A
446	Q8TAQ2	0.466667	L
447	Q8TAQ2	0.516667	P
448	Q8TAQ2	0.416667	E
449	Q8TAQ2	0.366667	F
450	Q8TAQ2	0.366667	F
451	Q8TAQ2	0.533333	N
452	Q8TAQ2	0.516667	G
453	Q8TAQ2	0.45	K
454	Q8TAQ2	0.533333	N
455	Q8TAQ2	0.45	K
456	Q8TAQ2	0.566667	S
457	Q8TAQ2	0.45	K
458	Q8TAQ2	0.65	T
459	Q8TAQ2	0.683333	P		yes
460	Q8TAQ2	0.5	E		yes
461	Q8TAQ2	0.916667	I		yes
462	Q8TAQ2	0.433333	Y		yes
463	Q8TAQ2	0.8	L		yes
464	Q8TAQ2	0.966667	A		yes
465	Q8TAQ2	0.433333	Y		yes
466	Q8TAQ2	0.766667	R		yes
467	Q8TAQ2	1	N		yes
468	Q8TAQ2	0.933333	F		yes
469	Q8TAQ2	1	M		yes
470	Q8TAQ2	1	I		yes
471	Q8TAQ2	0.866667	D		yes
472	Q8TAQ2	1	T		yes
473	Q8TAQ2	0.766667	Y		yes
474	Q8TAQ2	0.966667	R
475	Q8TAQ2	0.983333	L
476	Q8TAQ2	0.833333	N
477	Q8TAQ2	0.966667	P
478	Q8TAQ2	0.9	Q
479	Q8TAQ2	0.733333	E
480	Q8TAQ2	0.466667	Y
481	Q8TAQ2	0.466667	L
482	Q8TAQ2	0.65	T
483	Q8TAQ2	0.55	S
484	Q8TAQ2	0.65	T
485	Q8TAQ2	0.666667	A
486	Q8TAQ2	0.4	C
487	Q8TAQ2	0.0333333	R
488	Q8TAQ2	0.0333333	R
489	Q8TAQ2	0.216667	N
490	Q8TAQ2	0.183333	L
491	Q8TAQ2	0.116667	A
492	Q8TAQ2	0.0333333	G
493	Q8TAQ2	0.0333333	D
494	Q8TAQ2	0.15	V
495	Q8TAQ2	0.1	C
496	Q8TAQ2	0.1	A
497	Q8TAQ2	0.1	I
498	Q8TAQ2	0.1	M
499	Q8TAQ2	0	R
500	Q8TAQ2	0.166667	V
501	Q8TAQ2	0.5	H
502	Q8TAQ2	0.366667	A
503	Q8TAQ2	0.283333	F
504	Q8TAQ2	0.333333	L
505	Q8TAQ2	0.233333	E
506	Q8TAQ2	0.683333	Q
507	Q8TAQ2	0.316667	W
508	Q8TAQ2	0.633333	G
509	Q8TAQ2	0.633333	L
510	Q8TAQ2	0.683333	I
511	Q8TAQ2	0.683333	N
512	Q8TAQ2	0.183333	Y
513	Q8TAQ2	0.7	Q
514	Q8TAQ2	0.733333	V
515	Q8TAQ2	0.266667	D
516	Q8TAQ2	0.35	A
517	Q8TAQ2	0.1	E
518	Q8TAQ2	0.366667	S
519	Q8TAQ2	0.3	R
520	Q8TAQ2	0.383333	P
521	Q8TAQ2	0.0666667	T
522	Q8TAQ2	0.05	P
523	Q8TAQ2	0.05	M
524	Q8TAQ2	0	G
525	Q8TAQ2	0.05	P
526	Q8TAQ2	0	P
527	Q8TAQ2	0	P
528	Q8TAQ2	0	T
529	Q8TAQ2	0	S
530	Q8TAQ2	0	H
531	Q8TAQ2	0	F
532	Q8TAQ2	0	H
533	Q8TAQ2	0	V
534	Q8TAQ2	0	L
535	Q8TAQ2	0	A
536	Q8TAQ2	0	D
537	Q8TAQ2	0	T
538	Q8TAQ2	0	P
539	Q8TAQ2	0	S
540	Q8TAQ2	0	G
541	Q8TAQ2	0	L
542	Q8TAQ2	0	V
543	Q8TAQ2	0	P
544	Q8TAQ2	0	L
545	Q8TAQ2	0	Q
546	Q8TAQ2	0	P
547	Q8TAQ2	0	K
548	Q8TAQ2	0	T
549	Q8TAQ2	0	P
550	Q8TAQ2	0	Q
551	Q8TAQ2	0	Q
552	Q8TAQ2	0	T
553	Q8TAQ2	0	S
554	Q8TAQ2	0	A
555	Q8TAQ2	0	S
556	Q8TAQ2	0	Q
557	Q8TAQ2	0	Q
558	Q8TAQ2	0	M
559	Q8TAQ2	0	L
560	Q8TAQ2	0	N
561	Q8TAQ2	0	F
562	Q8TAQ2	0.0833333	P
563	Q8TAQ2	0.05	D
564	Q8TAQ2	0.1	K
565	Q8TAQ2	0.0333333	G
566	Q8TAQ2	0.2	K
567	Q8TAQ2	0.116667	E
568	Q8TAQ2	0.2	K
569	Q8TAQ2	0.233333	P
570	Q8TAQ2	0.233333	T
571	Q8TAQ2	0.433333	D
572	Q8TAQ2	0.55	M
573	Q8TAQ2	0.533333	Q
574	Q8TAQ2	0.483333	N
575	Q8TAQ2	0.283333	F
576	Q8TAQ2	0.683333	G
577	Q8TAQ2	0.683333	L
578	Q8TAQ2	0.133333	R
579	Q8TAQ2	0.783333	T
580	Q8TAQ2	0.733333	D
581	Q8TAQ2	0.766667	M
582	Q8TAQ2	0.333333	Y
583	Q8TAQ2	0.733333	T
584	Q8TAQ2	0.433333	K
585	Q8TAQ2	0.433333	K
586	Q8TAQ2	0.4	N
587	Q8TAQ2	0.6	V
588	Q8TAQ2	0.55	P
589	Q8TAQ2	0.383333	S
590	Q8TAQ2	0.1	K
591	Q8TAQ2	0.133333	S
592	Q8TAQ2	0.1	K
593	Q8TAQ2	0.3	A
594	Q8TAQ2	0.3	A
595	Q8TAQ2	0.3	A
596	Q8TAQ2	0.366667	S
597	Q8TAQ2	0.35	A
598	Q8TAQ2	0.416667	T
599	Q8TAQ2	0.183333	R
600	Q8TAQ2	0.133333	E	cBAF (6ltj)
601	Q8TAQ2	0.383333	W
602	Q8TAQ2	0.75	T
603	Q8TAQ2	0.4	E
604	Q8TAQ2	0.683333	Q
605	Q8TAQ2	0.4	E
606	Q8TAQ2	1	T
607	Q8TAQ2	0.9	L
608	Q8TAQ2	0.9	L
609	Q8TAQ2	0.9	L
610	Q8TAQ2	0.9	L
611	Q8TAQ2	0.966667	E
612	Q8TAQ2	1	A
613	Q8TAQ2	1	L
614	Q8TAQ2	0.966667	E	PBAF (7vdv)
615	Q8TAQ2	1	M	PBAF (7vdv)
616	Q8TAQ2	0.7	Y	PBAF (7vdv)
617	Q8TAQ2	0.983333	K	PBAF (7vdv)
618	Q8TAQ2	0.833333	D	PBAF (7vdv)
619	Q8TAQ2	0.833333	D
620	Q8TAQ2	0.75	W
621	Q8TAQ2	0.633333	N
622	Q8TAQ2	0.65	K
623	Q8TAQ2	0.666667	V
624	Q8TAQ2	0.65	S
625	Q8TAQ2	0.55	E
626	Q8TAQ2	0.383333	H
627	Q8TAQ2	0.35	V
628	Q8TAQ2	0.25	G
629	Q8TAQ2	0.316667	S
630	Q8TAQ2	0.1	R
631	Q8TAQ2	0.316667	T
632	Q8TAQ2	0.266667	Q
633	Q8TAQ2	0.05	D
634	Q8TAQ2	0.0666667	E		yes
635	Q8TAQ2	0.15	C		yes
636	Q8TAQ2	0.6	I		yes
637	Q8TAQ2	0.483333	L		yes
638	Q8TAQ2	0.716667	H		yes
639	Q8TAQ2	0.416667	F		yes
640	Q8TAQ2	0.483333	L		yes
641	Q8TAQ2	0.816667	R		yes
642	Q8TAQ2	0.816667	L		yes
643	Q8TAQ2	0.95	P	cBAF (6ltj)
644	Q8TAQ2	0.933333	I		yes
645	Q8TAQ2	0.733333	E		yes
646	Q8TAQ2	0.983333	D	cBAF (6ltj)
647	Q8TAQ2	1	P	cBAF (6ltj)
648	Q8TAQ2	0.933333	Y		yes
649	Q8TAQ2	1	L		yes
650	Q8TAQ2	1	E	cBAF (6ltj)
651	Q8TAQ2	0.666667	D	cBAF (6ltj)
652	Q8TAQ2	0.75	S		yes
653	Q8TAQ2	0.666667	E		yes
654	Q8TAQ2	0.75	A		yes
655	Q8TAQ2	0.75	S
656	Q8TAQ2	0.4	L	cBAF (6ltj)
657	Q8TAQ2	0.4	G
658	Q8TAQ2	0.416667	P
659	Q8TAQ2	0.4	L
660	Q8TAQ2	0.416667	A
661	Q8TAQ2	0	Y
662	Q8TAQ2	0.0833333	Q
663	Q8TAQ2	0.0833333	P
664	Q8TAQ2	0.0833333	I
665	Q8TAQ2	0.0833333	P
666	Q8TAQ2	0	F
667	Q8TAQ2	0	S
668	Q8TAQ2	0	Q
669	Q8TAQ2	0	S
670	Q8TAQ2	0	G
671	Q8TAQ2	0	N
672	Q8TAQ2	0	P
673	Q8TAQ2	0	V
674	Q8TAQ2	0	M
675	Q8TAQ2	0	S
676	Q8TAQ2	0	T
677	Q8TAQ2	0	V
678	Q8TAQ2	0	A
679	Q8TAQ2	0	F
680	Q8TAQ2	0	L
681	Q8TAQ2	0	A
682	Q8TAQ2	0	S	cBAF (6ltj)
683	Q8TAQ2	0	V	cBAF (6ltj)
684	Q8TAQ2	0	V
685	Q8TAQ2	0	D
686	Q8TAQ2	0	P
687	Q8TAQ2	0	R
688	Q8TAQ2	0	V
689	Q8TAQ2	0	A
690	Q8TAQ2	0	S
691	Q8TAQ2	0	A
692	Q8TAQ2	0	A
693	Q8TAQ2	0	A
694	Q8TAQ2	0	K
695	Q8TAQ2	0	S
696	Q8TAQ2	0.0666667	A
697	Q8TAQ2	0.0166667	L
698	Q8TAQ2	0	E
699	Q8TAQ2	0	E
700	Q8TAQ2	0	F	cBAF (6ltj)
701	Q8TAQ2	0.0833333	S	cBAF (6ltj)
702	Q8TAQ2	0.0833333	K	cBAF (6ltj)
703	Q8TAQ2	0.0833333	M	cBAF (6ltj)
704	Q8TAQ2	0.0833333	K
705	Q8TAQ2	0	E
706	Q8TAQ2	0	E
707	Q8TAQ2	0.0833333	V
708	Q8TAQ2	0.0833333	P
709	Q8TAQ2	0.0833333	T
710	Q8TAQ2	0.0666667	A
711	Q8TAQ2	0	L
712	Q8TAQ2	0	V
713	Q8TAQ2	0	E
714	Q8TAQ2	0	A
715	Q8TAQ2	0	H
716	Q8TAQ2	0	V
717	Q8TAQ2	0	R
718	Q8TAQ2	0	K
719	Q8TAQ2	0	V
720	Q8TAQ2	0	E
721	Q8TAQ2	0	E
722	Q8TAQ2	0	A
723	Q8TAQ2	0	A
724	Q8TAQ2	0	K
725	Q8TAQ2	0	V
726	Q8TAQ2	0.0166667	T
727	Q8TAQ2	0	G
728	Q8TAQ2	0.0833333	K
729	Q8TAQ2	0.0166667	A
730	Q8TAQ2	0	D
731	Q8TAQ2	0.0166667	P
732	Q8TAQ2	0.0166667	A
733	Q8TAQ2	0	F
734	Q8TAQ2	0	G
735	Q8TAQ2	0	L
736	Q8TAQ2	0.0166667	E
737	Q8TAQ2	0.183333	S
738	Q8TAQ2	0.183333	S
739	Q8TAQ2	0.0833333	G
740	Q8TAQ2	0.166667	I
741	Q8TAQ2	0.483333	A
742	Q8TAQ2	0.416667	G
743	Q8TAQ2	0.55	T
744	Q8TAQ2	0.55	T
745	Q8TAQ2	0.5	S
746	Q8TAQ2	0.5	D
747	Q8TAQ2	0.516667	E
748	Q8TAQ2	0.833333	P
749	Q8TAQ2	0.516667	E
750	Q8TAQ2	0.75	R
751	Q8TAQ2	1	I
752	Q8TAQ2	0.8	E
753	Q8TAQ2	0.8	E
754	Q8TAQ2	1	S
755	Q8TAQ2	1	G
756	Q8TAQ2	0.883333	N
757	Q8TAQ2	0.7	D
758	Q8TAQ2	0.733333	E
759	Q8TAQ2	0.933333	A
760	Q8TAQ2	0.816667	R
761	Q8TAQ2	0.716667	V
762	Q8TAQ2	0.4	E
763	Q8TAQ2	0.5	G
764	Q8TAQ2	0.65	Q
765	Q8TAQ2	0.65	A
766	Q8TAQ2	0.7	T
767	Q8TAQ2	0.183333	D
768	Q8TAQ2	0.216667	E
769	Q8TAQ2	0.75	K
770	Q8TAQ2	0.75	K
771	Q8TAQ2	0.45	E
772	Q8TAQ2	0.7	P
773	Q8TAQ2	0.75	K
774	Q8TAQ2	0.45	E
775	Q8TAQ2	0.7	P
776	Q8TAQ2	0.766667	R
777	Q8TAQ2	0.55	E
778	Q8TAQ2	0.8	G
779	Q8TAQ2	0.8	G
780	Q8TAQ2	0.8	G
781	Q8TAQ2	0.683333	A
782	Q8TAQ2	0.683333	I
783	Q8TAQ2	0.433333	E
784	Q8TAQ2	0.433333	E
785	Q8TAQ2	0.433333	E
786	Q8TAQ2	0.383333	A
787	Q8TAQ2	0.416667	K
788	Q8TAQ2	0.1	E
789	Q8TAQ2	0.416667	K
790	Q8TAQ2	0.416667	T
791	Q8TAQ2	0.35	S
792	Q8TAQ2	0.1	E
793	Q8TAQ2	0.35	A
794	Q8TAQ2	0.366667	P
795	Q8TAQ2	0.416667	K
796	Q8TAQ2	0.666667	K
797	Q8TAQ2	0.4	D
798	Q8TAQ2	0.4	E
799	Q8TAQ2	0.4	E
800	Q8TAQ2	0.666667	K
801	Q8TAQ2	0.883333	G
802	Q8TAQ2	1	K
803	Q8TAQ2	0.583333	E
804	Q8TAQ2	0.883333	G
805	Q8TAQ2	0.55	D
806	Q8TAQ2	1	S
807	Q8TAQ2	0.583333	E
808	Q8TAQ2	1	K
809	Q8TAQ2	0.583333	E
810	Q8TAQ2	1	S
811	Q8TAQ2	0.366667	E
812	Q8TAQ2	1	K
813	Q8TAQ2	0.966667	S
814	Q8TAQ2	0.316667	D
815	Q8TAQ2	0.816667	G
816	Q8TAQ2	0.233333	D
817	Q8TAQ2	0.933333	P
818	Q8TAQ2	0.916667	I
819	Q8TAQ2	0.966667	V
820	Q8TAQ2	0.233333	D
821	Q8TAQ2	0.9	P
822	Q8TAQ2	0.25	E
823	Q8TAQ2	1	K
824	Q8TAQ2	0.25	E
825	Q8TAQ2	1	K
826	Q8TAQ2	0.25	E
827	Q8TAQ2	0.933333	P
828	Q8TAQ2	1	K
829	Q8TAQ2	0.25	E
830	Q8TAQ2	0.6	G
831	Q8TAQ2	0.933333	Q
832	Q8TAQ2	0.466667	E
833	Q8TAQ2	0.466667	E
834	Q8TAQ2	1	V
835	Q8TAQ2	0.8	L
836	Q8TAQ2	0.75	K
837	Q8TAQ2	0.383333	E
838	Q8TAQ2	0.75	V
839	Q8TAQ2	0.75	V
840	Q8TAQ2	0.383333	E
841	Q8TAQ2	0.733333	S
842	Q8TAQ2	0.633333	E
843	Q8TAQ2	0.7	G
844	Q8TAQ2	0.633333	E
845	Q8TAQ2	0.6	R
846	Q8TAQ2	0.433333	K
847	Q8TAQ2	0.45	T
848	Q8TAQ2	0.433333	K
849	Q8TAQ2	0.483333	V
850	Q8TAQ2	0.366667	E
851	Q8TAQ2	0.266667	R
852	Q8TAQ2	0.316667	D
853	Q8TAQ2	0.383333	I
854	Q8TAQ2	0.366667	G
855	Q8TAQ2	0.366667	E
856	Q8TAQ2	0.0333333	G
857	Q8TAQ2	0.0333333	N
858	Q8TAQ2	0.0333333	L
859	Q8TAQ2	0.05	S
860	Q8TAQ2	0.05	T
861	Q8TAQ2	0.0166667	A
862	Q8TAQ2	0.0166667	A
863	Q8TAQ2	0.0166667	A
864	Q8TAQ2	0.0166667	A
865	Q8TAQ2	0.0166667	A
866	Q8TAQ2	0	L
867	Q8TAQ2	0	A
868	Q8TAQ2	0	A
869	Q8TAQ2	0	A
870	Q8TAQ2	0	A
871	Q8TAQ2	0.05	V
872	Q8TAQ2	0.0166667	K
873	Q8TAQ2	0.05	A
874	Q8TAQ2	0.0166667	K
875	Q8TAQ2	0.0333333	H
876	Q8TAQ2	0.0333333	L
877	Q8TAQ2	0.05	A
878	Q8TAQ2	0.05	A
879	Q8TAQ2	0.05	V
880	Q8TAQ2	0.283333	E
881	Q8TAQ2	0.3	E
882	Q8TAQ2	0	R
883	Q8TAQ2	0.0166667	K
884	Q8TAQ2	0.0333333	I
885	Q8TAQ2	0.0166667	K
886	Q8TAQ2	0	S
887	Q8TAQ2	0	L
888	Q8TAQ2	0.0166667	V
889	Q8TAQ2	0	A
890	Q8TAQ2	0	L
891	Q8TAQ2	0.0333333	L
892	Q8TAQ2	0.0666667	V
893	Q8TAQ2	0.3	E
894	Q8TAQ2	0.05	T
895	Q8TAQ2	0.05	Q
896	Q8TAQ2	0.383333	M
897	Q8TAQ2	0.183333	K
898	Q8TAQ2	0.183333	K
899	Q8TAQ2	0.283333	L
900	Q8TAQ2	0.533333	E
901	Q8TAQ2	0.716667	I
902	Q8TAQ2	0.516667	K
903	Q8TAQ2	0.6	L
904	Q8TAQ2	0.333333	R
905	Q8TAQ2	0.716667	H
906	Q8TAQ2	0.583333	F
907	Q8TAQ2	0.9	E
908	Q8TAQ2	0.9	E
909	Q8TAQ2	0.9	L
910	Q8TAQ2	0.9	E
911	Q8TAQ2	1	T
912	Q8TAQ2	1	I
913	Q8TAQ2	1	M
914	Q8TAQ2	0.966667	D
915	Q8TAQ2	0.9	R
916	Q8TAQ2	1	E
917	Q8TAQ2	1	R
918	Q8TAQ2	1	E
919	Q8TAQ2	1	A
920	Q8TAQ2	1	L
921	Q8TAQ2	1	E
922	Q8TAQ2	0.783333	Y
923	Q8TAQ2	1	Q
924	Q8TAQ2	0.966667	R
925	Q8TAQ2	1	Q
926	Q8TAQ2	0.7	Q
927	Q8TAQ2	0.666667	L
928	Q8TAQ2	0.666667	L
929	Q8TAQ2	0.7	A
930	Q8TAQ2	0.666667	D
931	Q8TAQ2	0.4	R
932	Q8TAQ2	0.7	Q
933	Q8TAQ2	0.7	A
934	Q8TAQ2	0.6	F
935	Q8TAQ2	0.733333	H
936	Q8TAQ2	0.666667	M
937	Q8TAQ2	0.483333	E
938	Q8TAQ2	0.666667	Q
939	Q8TAQ2	0.483333	L
940	Q8TAQ2	0.516667	K
941	Q8TAQ2	0.1	Y
942	Q8TAQ2	0.733333	A
943	Q8TAQ2	0.55	E
944	Q8TAQ2	0.716667	M
945	Q8TAQ2	0.133333	R
946	Q8TAQ2	0.4	A
947	Q8TAQ2	0.0333333	R
948	Q8TAQ2	0.366667	Q
949	Q8TAQ2	0.366667	Q
950	Q8TAQ2	0.483333	H
951	Q8TAQ2	0.0333333	F
952	Q8TAQ2	0.0666667	Q
953	Q8TAQ2	0.0666667	Q
954	Q8TAQ2	0.0833333	M
955	Q8TAQ2	0.15	H
956	Q8TAQ2	0	Q
957	Q8TAQ2	0	Q
958	Q8TAQ2	0	Q
959	Q8TAQ2	0	Q
960	Q8TAQ2	0	Q
961	Q8TAQ2	0	P
962	Q8TAQ2	0	P
963	Q8TAQ2	0	P
964	Q8TAQ2	0	A
965	Q8TAQ2	0	L
966	Q8TAQ2	0	P
967	Q8TAQ2	0	P
968	Q8TAQ2	0	G
969	Q8TAQ2	0	S
970	Q8TAQ2	0	Q
971	Q8TAQ2	0	P
972	Q8TAQ2	0	I
973	Q8TAQ2	0	P
974	Q8TAQ2	0	P
975	Q8TAQ2	0	T
976	Q8TAQ2	0	G
977	Q8TAQ2	0	A
978	Q8TAQ2	0	A
979	Q8TAQ2	0	G
980	Q8TAQ2	0	P
981	Q8TAQ2	0	P
982	Q8TAQ2	0	A
983	Q8TAQ2	0	V
984	Q8TAQ2	0	H
985	Q8TAQ2	0	G
986	Q8TAQ2	0	L
987	Q8TAQ2	0	A
988	Q8TAQ2	0	V
989	Q8TAQ2	0	A
990	Q8TAQ2	0	P
991	Q8TAQ2	0	A
992	Q8TAQ2	0	S
993	Q8TAQ2	0	V
994	Q8TAQ2	0	V
995	Q8TAQ2	0	P
996	Q8TAQ2	0	A
997	Q8TAQ2	0	P
998	Q8TAQ2	0	A
999	Q8TAQ2	0	G
1000	Q8TAQ2	0	S
1001	Q8TAQ2	0	G
1002	Q8TAQ2	0	A
1003	Q8TAQ2	0	P
1004	Q8TAQ2	0	P
1005	Q8TAQ2	0	G
1006	Q8TAQ2	0	S
1007	Q8TAQ2	0	L
1008	Q8TAQ2	0	G
1009	Q8TAQ2	0	P
1010	Q8TAQ2	0	S
1011	Q8TAQ2	0	E
1012	Q8TAQ2	0	Q
1013	Q8TAQ2	0	I
1014	Q8TAQ2	0	G
1015	Q8TAQ2	0	Q
1016	Q8TAQ2	0	A
1017	Q8TAQ2	0	G
1018	Q8TAQ2	0	S
1019	Q8TAQ2	0	T
1020	Q8TAQ2	0	A
1021	Q8TAQ2	0	G
1022	Q8TAQ2	0	P
1023	Q8TAQ2	0	Q
1024	Q8TAQ2	0	Q
1025	Q8TAQ2	0	Q
1026	Q8TAQ2	0	Q
1027	Q8TAQ2	0	P
1028	Q8TAQ2	0	A
1029	Q8TAQ2	0	G
1030	Q8TAQ2	0	A
1031	Q8TAQ2	0	P
1032	Q8TAQ2	0	Q
1033	Q8TAQ2	0	P
1034	Q8TAQ2	0	G
1035	Q8TAQ2	0	A
1036	Q8TAQ2	0	V
1037	Q8TAQ2	0	P
1038	Q8TAQ2	0	P
1039	Q8TAQ2	0	G
1040	Q8TAQ2	0	V
1041	Q8TAQ2	0	P
1042	Q8TAQ2	0	P
1043	Q8TAQ2	0	P
1044	Q8TAQ2	0	G
1045	Q8TAQ2	0	P
1046	Q8TAQ2	0	H
1047	Q8TAQ2	0	G
1048	Q8TAQ2	0	P
1049	Q8TAQ2	0	S
1050	Q8TAQ2	0	P
1051	Q8TAQ2	0	F
1052	Q8TAQ2	0	P
1053	Q8TAQ2	0	N
1054	Q8TAQ2	0	Q
1055	Q8TAQ2	0	Q
1056	Q8TAQ2	0	T
1057	Q8TAQ2	0	P
1058	Q8TAQ2	0	P
1059	Q8TAQ2	0	S
1060	Q8TAQ2	0	M
1061	Q8TAQ2	0	M
1062	Q8TAQ2	0	P
1063	Q8TAQ2	0	G
1064	Q8TAQ2	0	A
1065	Q8TAQ2	0	V
1066	Q8TAQ2	0	P
1067	Q8TAQ2	0	G
1068	Q8TAQ2	0	S
1069	Q8TAQ2	0	G
1070	Q8TAQ2	0	H
1071	Q8TAQ2	0	P
1072	Q8TAQ2	0	G
1073	Q8TAQ2	0	V
1074	Q8TAQ2	0	A
1075	Q8TAQ2	0	G
1076	Q8TAQ2	0	N
1077	Q8TAQ2	0	A
1078	Q8TAQ2	0	P
1079	Q8TAQ2	0	L
1080	Q8TAQ2	0	G
1081	Q8TAQ2	0	L
1082	Q8TAQ2	0	P
1083	Q8TAQ2	0	F
1084	Q8TAQ2	0	G
1085	Q8TAQ2	0	M
1086	Q8TAQ2	0	P
1087	Q8TAQ2	0	P
1088	Q8TAQ2	0	P
1089	Q8TAQ2	0	P
1090	Q8TAQ2	0	P
1091	Q8TAQ2	0	P
1092	Q8TAQ2	0	P
1093	Q8TAQ2	0	A
1094	Q8TAQ2	0	P
1095	Q8TAQ2	0	S
1096	Q8TAQ2	0	I
1097	Q8TAQ2	0	I
1098	Q8TAQ2	0	P
1099	Q8TAQ2	0	F
1100	Q8TAQ2	0	G
1101	Q8TAQ2	0	S
1102	Q8TAQ2	0	L
1103	Q8TAQ2	0	A
1104	Q8TAQ2	0	D
1105	Q8TAQ2	0	S
1106	Q8TAQ2	0	I
1107	Q8TAQ2	0	S
1108	Q8TAQ2	0	I
1109	Q8TAQ2	0	N
1110	Q8TAQ2	0	L
1111	Q8TAQ2	0	P
1112	Q8TAQ2	0	A
1113	Q8TAQ2	0	P
1114	Q8TAQ2	0	P
1115	Q8TAQ2	0	N
1116	Q8TAQ2	0	L
1117	Q8TAQ2	0	H
1118	Q8TAQ2	0	G
1119	Q8TAQ2	0	H
1120	Q8TAQ2	0	H
1121	Q8TAQ2	0	H
1122	Q8TAQ2	0	H
1123	Q8TAQ2	0	L
1124	Q8TAQ2	0	P
1125	Q8TAQ2	0	F
1126	Q8TAQ2	0	A
1127	Q8TAQ2	0	P
1128	Q8TAQ2	0	G
1129	Q8TAQ2	0	T
1130	Q8TAQ2	0	L
1131	Q8TAQ2	0	P
1132	Q8TAQ2	0	P
1133	Q8TAQ2	0	P
1134	Q8TAQ2	0	N
1135	Q8TAQ2	0	L
1136	Q8TAQ2	0	P
1137	Q8TAQ2	0	V
1138	Q8TAQ2	0	S
1139	Q8TAQ2	0	M
1140	Q8TAQ2	0	A
1141	Q8TAQ2	0	N
1142	Q8TAQ2	0	P
1143	Q8TAQ2	0	L
1144	Q8TAQ2	0	H
1145	Q8TAQ2	0	P
1146	Q8TAQ2	0	N
1147	Q8TAQ2	0	L
1148	Q8TAQ2	0	P
1149	Q8TAQ2	0	A
1150	Q8TAQ2	0	T
1151	Q8TAQ2	0	T
1152	Q8TAQ2	0	T
1153	Q8TAQ2	0	M
1154	Q8TAQ2	0	P
1155	Q8TAQ2	0	S
1156	Q8TAQ2	0	S
1157	Q8TAQ2	0	L
1158	Q8TAQ2	0	P
1159	Q8TAQ2	0	L
1160	Q8TAQ2	0	G
1161	Q8TAQ2	0	P
1162	Q8TAQ2	0	G
1163	Q8TAQ2	0	L
1164	Q8TAQ2	0	G
1165	Q8TAQ2	0	S
1166	Q8TAQ2	0	A
1167	Q8TAQ2	0	A
1168	Q8TAQ2	0	A
1169	Q8TAQ2	0	Q
1170	Q8TAQ2	0	S
1171	Q8TAQ2	0	P
1172	Q8TAQ2	0	A
1173	Q8TAQ2	0	I
1174	Q8TAQ2	0	V
1175	Q8TAQ2	0	A
1176	Q8TAQ2	0	A
1177	Q8TAQ2	0	V
1178	Q8TAQ2	0	Q
1179	Q8TAQ2	0	G
1180	Q8TAQ2	0	N
1181	Q8TAQ2	0	L
1182	Q8TAQ2	0	L
1183	Q8TAQ2	0	P
1184	Q8TAQ2	0	S
1185	Q8TAQ2	0	A
1186	Q8TAQ2	0	S
1187	Q8TAQ2	0	P
1188	Q8TAQ2	0	L
1189	Q8TAQ2	0	P
1190	Q8TAQ2	0	D
1191	Q8TAQ2	0	P
1192	Q8TAQ2	0	G
1193	Q8TAQ2	0	T
1194	Q8TAQ2	0	P
1195	Q8TAQ2	0	L
1196	Q8TAQ2	0	P
1197	Q8TAQ2	0	P
1198	Q8TAQ2	0	D
1199	Q8TAQ2	0	P
1200	Q8TAQ2	0	T
1201	Q8TAQ2	0	A
1202	Q8TAQ2	0	P
1203	Q8TAQ2	0	S
1204	Q8TAQ2	0	P
1205	Q8TAQ2	0	G
1206	Q8TAQ2	0	T
1207	Q8TAQ2	0	V
1208	Q8TAQ2	0	T
1209	Q8TAQ2	0	P
1210	Q8TAQ2	0	V

## Sheet: SMARCD1_Q96GM5_robbind
Position_fasta	Entry	robbind	resname_fasta	complex (PDB ID)	Binding PepArray
1	Q96GM5	0	M
2	Q96GM5	0	A
3	Q96GM5	0	A
4	Q96GM5	0	R
5	Q96GM5	0	A
6	Q96GM5	0	G
7	Q96GM5	0	F
8	Q96GM5	0	Q
9	Q96GM5	0	S
10	Q96GM5	0	V
11	Q96GM5	0	A
12	Q96GM5	0	P
13	Q96GM5	0	S
14	Q96GM5	0	G
15	Q96GM5	0	G
16	Q96GM5	0	A
17	Q96GM5	0	G
18	Q96GM5	0	A
19	Q96GM5	0	S
20	Q96GM5	0	G
21	Q96GM5	0	G
22	Q96GM5	0	A
23	Q96GM5	0	G
24	Q96GM5	0	A
25	Q96GM5	0	A
26	Q96GM5	0	A
27	Q96GM5	0	A
28	Q96GM5	0	L
29	Q96GM5	0	G
30	Q96GM5	0	P
31	Q96GM5	0	G
32	Q96GM5	0	G
33	Q96GM5	0	T
34	Q96GM5	0	P
35	Q96GM5	0	G
36	Q96GM5	0	P
37	Q96GM5	0	P
38	Q96GM5	0	V
39	Q96GM5	0	R
40	Q96GM5	0	M
41	Q96GM5	0	G
42	Q96GM5	0	P
43	Q96GM5	0	A
44	Q96GM5	0	P
45	Q96GM5	0	G
46	Q96GM5	0.05	Q
47	Q96GM5	0.0333333	G
48	Q96GM5	0.0333333	L
49	Q96GM5	0	Y
50	Q96GM5	0	R
51	Q96GM5	0.05	S
52	Q96GM5	0.116667	P
53	Q96GM5	0.05	M
54	Q96GM5	0.116667	P
55	Q96GM5	0.0333333	G
56	Q96GM5	0.05	A
57	Q96GM5	0.05	A
58	Q96GM5	0	Y
59	Q96GM5	0.116667	P
60	Q96GM5	0	R
61	Q96GM5	0	P
62	Q96GM5	0	G
63	Q96GM5	0	M
64	Q96GM5	0	L
65	Q96GM5	0	P
66	Q96GM5	0	G
67	Q96GM5	0	S
68	Q96GM5	0	R
69	Q96GM5	0	M
70	Q96GM5	0	T
71	Q96GM5	0	P
72	Q96GM5	0	Q
73	Q96GM5	0	G
74	Q96GM5	0	P
75	Q96GM5	0	S
76	Q96GM5	0	M
77	Q96GM5	0	G
78	Q96GM5	0	P
79	Q96GM5	0	P
80	Q96GM5	0	G
81	Q96GM5	0	Y
82	Q96GM5	0	G
83	Q96GM5	0	G
84	Q96GM5	0	N
85	Q96GM5	0	P
86	Q96GM5	0	S
87	Q96GM5	0	V
88	Q96GM5	0	R
89	Q96GM5	0	P
90	Q96GM5	0	G
91	Q96GM5	0	L
92	Q96GM5	0	A
93	Q96GM5	0	Q
94	Q96GM5	0	S
95	Q96GM5	0	G
96	Q96GM5	0	M
97	Q96GM5	0.0666667	D
98	Q96GM5	0	Q
99	Q96GM5	0	S
100	Q96GM5	0	R
101	Q96GM5	0	K
102	Q96GM5	0	R
103	Q96GM5	0	P
104	Q96GM5	0	A
105	Q96GM5	0	P
106	Q96GM5	0	Q
107	Q96GM5	0	Q
108	Q96GM5	0	I
109	Q96GM5	0	Q
110	Q96GM5	0	Q
111	Q96GM5	0.0333333	V
112	Q96GM5	0.0166667	Q
113	Q96GM5	0.0166667	Q
114	Q96GM5	0.0166667	Q
115	Q96GM5	0.0333333	A
116	Q96GM5	0.333333	V
117	Q96GM5	0.316667	Q
118	Q96GM5	0.316667	N
119	Q96GM5	0.0333333	R
120	Q96GM5	0.316667	N
121	Q96GM5	0.6	H
122	Q96GM5	0.6	N
123	Q96GM5	0.633333	A
124	Q96GM5	0.0666667	K
125	Q96GM5	0.0666667	K
126	Q96GM5	0.116667	K
127	Q96GM5	0.116667	K
128	Q96GM5	0.683333	M
129	Q96GM5	0.866667	A
130	Q96GM5	0.966667	D
131	Q96GM5	0.0833333	K
132	Q96GM5	0.533333	I
133	Q96GM5	0.35	L
134	Q96GM5	0.6	P
135	Q96GM5	0.5	Q
136	Q96GM5	0.333333	R
137	Q96GM5	0.583333	I
138	Q96GM5	0.333333	R
139	Q96GM5	0.433333	E
140	Q96GM5	0.416667	L
141	Q96GM5	0.666667	V
142	Q96GM5	0.666667	P
143	Q96GM5	0.433333	E
144	Q96GM5	0.666667	S
145	Q96GM5	0.666667	Q
146	Q96GM5	1	A
147	Q96GM5	0.75	Y
148	Q96GM5	1	M
149	Q96GM5	0.65	D
150	Q96GM5	1	L
151	Q96GM5	1	L
152	Q96GM5	1	A
153	Q96GM5	1	F
154	Q96GM5	0.95	E
155	Q96GM5	0.95	R
156	Q96GM5	0.783333	K
157	Q96GM5	0.816667	L
158	Q96GM5	0.75	D
159	Q96GM5	0.95	Q
160	Q96GM5	0.95	T
161	Q96GM5	0.95	I
162	Q96GM5	0.95	M
163	Q96GM5	0.4	R
164	Q96GM5	0.666667	K
165	Q96GM5	0.4	R
166	Q96GM5	0.533333	L
167	Q96GM5	0.75	D
168	Q96GM5	0.8	I
169	Q96GM5	0.733333	Q
170	Q96GM5	0.75	E
171	Q96GM5	0.916667	A
172	Q96GM5	0.716667	L
173	Q96GM5	0.6	K
174	Q96GM5	0.383333	R
175	Q96GM5	0.966667	P
176	Q96GM5	0.85	I
177	Q96GM5	0.716667	K
178	Q96GM5	0.783333	Q
179	Q96GM5	0.716667	K
180	Q96GM5	0.633333	R
181	Q96GM5	0.666667	K
182	Q96GM5	0.7	L
183	Q96GM5	0.633333	R
184	Q96GM5	0.7	I
185	Q96GM5	0.7	F
186	Q96GM5	0.45	I
187	Q96GM5	0.45	S
188	Q96GM5	0.45	N
189	Q96GM5	0.45	T
190	Q96GM5	0.4	F
191	Q96GM5	0.3	N
192	Q96GM5	0.416667	P
193	Q96GM5	0.35	A
194	Q96GM5	0.5	K
195	Q96GM5	0.366667	S
196	Q96GM5	0.35	D
197	Q96GM5	0.65	A
198	Q96GM5	0.383333	E
199	Q96GM5	0.35	D
200	Q96GM5	0.55	G
201	Q96GM5	0.533333	E
202	Q96GM5	0.816667	G
203	Q96GM5	0.966667	T
204	Q96GM5	0.966667	V
205	Q96GM5	0.9	A
206	Q96GM5	1	S
207	Q96GM5	0.916667	W
208	Q96GM5	0.816667	E
209	Q96GM5	1	L
210	Q96GM5	1	R
211	Q96GM5	1	V
212	Q96GM5	0.816667	E
213	Q96GM5	1	G
214	Q96GM5	1	R
215	Q96GM5	1	L
216	Q96GM5	0.75	L
217	Q96GM5	0.7	E
218	Q96GM5	0.7	D
219	Q96GM5	0.766667	S
220	Q96GM5	0.75	A
221	Q96GM5	0.75	L
222	Q96GM5	0.766667	S
223	Q96GM5	0.766667	K
224	Q96GM5	0.666667	Y
225	Q96GM5	0.7	D
226	Q96GM5	0.75	A
227	Q96GM5	0.766667	T
228	Q96GM5	0.733333	K
229	Q96GM5	0.75	Q
230	Q96GM5	0.733333	K
231	Q96GM5	0.616667	R
232	Q96GM5	0.8	K
233	Q96GM5	0.766667	F
234	Q96GM5	0.85	S
235	Q96GM5	0.85	S
236	Q96GM5	0.766667	F
237	Q96GM5	0.766667	F
238	Q96GM5	0.816667	K
239	Q96GM5	0.85	S
240	Q96GM5	0.8	L
241	Q96GM5	0.966667	V
242	Q96GM5	0.916667	I
243	Q96GM5	0.733333	E
244	Q96GM5	0.8	L
245	Q96GM5	0.65	D
246	Q96GM5	1	K
247	Q96GM5	0.666667	D
248	Q96GM5	0.966667	L
249	Q96GM5	0.683333	Y
250	Q96GM5	0.966667	G
251	Q96GM5	0.666667	P
252	Q96GM5	0.35	D
253	Q96GM5	0.666667	N
254	Q96GM5	0.666667	H
255	Q96GM5	0.633333	L
256	Q96GM5	0.633333	V
257	Q96GM5	0.15	E
258	Q96GM5	0.15	W
259	Q96GM5	0.666667	H
260	Q96GM5	0.45	R
261	Q96GM5	0.3	T
262	Q96GM5	0.3	A
263	Q96GM5	0.3	T
264	Q96GM5	0.3	T
265	Q96GM5	0.3	Q
266	Q96GM5	0.05	E
267	Q96GM5	0.383333	T
268	Q96GM5	0.05	D
269	Q96GM5	0.266667	G
270	Q96GM5	0.133333	F
271	Q96GM5	0.0833333	Q
272	Q96GM5	0.0833333	V
273	Q96GM5	0.216667	K
274	Q96GM5	0.0666667	R
275	Q96GM5	0.0833333	P
276	Q96GM5	0.25	G
277	Q96GM5	0.0333333	D
278	Q96GM5	0.383333	V
279	Q96GM5	0.3	N
280	Q96GM5	0.383333	V
281	Q96GM5	0.2	R
282	Q96GM5	0.2	C
283	Q96GM5	0.366667	T
284	Q96GM5	0.366667	V
285	Q96GM5	0.2	L
286	Q96GM5	0.3	L
287	Q96GM5	0.516667	M
288	Q96GM5	0.3	L
289	Q96GM5	0.0333333	D
290	Q96GM5	0.05	Y
291	Q96GM5	0.216667	Q
292	Q96GM5	0.3	P
293	Q96GM5	0.3	P
294	Q96GM5	0.216667	Q
295	Q96GM5	0.0666667	F
296	Q96GM5	0.3	K
297	Q96GM5	0.1	L
298	Q96GM5	0.05	D
299	Q96GM5	0.266667	P
300	Q96GM5	0.0833333	R
301	Q96GM5	0	L
302	Q96GM5	0.0666667	A
303	Q96GM5	0	R
304	Q96GM5	0	L
305	Q96GM5	0	L
306	Q96GM5	0.0166667	G
307	Q96GM5	0.0166667	I
308	Q96GM5	0.0333333	H
309	Q96GM5	0	T
310	Q96GM5	0.0166667	Q
311	Q96GM5	0	T
312	Q96GM5	0	R
313	Q96GM5	0	P
314	Q96GM5	0	V
315	Q96GM5	0	I
316	Q96GM5	0	I
317	Q96GM5	0	Q
318	Q96GM5	0	A
319	Q96GM5	0	L
320	Q96GM5	0	W
321	Q96GM5	0	Q
322	Q96GM5	0	Y
323	Q96GM5	0.0166667	I
324	Q96GM5	0.0666667	K
325	Q96GM5	0.0666667	T
326	Q96GM5	0.416667	H
327	Q96GM5	0.4	K
328	Q96GM5	0.166667	L
329	Q96GM5	0.3	Q
330	Q96GM5	0.05	D
331	Q96GM5	0.7	P
332	Q96GM5	0.75	H
333	Q96GM5	0.133333	E
334	Q96GM5	0.45	R
335	Q96GM5	0.133333	E
336	Q96GM5	0.316667	F
337	Q96GM5	0.933333	V
338	Q96GM5	0.933333	I
339	Q96GM5	0.683333	C
340	Q96GM5	0.166667	D
341	Q96GM5	0.783333	K
342	Q96GM5	0.2	Y
343	Q96GM5	0.7	L
344	Q96GM5	0.916667	Q
345	Q96GM5	0.916667	Q
346	Q96GM5	0.683333	I
347	Q96GM5	0.233333	F
348	Q96GM5	0.316667	E
349	Q96GM5	0.666667	S
350	Q96GM5	0.683333	Q
351	Q96GM5	0.05	R
352	Q96GM5	0.383333	M
353	Q96GM5	0.216667	K
354	Q96GM5	0.166667	F
355	Q96GM5	0.366667	S
356	Q96GM5	0.0666667	E
357	Q96GM5	0.133333	I
358	Q96GM5	0.2	P
359	Q96GM5	0.116667	Q
360	Q96GM5	0.0166667	R
361	Q96GM5	0	L
362	Q96GM5	0.0333333	H
363	Q96GM5	0.05	A
364	Q96GM5	0	L
365	Q96GM5	0	L
366	Q96GM5	0	M
367	Q96GM5	0	P
368	Q96GM5	0	P
369	Q96GM5	0	E
370	Q96GM5	0	P
371	Q96GM5	0	I
372	Q96GM5	0	I
373	Q96GM5	0	I
374	Q96GM5	0	N
375	Q96GM5	0	H
376	Q96GM5	0	V
377	Q96GM5	0	I
378	Q96GM5	0	S
379	Q96GM5	0	V
380	Q96GM5	0	D
381	Q96GM5	0.333333	P
382	Q96GM5	0.333333	N
383	Q96GM5	0.0833333	D
384	Q96GM5	0.333333	Q		yes
385	Q96GM5	0.333333	K		yes
386	Q96GM5	0.666667	K		yes
387	Q96GM5	0.666667	T		yes
388	Q96GM5	0.666667	A		yes
389	Q96GM5	0.65	C		yes
390	Q96GM5	0.416667	Y		yes
391	Q96GM5	0.566667	D		yes
392	Q96GM5	1	I		yes
393	Q96GM5	0.566667	D		yes
394	Q96GM5	1	V		yes
395	Q96GM5	0.566667	E		yes
396	Q96GM5	0.666667	V		yes
397	Q96GM5	0.483333	D		yes
398	Q96GM5	0.483333	D		yes
399	Q96GM5	0.666667	T
400	Q96GM5	0.666667	L
401	Q96GM5	0.383333	K
402	Q96GM5	0.333333	T
403	Q96GM5	0.333333	Q
404	Q96GM5	0.333333	M
405	Q96GM5	0.333333	N
406	Q96GM5	0	S
407	Q96GM5	0	F
408	Q96GM5	0	L
409	Q96GM5	0	L
410	Q96GM5	0	S
411	Q96GM5	0	T
412	Q96GM5	0	A
413	Q96GM5	0	S
414	Q96GM5	0	Q
415	Q96GM5	0	Q
416	Q96GM5	0	E
417	Q96GM5	0.0833333	I
418	Q96GM5	0.0833333	A
419	Q96GM5	0.0833333	T
420	Q96GM5	0.0666667	L
421	Q96GM5	0	D
422	Q96GM5	0.0666667	N
423	Q96GM5	0.15	K
424	Q96GM5	0.0833333	I
425	Q96GM5	0.15	H
426	Q96GM5	0	E
427	Q96GM5	0.166667	T
428	Q96GM5	0.166667	I
429	Q96GM5	0	E
430	Q96GM5	0.166667	T
431	Q96GM5	0.0833333	I
432	Q96GM5	0.0833333	N
433	Q96GM5	0.0833333	Q
434	Q96GM5	0.0833333	L
435	Q96GM5	0.216667	K
436	Q96GM5	0.316667	T
437	Q96GM5	0.25	Q
438	Q96GM5	0.15	R
439	Q96GM5	0.05	E
440	Q96GM5	0.133333	F
441	Q96GM5	0.55	M
442	Q96GM5	0.433333	L
443	Q96GM5	0.516667	S
444	Q96GM5	0.383333	F
445	Q96GM5	0.516667	A
446	Q96GM5	0.716667	R
447	Q96GM5	0.183333	D
448	Q96GM5	0.933333	P
449	Q96GM5	0.833333	Q
450	Q96GM5	0.75	G
451	Q96GM5	0.55	F
452	Q96GM5	0.916667	I
453	Q96GM5	0.85	N
454	Q96GM5	0.216667	D
455	Q96GM5	0.316667	W
456	Q96GM5	0.45	L
457	Q96GM5	0.583333	Q
458	Q96GM5	0.633333	S
459	Q96GM5	0.583333	Q
460	Q96GM5	0.466667	C
461	Q96GM5	0.266667	R
462	Q96GM5	0.0833333	D
463	Q96GM5	0.3	L
464	Q96GM5	0.666667	K
465	Q96GM5	0.6	T
466	Q96GM5	0.6	M
467	Q96GM5	0.633333	T
468	Q96GM5	0.35	D
469	Q96GM5	0.633333	V		yes
470	Q96GM5	0.633333	V		yes
471	Q96GM5	0.816667	G		yes
472	Q96GM5	0.833333	N		yes
473	Q96GM5	0.966667	P		yes
474	Q96GM5	0.716667	E		yes
475	Q96GM5	0.716667	E		yes
476	Q96GM5	1	E		yes
477	Q96GM5	1	R		yes
478	Q96GM5	1	R		yes
479	Q96GM5	1	A		yes
480	Q96GM5	1	E	cBAF (6ltj)
481	Q96GM5	1	F		yes
482	Q96GM5	1	Y		yes
483	Q96GM5	1	F	cBAF (6ltj)
484	Q96GM5	1	Q
485	Q96GM5	1	P	cBAF (6ltj)
486	Q96GM5	0.766667	W
487	Q96GM5	0.983333	A
488	Q96GM5	0.983333	Q
489	Q96GM5	0.783333	E
490	Q96GM5	0.983333	A
491	Q96GM5	1	V
492	Q96GM5	0.983333	C
493	Q96GM5	0.95	R
494	Q96GM5	0.75	Y
495	Q96GM5	0.783333	F
496	Q96GM5	0.45	Y
497	Q96GM5	0.916667	S
498	Q96GM5	0.85	K
499	Q96GM5	0.983333	V
500	Q96GM5	0.916667	Q
501	Q96GM5	0.85	Q
502	Q96GM5	0.5	R
503	Q96GM5	0.5	R
504	Q96GM5	0.85	Q
505	Q96GM5	0.566667	E	PBAF (7vdv)
506	Q96GM5	0.45	L
507	Q96GM5	0.35	E
508	Q96GM5	0.775	Q	PBAF (7vdv)
509	Q96GM5	0.85	A	PBAF (7vdv)
510	Q96GM5	0.45	L	PBAF (7vdv)
511	Q96GM5	0.45	G
512	Q96GM5	0.8	I
513	Q96GM5	0.25	R
514	Q96GM5	0.65	N
515	Q96GM5	0.8	T

## Sheet: SMARCE1_Q969G3_robbind
Position_fasta	Entry	robbind	resname_fasta	Binding PepArray
1	Q969G3	0	M
2	Q969G3	0	S
3	Q969G3	0	K
4	Q969G3	0	R
5	Q969G3	0	P
6	Q969G3	0	S
7	Q969G3	0	Y
8	Q969G3	0	A
9	Q969G3	0	P
10	Q969G3	0	P
11	Q969G3	0	P
12	Q969G3	0	T
13	Q969G3	0	P
14	Q969G3	0	A
15	Q969G3	0	P
16	Q969G3	0	A
17	Q969G3	0	T
18	Q969G3	0	Q
19	Q969G3	0	M
20	Q969G3	0	P
21	Q969G3	0	S
22	Q969G3	0	T
23	Q969G3	0	P
24	Q969G3	0	G
25	Q969G3	0	F
26	Q969G3	0.333333	V
27	Q969G3	0.266667	G
28	Q969G3	0.0666667	Y
29	Q969G3	0.316667	N
30	Q969G3	0.333333	P
31	Q969G3	0.116667	Y
32	Q969G3	0.65	S
33	Q969G3	0.666667	H
34	Q969G3	0.483333	L
35	Q969G3	0.65	A
36	Q969G3	0.35	Y
37	Q969G3	0.916667	N
38	Q969G3	0.916667	N
39	Q969G3	0.35	Y
40	Q969G3	0.366667	R
41	Q969G3	0.516667	L
42	Q969G3	0.516667	G
43	Q969G3	0.516667	G
44	Q969G3	0.6	N
45	Q969G3	0.65	P
46	Q969G3	0.333333	G
47	Q969G3	0.333333	T
48	Q969G3	0.333333	N
49	Q969G3	0.333333	S
50	Q969G3	0.183333	R
51	Q969G3	0	V
52	Q969G3	0	T
53	Q969G3	0	A
54	Q969G3	0	S
55	Q969G3	0	S
56	Q969G3	0	G
57	Q969G3	0.0166667	I
58	Q969G3	0	T
59	Q969G3	0.0166667	I
60	Q969G3	0.0166667	P
61	Q969G3	0.0333333	K
62	Q969G3	0.3	P
63	Q969G3	0.3	P
64	Q969G3	0.0333333	K
65	Q969G3	0.3	P
66	Q969G3	0.633333	P
67	Q969G3	0.7	D
68	Q969G3	0.183333	K
69	Q969G3	0.633333	P
70	Q969G3	0.566667	L
71	Q969G3	0.916667	M
72	Q969G3	0.95	P
73	Q969G3	0.833333	Y
74	Q969G3	0.916667	M
75	Q969G3	0.216667	R
76	Q969G3	0.6	Y
77	Q969G3	0.7	S
78	Q969G3	0.183333	R
79	Q969G3	0.466667	K
80	Q969G3	0.716667	V
81	Q969G3	0.316667	W
82	Q969G3	0.366667	D
83	Q969G3	0.416667	Q
84	Q969G3	0.483333	V
85	Q969G3	0.466667	K
86	Q969G3	0.116667	A
87	Q969G3	0.1	S
88	Q969G3	0.0666667	N
89	Q969G3	0.116667	P
90	Q969G3	0.0333333	D
91	Q969G3	0.283333	L
92	Q969G3	0.333333	K
93	Q969G3	0.283333	L
94	Q969G3	0.0833333	W
95	Q969G3	0.316667	E
96	Q969G3	0.483333	I
97	Q969G3	0.366667	G
98	Q969G3	0.483333	K
99	Q969G3	0.483333	I
100	Q969G3	0.483333	I
101	Q969G3	0.7	G
102	Q969G3	0.7	G
103	Q969G3	0.816667	M
104	Q969G3	0.416667	W	yes
105	Q969G3	0.466667	R	yes
106	Q969G3	0.7	D	yes
107	Q969G3	0.766667	L	yes
108	Q969G3	0.833333	T	yes
109	Q969G3	0.7	D	yes
110	Q969G3	0.7	E	yes
111	Q969G3	1	E	yes
112	Q969G3	1	K	yes
113	Q969G3	1	Q	yes
114	Q969G3	1	E	yes
115	Q969G3	1	Y	yes
116	Q969G3	1	L	yes
117	Q969G3	1	N	yes
118	Q969G3	1	E	yes
119	Q969G3	0.966667	Y	yes
120	Q969G3	1	E	yes
121	Q969G3	0.666667	A	yes
122	Q969G3	0.666667	E	yes
123	Q969G3	0.683333	K	yes
124	Q969G3	0.666667	I	yes
125	Q969G3	0.666667	E	yes
126	Q969G3	0.3	Y	yes
127	Q969G3	0.333333	N	yes
128	Q969G3	0.333333	E	yes
129	Q969G3	0.333333	S
130	Q969G3	0.333333	M
131	Q969G3	0.0333333	K
132	Q969G3	0	A
133	Q969G3	0	Y
134	Q969G3	0.0666667	H
135	Q969G3	0	N
136	Q969G3	0	S
137	Q969G3	0.0166667	P
138	Q969G3	0.0166667	A
139	Q969G3	0	Y
140	Q969G3	0	L
141	Q969G3	0.0666667	A
142	Q969G3	0	Y
143	Q969G3	0.0333333	I
144	Q969G3	0.0166667	N
145	Q969G3	0.0666667	A
146	Q969G3	0.25	K
147	Q969G3	0.233333	S
148	Q969G3	0.0166667	R
149	Q969G3	0.3	A
150	Q969G3	0.0833333	E
151	Q969G3	0.45	A
152	Q969G3	0.45	A
153	Q969G3	0.183333	L
154	Q969G3	0.133333	E
155	Q969G3	0.133333	E
156	Q969G3	0.466667	E
157	Q969G3	0.683333	S
158	Q969G3	0.283333	R
159	Q969G3	0.65	Q
160	Q969G3	0.283333	R
161	Q969G3	0.5	Q
162	Q969G3	0.5	S
163	Q969G3	0.266667	R
164	Q969G3	0.516667	M
165	Q969G3	0.383333	E
166	Q969G3	0.55	K
167	Q969G3	0.383333	G
168	Q969G3	0.333333	E
169	Q969G3	0.416667	P	yes
170	Q969G3	0.2	Y	yes
171	Q969G3	0.416667	M	yes
172	Q969G3	0.416667	S	yes
173	Q969G3	0.416667	I	yes
174	Q969G3	0.416667	Q	yes
175	Q969G3	0.416667	P	yes
176	Q969G3	0.75	A	yes
177	Q969G3	0.666667	E	yes
178	Q969G3	0.666667	D	yes
179	Q969G3	0.75	P	yes
180	Q969G3	0.666667	D	yes
181	Q969G3	0.666667	D	yes
182	Q969G3	0.633333	Y	yes
183	Q969G3	0.666667	D	yes
184	Q969G3	0.666667	D	yes
185	Q969G3	0.666667	G	yes
186	Q969G3	0.366667	F	yes
187	Q969G3	0.383333	S	yes
188	Q969G3	0.416667	M	yes
189	Q969G3	0.416667	K
190	Q969G3	0.466667	H
191	Q969G3	0.133333	T
192	Q969G3	0.116667	A
193	Q969G3	0.133333	T
194	Q969G3	0.116667	A
195	Q969G3	0	R
196	Q969G3	0.0666667	F
197	Q969G3	0.05	Q
198	Q969G3	0	R
199	Q969G3	0.05	N
200	Q969G3	0.133333	H
201	Q969G3	0	R
202	Q969G3	0.0166667	L
203	Q969G3	0.0333333	I
204	Q969G3	0.0333333	S
205	Q969G3	0.0333333	E
206	Q969G3	0	I
207	Q969G3	0	L
208	Q969G3	0	S
209	Q969G3	0	E
210	Q969G3	0	S
211	Q969G3	0	V
212	Q969G3	0	V
213	Q969G3	0	P
214	Q969G3	0	D
215	Q969G3	0	V
216	Q969G3	0.0333333	R
217	Q969G3	0.283333	S
218	Q969G3	0.316667	V
219	Q969G3	0.316667	V
220	Q969G3	0.283333	T
221	Q969G3	0.316667	T
222	Q969G3	0.35	A
223	Q969G3	0.0333333	R
224	Q969G3	0.316667	M
225	Q969G3	0.316667	Q
226	Q969G3	0.7	V
227	Q969G3	0.65	L
228	Q969G3	0.0666667	K
229	Q969G3	0.0666667	R
230	Q969G3	0.65	Q
231	Q969G3	0.383333	V
232	Q969G3	0.366667	Q
233	Q969G3	0.366667	S
234	Q969G3	0.366667	L
235	Q969G3	0.366667	M
236	Q969G3	0.333333	V
237	Q969G3	0.4	H
238	Q969G3	0.333333	Q
239	Q969G3	0.0333333	R
240	Q969G3	0.1	K
241	Q969G3	0.0833333	L
242	Q969G3	0	E
243	Q969G3	0.0833333	A
244	Q969G3	0	E
245	Q969G3	0.0833333	L
246	Q969G3	0.4	L
247	Q969G3	0.416667	Q
248	Q969G3	0.416667	I
249	Q969G3	0.333333	E
250	Q969G3	0.333333	E
251	Q969G3	0.183333	R
252	Q969G3	0.966667	H
253	Q969G3	0.733333	Q
254	Q969G3	0.666667	E
255	Q969G3	0.566667	K
256	Q969G3	0.383333	K
257	Q969G3	0.1	R
258	Q969G3	0.383333	K
259	Q969G3	0.65	F
260	Q969G3	0.7	L
261	Q969G3	0.416667	E
262	Q969G3	0.633333	S
263	Q969G3	0.65	T
264	Q969G3	0.416667	D
265	Q969G3	0.633333	S
266	Q969G3	0.05	F
267	Q969G3	0.233333	N
268	Q969G3	0.233333	N
269	Q969G3	0.0833333	E
270	Q969G3	0.166667	L
271	Q969G3	0.3	K
272	Q969G3	0.0833333	R
273	Q969G3	0.0833333	L
274	Q969G3	0.166667	C
275	Q969G3	0.0833333	G
276	Q969G3	0	L
277	Q969G3	0	K
278	Q969G3	0.0666667	V
279	Q969G3	0.0333333	E
280	Q969G3	0.0666667	V
281	Q969G3	0.0333333	D
282	Q969G3	0.0666667	M
283	Q969G3	0.0333333	E
284	Q969G3	0.15	K
285	Q969G3	0.0666667	I
286	Q969G3	0.0666667	A
287	Q969G3	0.0666667	A
288	Q969G3	0	E
289	Q969G3	0.0666667	I
290	Q969G3	0.0666667	A
291	Q969G3	0.4	Q
292	Q969G3	0.4	A
293	Q969G3	0.333333	E
294	Q969G3	0.333333	E
295	Q969G3	0.4	Q
296	Q969G3	0.666667	A
297	Q969G3	0.2	R
298	Q969G3	0.566667	K
299	Q969G3	0.2	R
300	Q969G3	0.65	Q
301	Q969G3	0.766667	E
302	Q969G3	0.766667	E
303	Q969G3	0.5	R
304	Q969G3	0.766667	E
305	Q969G3	0.9	K
306	Q969G3	0.433333	E
307	Q969G3	0.633333	A
308	Q969G3	0.633333	A
309	Q969G3	0.433333	E
310	Q969G3	0.616667	Q
311	Q969G3	0.3	A
312	Q969G3	0.133333	E
313	Q969G3	0.3	R
314	Q969G3	0.333333	S
315	Q969G3	0.3	Q
316	Q969G3	0	S
317	Q969G3	0	S
318	Q969G3	0	I
319	Q969G3	0.0166667	V
320	Q969G3	0	P
321	Q969G3	0.0833333	E
322	Q969G3	0.0833333	E
323	Q969G3	0.0833333	E
324	Q969G3	0.3	Q
325	Q969G3	0.3	A
326	Q969G3	0.3	A
327	Q969G3	0.3	N
328	Q969G3	0.366667	K
329	Q969G3	0.183333	G
330	Q969G3	0.0833333	E
331	Q969G3	0.15	E
332	Q969G3	0.683333	K
333	Q969G3	0.683333	K
334	Q969G3	0.15	D
335	Q969G3	0.15	D
336	Q969G3	0.0666667	E
337	Q969G3	0.316667	N
338	Q969G3	0.4	I
339	Q969G3	0.45	P
340	Q969G3	0.45	M
341	Q969G3	0.0666667	E
342	Q969G3	0.6	T
343	Q969G3	0.0666667	E
344	Q969G3	0.0666667	E
345	Q969G3	0.6	T
346	Q969G3	0.9	H
347	Q969G3	0.25	L
348	Q969G3	0.0166667	E
349	Q969G3	0.0166667	E
350	Q969G3	0.466667	T
351	Q969G3	0.383333	T
352	Q969G3	0.0166667	E
353	Q969G3	0.35	S
354	Q969G3	0.266667	Q
355	Q969G3	0.266667	Q
356	Q969G3	0.266667	N
357	Q969G3	0.166667	G
358	Q969G3	0.0333333	E
359	Q969G3	0.0333333	E
360	Q969G3	0.166667	G
361	Q969G3	0.316667	T
362	Q969G3	0.283333	S
363	Q969G3	0.316667	T
364	Q969G3	0.316667	P
365	Q969G3	0.0166667	E
366	Q969G3	0.0833333	D
367	Q969G3	0.8	K
368	Q969G3	0.1	E
369	Q969G3	0.533333	S
370	Q969G3	0.383333	G
371	Q969G3	0.55	Q
372	Q969G3	0.133333	E
373	Q969G3	0.4	G
374	Q969G3	0.683333	V
375	Q969G3	0.1	D
376	Q969G3	0.583333	S
377	Q969G3	0.616667	M
378	Q969G3	0.55	A
379	Q969G3	0.133333	E
380	Q969G3	0.133333	E
381	Q969G3	0.1	G
382	Q969G3	0.333333	T
383	Q969G3	0.283333	S
384	Q969G3	0.0166667	D
385	Q969G3	0.283333	S
386	Q969G3	0.0166667	N
387	Q969G3	0.0666667	T
388	Q969G3	0	G
389	Q969G3	0.0666667	S
390	Q969G3	0	E
391	Q969G3	0	S
392	Q969G3	0	N
393	Q969G3	0	S
394	Q969G3	0	A
395	Q969G3	0	T
396	Q969G3	0.05	V
397	Q969G3	0	E
398	Q969G3	0	E
399	Q969G3	0.0166667	P
400	Q969G3	0.0166667	P
401	Q969G3	0.025	T
402	Q969G3	0	D
403	Q969G3	0.025	P
404	Q969G3	0	I
405	Q969G3	0.025	P
406	Q969G3	0	E
407	Q969G3	0	D
408	Q969G3	0	E
409	Q969G3	0.25	K
410	Q969G3	0.25	K
